# Supplementary material for: Novel Methodology for the Design of Personalized Cancer Vaccine Targeting Neoantigens: Application to Pancreatic Ductal Adenocarcinoma
Source: Diseases. 2024 Jul 11;12(7):149. doi: 10.3390/diseases12070149 (PMC11276509; doi:10.3390/diseases12070149)
Supplement: Supplementary file 1 [file diseases-12-00149-s001.zip]

Archive with 9 entries (9 files):
- diseases-3036978-supplementary/Supplementary File 1.py
- diseases-3036978-supplementary/Supplementary File 2.xlsx
- diseases-3036978-supplementary/Supplementary File 3.xlsx
- diseases-3036978-supplementary/Supplementary File 4.xlsx
- diseases-3036978-supplementary/Supplementary File 5.xlsx
- diseases-3036978-supplementary/Supplementary File 6.pdb
- diseases-3036978-supplementary/Supplementary File 7.pdb
- diseases-3036978-supplementary/Supplementary File 8.pdb
- diseases-3036978-supplementary/Supplementary File 9.pdb
