# Supplementary material for: Novel Methodology for the Design of Personalized Cancer Vaccine Targeting Neoantigens: Application to Pancreatic Ductal Adenocarcinoma
Source: Diseases. 2024 Jul 11;12(7):149. doi: 10.3390/diseases12070149 (PMC11276509; doi:10.3390/diseases12070149)
Supplement: Supplementary file 1 [file diseases-12-00149-s001.zip › diseases-3036978-supplementary/Supplementary File 1.py]

import requests

variant_file = open("C:\\Users\\Kush\\Internships\\Georgetown\\Kush Project 2\\Variant Data\\SRR12485728-variant_list.txt",'r') #open the variant data file
variants = variant_file.readlines()
variant_file.close()

count = 37815
chromNum = 0
pos = 0

while count < len(variants):
    chrom_info = variants[count].split('\t')
    chromNum = chrom_info[0]
    pos = chrom_info[1]

    try:
        url = "https://genome.ucsc.edu/cgi-bin/hgTracks?db=hg19&lastVirtModeType=default&lastVirtModeExtraState=&virtModeType=default&virtMode=0&nonVirtPosition=&position=" + chromNum + "%3A" + pos + "%2D" + pos + "&hgsid=1370529619_ckozaafbpya7Y4GqOhbDwePefV6R"
        r = requests.get(url)
        srcCode = r.text
        print(count)

        pos1 = srcCode.find('g=gtexGeneV8&i=')
        if pos1 == -1:
            with open("C:\\Users\\Kush\\Internships\\Georgetown\\Kush Project 2\\Variant Data\\SRR12485728-gene_list.txt", "a") as gene_file:
                gene_file.write("\n")
                gene_file.close()
        else:
            pos2 = srcCode.find('\'',pos1)
            gene = srcCode[pos1+15:pos2]
            gene.replace("%2D",'-')
            with open("C:\\Users\\Kush\\Internships\\Georgetown\\Kush Project 2\\Variant Data\\SRR12485728-gene_list.txt", "a") as gene_file:
                gene_file.write(gene + "\n")
                gene_file.close()
    except SystemError:
        print('FAILED')
    count += 1
