# Supplementary material for: Novel Methodology for the Design of Personalized Cancer Vaccine Targeting Neoantigens: Application to Pancreatic Ductal Adenocarcinoma
Source: Diseases. 2024 Jul 11;12(7):149. doi: 10.3390/diseases12070149 (PMC11276509; doi:10.3390/diseases12070149)
Supplement: Supplementary file 1 [file diseases-12-00149-s001.zip › diseases-3036978-supplementary/Supplementary File 2.xlsx]

## Sheet: Sheet1
Mutation	Allele	Peptide	Binding Affinity	Rank	Immunogenicity	Antigenicity	Binding Strength
GNAS_R201C	HLA-A0201	AMSNLVPPV	4.6	0.025	0.28316	0.5679	strong binding
SMAD4_Y353C	HLA-B5801	QSIKETPCW	6.5	0.03	0.0993	1.6421	strong binding
SMAD4_H290R	HLA-B5801	QSIKETPCW	6.5	0.03	0.0993	1.6421	strong binding
SMAD4_G386R	HLA-B5801	QSIKETPCW	6.5	0.03	0.0993	1.6421	strong binding
TP53_R248Q	HLA-A0301	CTYSPALNK	6.7	0.01	0.14922	0.5679	strong binding
KRAS_G12D	HLA-B5801	KSFEDIHHY	7.4	0.04	0.10207	1.6421	strong binding
KRAS_G12S	HLA-B5801	KSFEDIHHY	7.4	0.04	0.10207	1.6421	strong binding
KRAS_Q61H	HLA-B5801	KSFEDIHHY	7.4	0.04	0.10207	1.6421	strong binding
SMAD4_Y353C	HLA-B3901	MPIADPQPL	7.9	0.015	0.0993	1.6421	strong binding
SMAD4_H290R	HLA-B3901	MPIADPQPL	7.9	0.015	0.0993	1.6421	strong binding
SMAD4_G386R	HLA-B3901	MPIADPQPL	7.9	0.015	0.0993	1.6421	strong binding
SMAD4_Y353C	HLA-A0201	CLSDHAVFV	10.3	0.125	0.14922	0.5679	strong binding
SMAD4_H290R	HLA-A0201	CLSDHAVFV	10.3	0.125	0.14922	0.5679	strong binding
SMAD4_G386R	HLA-A0201	CLSDHAVFV	10.3	0.125	0.14922	0.5679	strong binding
SMAD4_Y353C	HLA-A0301	KIYPSAYIK	11.1	0.025	0.10207	1.6421	strong binding
SMAD4_H290R	HLA-A0301	KIYPSAYIK	11.1	0.025	0.10207	1.6421	strong binding
SMAD4_G386R	HLA-A0301	KIYPSAYIK	11.1	0.025	0.10207	1.6421	strong binding
TP53_R248Q	HLA-B4001	LEDSSGNLL	13.5	0.06	0.10207	1.6421	strong binding
KRAS_G12D	HLA-B1501	LARSYGIPF	14.5	0.1	0.10207	1.6421	strong binding
KRAS_G12S	HLA-B1501	LARSYGIPF	14.5	0.1	0.10207	1.6421	strong binding
KRAS_Q61H	HLA-B1501	LARSYGIPF	14.5	0.1	0.10207	1.6421	strong binding
TP53_R248Q	HLA-B0702	APAAPTPAA	15.7	0.07	0.28316	0.5679	strong binding
SMAD4_Y353C	HLA-A0201	LLDEVLHTM	17.8	0.25	0.10207	1.6421	strong binding
SMAD4_H290R	HLA-A0201	LLDEVLHTM	17.8	0.25	0.10207	1.6421	strong binding
SMAD4_G386R	HLA-A0201	LLDEVLHTM	17.8	0.25	0.10207	1.6421	strong binding
TP53_R248Q	HLA-B5801	KTYQGSYGF	20.7	0.125	0.10207	1.6421	strong binding
SMAD4_Y353C	HLA-B0702	APAISLSAA	23.7	0.125	0.28316	0.5679	strong binding
SMAD4_H290R	HLA-B0702	APAISLSAA	23.7	0.125	0.28316	0.5679	strong binding
SMAD4_G386R	HLA-B0702	APAISLSAA	23.7	0.125	0.28316	0.5679	strong binding
SMAD4_Y353C	HLA-B1501	LQSNAPSSM	23.9	0.25	0.10207	1.6421	strong binding
SMAD4_H290R	HLA-B1501	LQSNAPSSM	23.9	0.25	0.10207	1.6421	strong binding
SMAD4_G386R	HLA-B1501	LQSNAPSSM	23.9	0.25	0.10207	1.6421	strong binding
TP53_R248Q	HLA-A0201	LLGRNSFEV	24.2	0.4	0.10207	1.6421	strong binding
KRAS_G12D	HLA-B5801	KSALTIQLI	27.1	0.15	0.10207	1.6421	strong binding
KRAS_G12S	HLA-B5801	KSALTIQLI	27.1	0.15	0.10207	1.6421	strong binding
KRAS_Q61H	HLA-B5801	KSALTIQLI	27.1	0.15	0.10207	1.6421	strong binding
SMAD4_Y353C	HLA-B4001	KETPCWIEI	28.5	0.15	0.10207	0.8311	strong binding
SMAD4_H290R	HLA-B4001	KETPCWIEI	28.5	0.15	0.10207	0.8311	strong binding
SMAD4_G386R	HLA-B4001	KETPCWIEI	28.5	0.15	0.10207	0.8311	strong binding
GNAS_R201C	HLA-B3901	NQFRVDYIL	31.7	0.08	0.0993	1.6421	strong binding
TP53_R248Q	HLA-B1501	LQIRGRERF	33.9	0.4	0.10207	1.6421	strong binding
SMAD4_Y353C	HLA-B0702	LPHHQNGHL	36.3	0.175	0.10207	1.6421	strong binding
SMAD4_H290R	HLA-B0702	LPHHQNGHL	36.3	0.175	0.10207	1.6421	strong binding
SMAD4_G386R	HLA-B0702	LPHHQNGHL	36.3	0.175	0.10207	1.6421	strong binding
SMAD4_Y353C	HLA-B1501	LQVAGRKGF	37.5	0.4	0.10207	1.6421	strong binding
SMAD4_H290R	HLA-B1501	LQVAGRKGF	37.5	0.4	0.10207	1.6421	strong binding
SMAD4_G386R	HLA-B1501	LQVAGRKGF	37.5	0.4	0.10207	1.6421	strong binding
SMAD4_Y353C	HLA-A0301	CILRMSFVK	38.5	0.175	0.14922	0.5679	strong binding
SMAD4_H290R	HLA-A0301	CILRMSFVK	38.5	0.175	0.14922	0.5679	strong binding
SMAD4_G386R	HLA-A0301	CILRMSFVK	38.5	0.175	0.14922	0.5679	strong binding
