# Supplementary material for: Novel Methodology for the Design of Personalized Cancer Vaccine Targeting Neoantigens: Application to Pancreatic Ductal Adenocarcinoma
Source: Diseases. 2024 Jul 11;12(7):149. doi: 10.3390/diseases12070149 (PMC11276509; doi:10.3390/diseases12070149)
Supplement: Supplementary file 1 [file diseases-12-00149-s001.zip › diseases-3036978-supplementary/Supplementary File 7.pdb]

ATOM      1  N   GLY A   1     -24.994 -25.357  24.826  1.00 55.48           N
ATOM      2  CA  GLY A   1     -23.927 -24.619  24.179  1.00 46.06           C
ATOM      3  C   GLY A   1     -22.594 -24.746  24.903  1.00 43.29           C
ATOM      4  O   GLY A   1     -22.537 -24.924  26.128  1.00 40.81           O
ATOM      5  N   SER A   2     -21.510 -24.684  24.139  1.00 37.48           N
ATOM      6  CA  SER A   2     -20.179 -24.599  24.728  1.00 34.30           C
ATOM      7  C   SER A   2     -19.912 -23.133  24.999  1.00 30.27           C
ATOM      8  O   SER A   2     -20.482 -22.284  24.324  1.00 30.27           O
ATOM      9  CB  SER A   2     -19.128 -25.182  23.791  1.00 38.08           C
ATOM     10  OG  SER A   2     -19.465 -26.522  23.464  1.00 42.67           O
ATOM     11  N   HIS A   3     -19.041 -22.845  25.966  1.00 21.66           N
ATOM     12  CA  HIS A   3     -18.831 -21.465  26.397  1.00 21.56           C
ATOM     13  C   HIS A   3     -17.375 -21.259  26.753  1.00 19.76           C
ATOM     14  O   HIS A   3     -16.690 -22.204  27.106  1.00 21.60           O
ATOM     15  CB  HIS A   3     -19.692 -21.117  27.621  1.00 22.91           C
ATOM     16  CG  HIS A   3     -21.159 -21.109  27.333  1.00 21.81           C
ATOM     17  CD2 HIS A   3     -22.138 -21.978  27.686  1.00 25.43           C
ATOM     18  ND1 HIS A   3     -21.757 -20.154  26.536  1.00 22.39           N
ATOM     19  CE1 HIS A   3     -23.052 -20.414  26.443  1.00 28.17           C
ATOM     20  NE2 HIS A   3     -23.311 -21.510  27.139  1.00 26.37           N
ATOM     21  N   SER A   4     -16.910 -20.018  26.653  1.00 17.09           N
ATOM     22  CA  SER A   4     -15.514 -19.754  26.955  1.00 16.61           C
ATOM     23  C   SER A   4     -15.383 -18.402  27.647  1.00 15.39           C
ATOM     24  O   SER A   4     -16.272 -17.544  27.544  1.00 18.36           O
ATOM     25  CB  SER A   4     -14.680 -19.776  25.665  1.00 21.63           C
ATOM     26  OG  SER A   4     -15.061 -18.698  24.860  1.00 31.38           O
ATOM     27  N   MET A   5     -14.297 -18.257  28.414  1.00 14.00           N
ATOM     28  CA  MET A   5     -13.942 -16.964  28.978  1.00 14.94           C
ATOM     29  C   MET A   5     -12.527 -16.641  28.492  1.00 18.06           C
ATOM     30  O   MET A   5     -11.680 -17.546  28.437  1.00 16.83           O
ATOM     31  CB  MET A   5     -13.996 -16.990  30.509  1.00 17.54           C
ATOM     32  CG  MET A   5     -13.630 -15.592  31.111  1.00 17.82           C
ATOM     33  SD  MET A   5     -14.115 -15.507  32.847  1.00 20.91           S
ATOM     34  CE  MET A   5     -12.983 -16.627  33.649  1.00 21.40           C
ATOM     35  N   ARG A   6     -12.294 -15.394  28.066  1.00 15.83           N
ATOM     36  CA  ARG A   6     -10.968 -15.005  27.565  1.00 14.76           C
ATOM     37  C   ARG A   6     -10.633 -13.628  28.021  1.00 13.85           C
ATOM     38  O   ARG A   6     -11.468 -12.744  27.922  1.00 17.07           O
ATOM     39  CB  ARG A   6     -10.921 -14.954  26.043  1.00 18.03           C
ATOM     40  CG  ARG A   6     -10.831 -16.256  25.406  1.00 33.35           C
ATOM     41  CD  ARG A   6      -9.435 -16.920  25.539  1.00 29.60           C
ATOM     42  NE  ARG A   6      -9.568 -18.016  24.615  1.00 26.41           N
ATOM     43  CZ  ARG A   6     -10.302 -19.100  24.871  1.00 30.42           C
ATOM     44  NH1 ARG A   6     -10.898 -19.246  26.060  1.00 43.34           N
ATOM     45  NH2 ARG A   6     -10.418 -20.045  23.938  1.00 28.18           N
ATOM     46  N   TYR A   7      -9.395 -13.457  28.461  1.00 14.16           N
ATOM     47  CA  TYR A   7      -8.869 -12.122  28.714  1.00 13.70           C
ATOM     48  C   TYR A   7      -7.846 -11.817  27.654  1.00 15.49           C
ATOM     49  O   TYR A   7      -7.126 -12.712  27.238  1.00 16.10           O
ATOM     50  CB  TYR A   7      -8.234 -12.052  30.081  1.00 16.29           C
ATOM     51  CG  TYR A   7      -9.261 -11.950  31.181  1.00 17.55           C
ATOM     52  CD1 TYR A   7      -9.667 -10.694  31.653  1.00 17.00           C
ATOM     53  CD2 TYR A   7      -9.827 -13.083  31.733  1.00 17.40           C
ATOM     54  CE1 TYR A   7     -10.626 -10.584  32.674  1.00 17.07           C
ATOM     55  CE2 TYR A   7     -10.796 -12.971  32.755  1.00 15.81           C
ATOM     56  CZ  TYR A   7     -11.173 -11.724  33.203  1.00 14.59           C
ATOM     57  OH  TYR A   7     -12.137 -11.637  34.208  1.00 19.52           O
ATOM     58  N   PHE A   8      -7.764 -10.548  27.276  1.00 12.80           N
ATOM     59  CA  PHE A   8      -6.874 -10.078  26.209  1.00 13.36           C
ATOM     60  C   PHE A   8      -6.128  -8.896  26.780  1.00 15.29           C
ATOM     61  O   PHE A   8      -6.748  -7.895  27.171  1.00 15.85           O
ATOM     62  CB  PHE A   8      -7.660  -9.645  24.958  1.00 13.81           C
ATOM     63  CG  PHE A   8      -8.441 -10.768  24.322  1.00 12.45           C
ATOM     64  CD1 PHE A   8      -9.748 -11.053  24.741  1.00 15.83           C
ATOM     65  CD2 PHE A   8      -7.881 -11.497  23.287  1.00 16.59           C
ATOM     66  CE1 PHE A   8     -10.477 -12.075  24.166  1.00 16.19           C
ATOM     67  CE2 PHE A   8      -8.601 -12.535  22.697  1.00 20.13           C
ATOM     68  CZ  PHE A   8      -9.903 -12.820  23.131  1.00 17.00           C
ATOM     69  N   TYR A   9      -4.814  -9.026  26.880  1.00 12.19           N
ATOM     70  CA  TYR A   9      -3.945  -7.921  27.358  1.00 14.62           C
ATOM     71  C   TYR A   9      -3.115  -7.367  26.223  1.00 15.75           C
ATOM     72  O   TYR A   9      -2.531  -8.129  25.435  1.00 14.47           O
ATOM     73  CB  TYR A   9      -2.949  -8.370  28.442  1.00 14.94           C
ATOM     74  CG  TYR A   9      -3.478  -8.878  29.762  1.00 12.36           C
ATOM     75  CD1 TYR A   9      -4.812  -8.877  30.070  1.00 14.98           C
ATOM     76  CD2 TYR A   9      -2.555  -9.388  30.717  1.00 18.32           C
ATOM     77  CE1 TYR A   9      -5.268  -9.380  31.292  1.00 16.39           C
ATOM     78  CE2 TYR A   9      -2.992  -9.873  31.946  1.00 18.88           C
ATOM     79  CZ  TYR A   9      -4.346  -9.842  32.221  1.00 19.69           C
ATOM     80  OH  TYR A   9      -4.801 -10.355  33.427  1.00 21.73           O
ATOM     81  N   THR A  10      -3.011  -6.038  26.162  1.00 13.93           N
ATOM     82  CA  THR A  10      -2.113  -5.379  25.188  1.00 15.81           C
ATOM     83  C   THR A  10      -1.255  -4.361  25.912  1.00 14.89           C
ATOM     84  O   THR A  10      -1.796  -3.476  26.581  1.00 14.92           O
ATOM     85  CB  THR A  10      -2.925  -4.654  24.065  1.00 14.32           C
ATOM     86  CG2 THR A  10      -1.987  -4.083  23.003  1.00 15.40           C
ATOM     87  OG1 THR A  10      -3.840  -5.577  23.429  1.00 14.90           O
ATOM     88  N   ALA A  11       0.070  -4.446  25.760  1.00 13.65           N
ATOM     89  CA  ALA A  11       0.990  -3.454  26.360  1.00 12.58           C
ATOM     90  C   ALA A  11       1.800  -2.858  25.210  1.00 15.96           C
ATOM     91  O   ALA A  11       2.436  -3.583  24.452  1.00 16.51           O
ATOM     92  CB  ALA A  11       1.886  -4.087  27.385  1.00 17.76           C
ATOM     93  N   MET A  12       1.752  -1.530  25.088  1.00 14.34           N
ATOM     94  CA  MET A  12       2.375  -0.864  23.949  0.50 14.34           C
ATOM     96  C   MET A  12       3.331   0.224  24.399  1.00 16.18           C
ATOM     97  O   MET A  12       2.933   1.195  25.031  1.00 16.73           O
ATOM     98  CB  MET A  12       1.315  -0.264  23.054  0.50 16.11           C
ATOM    100  CG  MET A  12       1.898   0.566  21.960  0.50 19.18           C
ATOM    102  SD  MET A  12       0.660   1.593  21.157  0.50 28.11           S
ATOM    104  CE  MET A  12       1.722   2.910  20.560  0.50 32.16           C
ATOM    106  N   SER A  13       4.619   0.076  24.063  1.00 16.54           N
ATOM    107  CA  SER A  13       5.590   1.106  24.471  1.00 16.61           C
ATOM    108  C   SER A  13       5.546   2.283  23.507  1.00 17.45           C
ATOM    109  O   SER A  13       5.061   2.173  22.366  1.00 15.93           O
ATOM    110  CB  SER A  13       6.997   0.522  24.555  1.00 17.50           C
ATOM    111  OG  SER A  13       7.465   0.192  23.264  1.00 17.95           O
ATOM    112  N   ARG A  14       6.026   3.451  23.971  1.00 17.20           N
ATOM    113  CA  ARG A  14       5.924   4.663  23.155  1.00 18.04           C
ATOM    114  C   ARG A  14       7.019   5.631  23.614  1.00 18.58           C
ATOM    115  O   ARG A  14       6.780   6.592  24.356  1.00 19.42           O
ATOM    116  CB  ARG A  14       4.523   5.298  23.282  1.00 18.01           C
ATOM    117  CG  ARG A  14       3.992   5.261  24.693  1.00 18.49           C
ATOM    118  CD  ARG A  14       2.530   5.775  24.799  1.00 19.87           C
ATOM    119  NE  ARG A  14       2.085   5.578  26.180  1.00 19.16           N
ATOM    120  CZ  ARG A  14       0.844   5.762  26.638  1.00 19.89           C
ATOM    121  NH1 ARG A  14      -0.114   6.130  25.824  1.00 22.25           N
ATOM    122  NH2 ARG A  14       0.581   5.529  27.929  1.00 21.59           N
ATOM    123  N   PRO A  15       8.263   5.336  23.215  1.00 20.03           N
ATOM    124  CA  PRO A  15       9.414   6.129  23.644  1.00 21.85           C
ATOM    125  C   PRO A  15       9.214   7.623  23.425  1.00 16.49           C
ATOM    126  O   PRO A  15       8.807   8.047  22.352  1.00 23.17           O
ATOM    127  CB  PRO A  15      10.554   5.597  22.762  1.00 26.98           C
ATOM    128  CG  PRO A  15      10.160   4.192  22.476  1.00 30.40           C
ATOM    129  CD  PRO A  15       8.663   4.200  22.349  1.00 23.23           C
ATOM    130  N   GLY A  16       9.470   8.394  24.484  1.00 20.13           N
ATOM    131  CA  GLY A  16       9.333   9.836  24.369  1.00 21.56           C
ATOM    132  C   GLY A  16       7.936  10.306  24.721  1.00 24.70           C
ATOM    133  O   GLY A  16       7.690  11.529  24.818  1.00 21.20           O
ATOM    134  N   ARG A  17       7.022   9.356  24.954  1.00 17.08           N
ATOM    135  CA  ARG A  17       5.606   9.705  25.162  1.00 17.09           C
ATOM    136  C   ARG A  17       5.084   8.975  26.382  1.00 15.20           C
ATOM    137  O   ARG A  17       3.928   8.560  26.429  1.00 19.32           O
ATOM    138  CB  ARG A  17       4.765   9.384  23.903  1.00 18.85           C
ATOM    139  CG  ARG A  17       5.192  10.233  22.702  1.00 17.73           C
ATOM    140  CD  ARG A  17       4.141  10.201  21.667  1.00 22.33           C
ATOM    141  NE  ARG A  17       3.975   8.863  21.122  1.00 24.45           N
ATOM    142  CZ  ARG A  17       2.852   8.150  21.211  1.00 27.34           C
ATOM    143  NH1 ARG A  17       1.773   8.620  21.852  1.00 27.32           N
ATOM    144  NH2 ARG A  17       2.810   6.941  20.668  1.00 28.87           N
ATOM    145  N   GLY A  18       5.950   8.838  27.379  1.00 18.57           N
ATOM    146  CA  GLY A  18       5.564   8.265  28.649  1.00 18.90           C
ATOM    147  C   GLY A  18       5.751   6.767  28.742  1.00 20.22           C
ATOM    148  O   GLY A  18       6.419   6.165  27.906  1.00 20.83           O
ATOM    149  N   GLU A  19       5.175   6.188  29.791  1.00 19.96           N
ATOM    150  CA  GLU A  19       5.331   4.760  30.049  1.00 18.48           C
ATOM    151  C   GLU A  19       4.377   4.021  29.131  1.00 16.85           C
ATOM    152  O   GLU A  19       3.390   4.582  28.670  1.00 17.54           O
ATOM    153  CB  GLU A  19       5.031   4.470  31.526  1.00 26.62           C
ATOM    154  CG  GLU A  19       6.213   4.773  32.428  1.00 30.32           C
ATOM    155  CD  GLU A  19       7.440   3.936  32.055  0.57 33.60           C
ATOM    156  OE1 GLU A  19       7.386   2.691  32.201  0.81 37.54           O
ATOM    157  OE2 GLU A  19       8.453   4.515  31.607  1.00 46.76           O
ATOM    158  N   PRO A  20       4.614   2.726  28.914  1.00 19.50           N
ATOM    159  CA  PRO A  20       3.736   1.960  28.022  1.00 17.41           C
ATOM    160  C   PRO A  20       2.274   1.907  28.467  1.00 18.44           C
ATOM    161  O   PRO A  20       2.003   1.827  29.655  1.00 20.01           O
ATOM    162  CB  PRO A  20       4.329   0.555  28.080  1.00 18.30           C
ATOM    163  CG  PRO A  20       5.801   0.781  28.383  1.00 20.47           C
ATOM    164  CD  PRO A  20       5.783   1.953  29.356  1.00 18.71           C
ATOM    165  N   ARG A  21       1.370   1.973  27.500  1.00 16.59           N
ATOM    166  CA  ARG A  21      -0.057   1.844  27.773  1.00 16.49           C
ATOM    167  C   ARG A  21      -0.391   0.370  27.982  1.00 19.24           C
ATOM    168  O   ARG A  21       0.110  -0.475  27.250  1.00 16.72           O
ATOM    169  CB  ARG A  21      -0.865   2.399  26.615  1.00 17.74           C
ATOM    170  CG  ARG A  21      -2.348   2.332  26.819  1.00 21.75           C
ATOM    171  CD  ARG A  21      -3.054   2.953  25.641  1.00 27.87           C
ATOM    172  NE  ARG A  21      -4.509   2.922  25.820  1.00 35.62           N
ATOM    173  CZ  ARG A  21      -5.377   2.785  24.818  1.00 55.50           C
ATOM    174  NH1 ARG A  21      -4.927   2.621  23.570  1.00 51.98           N
ATOM    175  NH2 ARG A  21      -6.690   2.731  25.065  1.00 46.84           N
ATOM    176  N   PHE A  22      -1.200   0.062  28.992  1.00 15.85           N
ATOM    177  CA  PHE A  22      -1.683  -1.317  29.149  1.00 15.95           C
ATOM    178  C   PHE A  22      -3.203  -1.322  29.085  1.00 15.42           C
ATOM    179  O   PHE A  22      -3.849  -0.584  29.829  1.00 15.99           O
ATOM    180  CB  PHE A  22      -1.175  -1.872  30.480  1.00 15.86           C
ATOM    181  CG  PHE A  22      -1.713  -3.223  30.840  1.00 15.71           C
ATOM    182  CD1 PHE A  22      -1.049  -4.390  30.431  1.00 17.19           C
ATOM    183  CD2 PHE A  22      -2.844  -3.341  31.621  1.00 17.09           C
ATOM    184  CE1 PHE A  22      -1.562  -5.655  30.778  1.00 17.36           C
ATOM    185  CE2 PHE A  22      -3.327  -4.592  31.984  1.00 16.09           C
ATOM    186  CZ  PHE A  22      -2.698  -5.752  31.532  1.00 17.83           C
ATOM    187  N   ILE A  23      -3.798  -2.146  28.214  1.00 12.64           N
ATOM    188  CA  ILE A  23      -5.250  -2.277  28.168  1.00 13.66           C
ATOM    189  C   ILE A  23      -5.581  -3.743  28.334  1.00 17.80           C
ATOM    190  O   ILE A  23      -4.925  -4.617  27.719  1.00 18.12           O
ATOM    191  CB  ILE A  23      -5.840  -1.812  26.846  1.00 18.07           C
ATOM    192  CG1 ILE A  23      -5.516  -0.360  26.555  1.00 25.66           C
ATOM    193  CG2 ILE A  23      -7.378  -2.020  26.773  1.00 22.20           C
ATOM    194  CD1 ILE A  23      -5.474  -0.214  25.070  1.00 37.69           C
ATOM    195  N   ALA A  24      -6.560  -4.033  29.197  1.00 14.63           N
ATOM    196  CA  ALA A  24      -7.040  -5.409  29.321  1.00 13.03           C
ATOM    197  C   ALA A  24      -8.533  -5.446  29.106  1.00 15.62           C
ATOM    198  O   ALA A  24      -9.251  -4.543  29.572  1.00 15.66           O
ATOM    199  CB  ALA A  24      -6.713  -5.974  30.676  1.00 15.93           C
ATOM    200  N   VAL A  25      -9.032  -6.452  28.368  1.00 13.90           N
ATOM    201  CA  VAL A  25     -10.487  -6.634  28.254  1.00 13.34           C
ATOM    202  C   VAL A  25     -10.805  -8.093  28.520  1.00 14.25           C
ATOM    203  O   VAL A  25     -10.004  -8.977  28.252  1.00 14.93           O
ATOM    204  CB  VAL A  25     -11.035  -6.210  26.868  1.00 15.01           C
ATOM    205  CG1 VAL A  25     -10.843  -4.685  26.671  1.00 14.22           C
ATOM    206  CG2 VAL A  25     -10.327  -6.936  25.726  1.00 19.04           C
ATOM    207  N   GLY A  26     -11.968  -8.329  29.109  1.00 12.90           N
ATOM    208  CA  GLY A  26     -12.394  -9.699  29.337  1.00 14.86           C
ATOM    209  C   GLY A  26     -13.710  -9.983  28.650  1.00 15.64           C
ATOM    210  O   GLY A  26     -14.576  -9.085  28.584  1.00 15.19           O
ATOM    211  N   TYR A  27     -13.844 -11.208  28.113  1.00 13.32           N
ATOM    212  CA  TYR A  27     -15.014 -11.652  27.358  1.00 14.61           C
ATOM    213  C   TYR A  27     -15.574 -12.941  27.921  1.00 15.59           C
ATOM    214  O   TYR A  27     -14.815 -13.821  28.355  1.00 16.43           O
ATOM    215  CB  TYR A  27     -14.630 -11.927  25.885  1.00 14.48           C
ATOM    216  CG  TYR A  27     -14.521 -10.696  25.004  1.00 15.49           C
ATOM    217  CD1 TYR A  27     -13.369  -9.926  24.988  1.00 21.23           C
ATOM    218  CD2 TYR A  27     -15.552 -10.373  24.128  1.00 18.20           C
ATOM    219  CE1 TYR A  27     -13.273  -8.805  24.166  1.00 22.81           C
ATOM    220  CE2 TYR A  27     -15.462  -9.269  23.296  1.00 21.19           C
ATOM    221  CZ  TYR A  27     -14.326  -8.497  23.328  1.00 27.94           C
ATOM    222  OH  TYR A  27     -14.240  -7.413  22.504  1.00 32.32           O
ATOM    223  N   VAL A  28     -16.901 -13.092  27.887  1.00 13.20           N
ATOM    224  CA  VAL A  28     -17.495 -14.434  27.945  1.00 13.71           C
ATOM    225  C   VAL A  28     -18.097 -14.652  26.531  1.00 15.99           C
ATOM    226  O   VAL A  28     -18.913 -13.844  26.054  1.00 15.57           O
ATOM    227  CB  VAL A  28     -18.570 -14.574  29.044  1.00 15.47           C
ATOM    228  CG1 VAL A  28     -19.351 -15.929  28.865  1.00 15.86           C
ATOM    229  CG2 VAL A  28     -17.944 -14.478  30.437  1.00 18.34           C
ATOM    230  N   ASP A  29     -17.648 -15.703  25.838  1.00 17.01           N
ATOM    231  CA  ASP A  29     -18.025 -15.905  24.440  1.00 18.15           C
ATOM    232  C   ASP A  29     -17.809 -14.593  23.688  1.00 17.52           C
ATOM    233  O   ASP A  29     -16.708 -14.046  23.749  1.00 19.63           O
ATOM    234  CB  ASP A  29     -19.465 -16.423  24.326  1.00 18.98           C
ATOM    235  CG  ASP A  29     -19.674 -17.705  25.119  1.00 23.46           C
ATOM    236  OD1 ASP A  29     -18.751 -18.545  25.125  1.00 23.91           O
ATOM    237  OD2 ASP A  29     -20.741 -17.858  25.770  1.00 26.31           O
ATOM    238  N   ASP A  30     -18.820 -14.064  22.985  1.00 16.77           N
ATOM    239  CA  ASP A  30     -18.611 -12.838  22.207  1.00 19.13           C
ATOM    240  C   ASP A  30     -19.120 -11.568  22.887  1.00 19.45           C
ATOM    241  O   ASP A  30     -19.423 -10.553  22.220  1.00 22.92           O
ATOM    242  CB  ASP A  30     -19.293 -12.963  20.829  1.00 18.37           C
ATOM    243  CG  ASP A  30     -18.693 -14.068  20.010  1.00 22.98           C
ATOM    244  OD1 ASP A  30     -17.439 -14.111  19.881  1.00 28.64           O
ATOM    245  OD2 ASP A  30     -19.450 -14.946  19.559  1.00 21.77           O
ATOM    246  N   THR A  31     -19.210 -11.634  24.207  1.00 15.09           N
ATOM    247  CA  THR A  31     -19.722 -10.552  25.050  1.00 16.30           C
ATOM    248  C   THR A  31     -18.634  -9.998  25.968  1.00 16.87           C
ATOM    249  O   THR A  31     -18.169 -10.683  26.879  1.00 15.86           O
ATOM    250  CB  THR A  31     -20.892 -11.029  25.935  1.00 16.25           C
ATOM    251  CG2 THR A  31     -21.424  -9.896  26.809  1.00 18.71           C
ATOM    252  OG1 THR A  31     -21.968 -11.470  25.077  1.00 17.59           O
ATOM    253  N   GLN A  32     -18.222  -8.768  25.709  1.00 16.22           N
ATOM    254  CA  GLN A  32     -17.227  -8.138  26.590  1.00 16.13           C
ATOM    255  C   GLN A  32     -17.871  -7.814  27.936  1.00 17.88           C
ATOM    256  O   GLN A  32     -19.020  -7.329  27.979  1.00 20.60           O
ATOM    257  CB  GLN A  32     -16.669  -6.866  25.933  1.00 18.39           C
ATOM    258  CG  GLN A  32     -15.496  -6.325  26.760  1.00 20.46           C
ATOM    259  CD  GLN A  32     -15.133  -4.910  26.383  1.00 20.20           C
ATOM    260  NE2 GLN A  32     -14.289  -4.308  27.166  1.00 19.89           N
ATOM    261  OE1 GLN A  32     -15.616  -4.373  25.379  1.00 29.14           O
ATOM    262  N   PHE A  33     -17.170  -8.054  29.044  1.00 15.01           N
ATOM    263  CA  PHE A  33     -17.785  -7.689  30.321  1.00 15.84           C
ATOM    264  C   PHE A  33     -16.929  -6.826  31.229  1.00 16.17           C
ATOM    265  O   PHE A  33     -17.441  -6.265  32.197  1.00 16.39           O
ATOM    266  CB  PHE A  33     -18.238  -8.969  31.061  1.00 16.62           C
ATOM    267  CG  PHE A  33     -17.117  -9.861  31.569  1.00 15.79           C
ATOM    268  CD1 PHE A  33     -16.507 -10.800  30.745  1.00 15.66           C
ATOM    269  CD2 PHE A  33     -16.715  -9.798  32.895  1.00 16.14           C
ATOM    270  CE1 PHE A  33     -15.464 -11.640  31.241  1.00 15.73           C
ATOM    271  CE2 PHE A  33     -15.710 -10.609  33.383  1.00 17.62           C
ATOM    272  CZ  PHE A  33     -15.065 -11.532  32.568  1.00 18.16           C
ATOM    273  N   VAL A  34     -15.630  -6.712  30.962  1.00 15.97           N
ATOM    274  CA  VAL A  34     -14.788  -5.794  31.777  1.00 16.51           C
ATOM    275  C   VAL A  34     -13.743  -5.135  30.896  1.00 16.01           C
ATOM    276  O   VAL A  34     -13.357  -5.670  29.836  1.00 15.92           O
ATOM    277  CB  VAL A  34     -14.031  -6.508  32.974  1.00 17.12           C
ATOM    278  CG1 VAL A  34     -15.012  -6.869  34.116  1.00 19.15           C
ATOM    279  CG2 VAL A  34     -13.236  -7.775  32.474  1.00 18.90           C
ATOM    280  N   ARG A  35     -13.238  -3.998  31.361  1.00 14.66           N
ATOM    281  CA  ARG A  35     -12.081  -3.364  30.732  1.00 15.16           C
ATOM    282  C   ARG A  35     -11.216  -2.696  31.778  1.00 18.73           C
ATOM    283  O   ARG A  35     -11.691  -2.351  32.868  1.00 19.25           O
ATOM    284  CB  ARG A  35     -12.516  -2.329  29.704  1.00 18.96           C
ATOM    285  CG  ARG A  35     -13.148  -1.109  30.334  1.00 20.70           C
ATOM    286  CD  ARG A  35     -13.260   0.027  29.332  1.00 23.51           C
ATOM    287  NE  ARG A  35     -13.907   1.178  29.960  1.00 28.82           N
ATOM    288  CZ  ARG A  35     -14.510   2.150  29.295  1.00 30.94           C
ATOM    289  NH1 ARG A  35     -14.574   2.122  27.964  1.00 25.72           N
ATOM    290  NH2 ARG A  35     -15.044   3.167  29.979  1.00 30.21           N
ATOM    291  N   PHE A  36      -9.947  -2.510  31.429  1.00 15.76           N
ATOM    292  CA  PHE A  36      -8.983  -1.734  32.230  1.00 15.55           C
ATOM    293  C   PHE A  36      -8.100  -0.985  31.247  1.00 18.56           C
ATOM    294  O   PHE A  36      -7.652  -1.587  30.282  1.00 19.11           O
ATOM    295  CB  PHE A  36      -8.115  -2.637  33.108  1.00 15.36           C
ATOM    296  CG  PHE A  36      -7.068  -1.881  33.894  1.00 17.29           C
ATOM    297  CD1 PHE A  36      -5.814  -1.640  33.362  1.00 17.08           C
ATOM    298  CD2 PHE A  36      -7.340  -1.437  35.174  1.00 19.26           C
ATOM    299  CE1 PHE A  36      -4.845  -0.960  34.094  1.00 18.82           C
ATOM    300  CE2 PHE A  36      -6.377  -0.723  35.905  1.00 20.69           C
ATOM    301  CZ  PHE A  36      -5.139  -0.496  35.367  1.00 23.51           C
ATOM    302  N   ASP A  37      -7.874   0.310  31.446  1.00 16.92           N
ATOM    303  CA  ASP A  37      -7.006   1.074  30.558  1.00 16.14           C
ATOM    304  C   ASP A  37      -6.085   1.950  31.403  1.00 20.17           C
ATOM    305  O   ASP A  37      -6.570   2.775  32.193  1.00 18.50           O
ATOM    306  CB  ASP A  37      -7.869   1.925  29.634  1.00 21.41           C
ATOM    307  CG  ASP A  37      -7.064   2.706  28.625  1.00 25.68           C
ATOM    308  OD1 ASP A  37      -5.813   2.641  28.638  1.00 23.70           O
ATOM    309  OD2 ASP A  37      -7.708   3.395  27.808  1.00 28.19           O
ATOM    310  N   SER A  38      -4.778   1.743  31.293  1.00 18.13           N
ATOM    311  CA  SER A  38      -3.849   2.486  32.166  1.00 17.09           C
ATOM    312  C   SER A  38      -3.835   3.974  31.798  1.00 19.07           C
ATOM    313  O   SER A  38      -3.367   4.806  32.605  1.00 23.90           O
ATOM    314  CB  SER A  38      -2.441   1.872  32.093  1.00 18.70           C
ATOM    315  OG  SER A  38      -1.869   2.132  30.828  1.00 17.94           O
ATOM    316  N   ASP A  39      -4.363   4.336  30.628  1.00 19.54           N
ATOM    317  CA  ASP A  39      -4.435   5.747  30.243  1.00 24.92           C
ATOM    318  C   ASP A  39      -5.699   6.456  30.689  1.00 26.11           C
ATOM    319  O   ASP A  39      -5.857   7.651  30.435  1.00 29.31           O
ATOM    320  CB  ASP A  39      -4.341   5.893  28.745  1.00 24.17           C
ATOM    321  CG  ASP A  39      -2.902   5.874  28.255  1.00 26.96           C
ATOM    322  OD1 ASP A  39      -1.997   5.815  29.100  1.00 29.40           O
ATOM    323  OD2 ASP A  39      -2.706   5.933  27.041  0.91 26.74           O
ATOM    324  N   ALA A  40      -6.609   5.749  31.334  1.00 24.00           N
ATOM    325  CA  ALA A  40      -7.834   6.403  31.818  1.00 26.72           C
ATOM    326  C   ALA A  40      -7.482   7.434  32.875  1.00 26.05           C
ATOM    327  O   ALA A  40      -6.473   7.297  33.579  1.00 27.20           O
ATOM    328  CB  ALA A  40      -8.780   5.371  32.385  1.00 26.59           C
ATOM    329  N   ALA A  41      -8.337   8.444  33.029  1.00 29.63           N
ATOM    330  CA  ALA A  41      -8.106   9.442  34.072  1.00 34.19           C
ATOM    331  C   ALA A  41      -7.922   8.785  35.431  1.00 35.79           C
ATOM    332  O   ALA A  41      -7.020   9.156  36.183  1.00 35.26           O
ATOM    333  CB  ALA A  41      -9.251  10.457  34.117  1.00 41.01           C
ATOM    334  N   SER A  42      -8.752   7.792  35.747  1.00 28.29           N
ATOM    335  CA  SER A  42      -8.574   7.033  36.975  0.58 31.54           C
ATOM    337  C   SER A  42      -8.662   5.528  36.686  1.00 32.70           C
ATOM    338  O   SER A  42      -9.745   4.932  36.753  1.00 31.18           O
ATOM    339  CB  SER A  42      -9.612   7.466  38.011  0.58 35.82           C
ATOM    341  OG  SER A  42      -9.552   8.874  38.206  0.58 33.75           O
ATOM    343  N   PRO A  43      -7.515   4.905  36.367  1.00 25.06           N
ATOM    344  CA  PRO A  43      -7.588   3.505  35.895  1.00 21.93           C
ATOM    345  C   PRO A  43      -8.214   2.582  36.929  1.00 26.68           C
ATOM    346  O   PRO A  43      -7.814   2.542  38.083  1.00 27.30           O
ATOM    347  CB  PRO A  43      -6.118   3.132  35.640  1.00 23.74           C
ATOM    348  CG  PRO A  43      -5.418   4.462  35.402  1.00 28.24           C
ATOM    349  CD  PRO A  43      -6.134   5.417  36.369  1.00 27.36           C
ATOM    350  N   ARG A  44      -9.219   1.848  36.474  1.00 19.39           N
ATOM    351  CA  ARG A  44      -9.978   0.953  37.325  1.00 23.45           C
ATOM    352  C   ARG A  44     -10.505  -0.158  36.420  1.00 18.09           C
ATOM    353  O   ARG A  44     -10.797   0.124  35.277  1.00 21.17           O
ATOM    354  CB  ARG A  44     -11.163   1.696  37.961  1.00 27.85           C
ATOM    355  CG  ARG A  44     -10.957   2.097  39.400  1.00 48.48           C
ATOM    356  CD  ARG A  44     -11.674   1.089  40.264  1.00 52.88           C
ATOM    357  NE  ARG A  44     -11.329   1.158  41.675  1.00 51.17           N
ATOM    358  CZ  ARG A  44     -11.874   0.363  42.585  1.00 53.47           C
ATOM    359  NH1 ARG A  44     -12.786  -0.522  42.212  1.00 48.12           N
ATOM    360  NH2 ARG A  44     -11.527   0.466  43.861  1.00 70.43           N
ATOM    361  N   THR A  45     -10.620  -1.376  36.932  1.00 18.63           N
ATOM    362  CA  THR A  45     -11.413  -2.393  36.233  1.00 18.10           C
ATOM    363  C   THR A  45     -12.880  -1.966  36.261  1.00 23.46           C
ATOM    364  O   THR A  45     -13.424  -1.661  37.324  1.00 22.32           O
ATOM    365  CB  THR A  45     -11.228  -3.768  36.843  1.00 20.53           C
ATOM    366  CG2 THR A  45     -11.976  -4.807  36.018  1.00 21.86           C
ATOM    367  OG1 THR A  45      -9.823  -4.091  36.819  1.00 23.36           O
ATOM    368  N   GLU A  46     -13.487  -1.888  35.084  1.00 16.67           N
ATOM    369  CA  GLU A  46     -14.828  -1.314  34.926  1.00 18.90           C
ATOM    370  C   GLU A  46     -15.768  -2.308  34.275  1.00 20.55           C
ATOM    371  O   GLU A  46     -15.349  -3.054  33.401  1.00 18.71           O
ATOM    372  CB  GLU A  46     -14.781  -0.073  34.049  1.00 20.32           C
ATOM    373  CG  GLU A  46     -14.015   1.066  34.679  1.00 25.71           C
ATOM    374  CD  GLU A  46     -13.971   2.297  33.810  1.00 36.41           C
ATOM    375  OE1 GLU A  46     -14.034   2.168  32.570  1.00 36.89           O
ATOM    376  OE2 GLU A  46     -13.879   3.406  34.383  1.00 43.33           O
ATOM    377  N   PRO A  47     -17.049  -2.303  34.666  1.00 17.72           N
ATOM    378  CA  PRO A  47     -18.041  -3.200  34.059  1.00 18.56           C
ATOM    379  C   PRO A  47     -18.405  -2.757  32.649  1.00 20.15           C
ATOM    380  O   PRO A  47     -18.492  -1.562  32.338  1.00 24.01           O
ATOM    381  CB  PRO A  47     -19.256  -3.061  34.991  1.00 24.30           C
ATOM    382  CG  PRO A  47     -19.122  -1.681  35.524  1.00 20.45           C
ATOM    383  CD  PRO A  47     -17.646  -1.495  35.756  1.00 21.50           C
ATOM    384  N   ARG A  48     -18.607  -3.743  31.773  1.00 17.17           N
ATOM    385  CA  ARG A  48     -19.006  -3.465  30.406  1.00 20.48           C
ATOM    386  C   ARG A  48     -20.208  -4.313  29.969  1.00 21.78           C
ATOM    387  O   ARG A  48     -20.577  -4.309  28.785  1.00 22.39           O
ATOM    388  CB  ARG A  48     -17.809  -3.703  29.463  1.00 19.30           C
ATOM    389  CG  ARG A  48     -16.632  -2.784  29.754  1.00 21.16           C
ATOM    390  CD  ARG A  48     -16.940  -1.306  29.357  1.00 24.61           C
ATOM    391  NE  ARG A  48     -16.798  -1.086  27.921  1.00 28.26           N
ATOM    392  CZ  ARG A  48     -17.283  -0.047  27.246  1.00 33.62           C
ATOM    393  NH1 ARG A  48     -17.981   0.896  27.873  1.00 35.72           N
ATOM    394  NH2 ARG A  48     -17.073   0.041  25.930  1.00 28.45           N
ATOM    395  N   ALA A  49     -20.778  -5.075  30.896  1.00 19.98           N
ATOM    396  CA  ALA A  49     -22.010  -5.832  30.623  1.00 19.50           C
ATOM    397  C   ALA A  49     -22.913  -5.718  31.845  1.00 23.18           C
ATOM    398  O   ALA A  49     -22.427  -5.575  32.968  1.00 25.20           O
ATOM    399  CB  ALA A  49     -21.678  -7.310  30.293  1.00 23.92           C
ATOM    400  N   PRO A  50     -24.237  -5.744  31.657  1.00 26.32           N
ATOM    401  CA  PRO A  50     -25.073  -5.489  32.842  1.00 25.21           C
ATOM    402  C   PRO A  50     -25.025  -6.569  33.928  1.00 24.97           C
ATOM    403  O   PRO A  50     -25.184  -6.247  35.109  1.00 27.82           O
ATOM    404  CB  PRO A  50     -26.492  -5.380  32.250  1.00 32.63           C
ATOM    405  CG  PRO A  50     -26.421  -6.113  30.935  1.00 35.74           C
ATOM    406  CD  PRO A  50     -25.011  -5.905  30.420  1.00 32.12           C
ATOM    407  N   TRP A  51     -24.764  -7.821  33.567  1.00 23.99           N
ATOM    408  CA  TRP A  51     -24.773  -8.885  34.551  1.00 22.10           C
ATOM    409  C   TRP A  51     -23.529  -8.937  35.433  1.00 24.27           C
ATOM    410  O   TRP A  51     -23.511  -9.700  36.399  1.00 25.51           O
ATOM    411  CB  TRP A  51     -24.966 -10.266  33.881  1.00 20.94           C
ATOM    412  CG  TRP A  51     -24.111 -10.474  32.655  1.00 21.32           C
ATOM    413  CD1 TRP A  51     -24.491 -10.292  31.362  1.00 23.04           C
ATOM    414  CD2 TRP A  51     -22.736 -10.893  32.619  1.00 19.43           C
ATOM    415  CE2 TRP A  51     -22.351 -10.931  31.255  1.00 20.53           C
ATOM    416  CE3 TRP A  51     -21.806 -11.257  33.597  1.00 21.97           C
ATOM    417  NE1 TRP A  51     -23.443 -10.564  30.511  1.00 21.52           N
ATOM    418  CZ2 TRP A  51     -21.069 -11.324  30.835  1.00 20.05           C
ATOM    419  CZ3 TRP A  51     -20.518 -11.633  33.175  1.00 20.14           C
ATOM    420  CH2 TRP A  51     -20.175 -11.665  31.806  1.00 19.99           C
ATOM    421  N   ILE A  52     -22.489  -8.146  35.122  1.00 19.47           N
ATOM    422  CA  ILE A  52     -21.302  -8.134  35.969  1.00 17.58           C
ATOM    423  C   ILE A  52     -21.417  -7.033  37.029  1.00 20.23           C
ATOM    424  O   ILE A  52     -20.694  -7.035  38.033  1.00 21.70           O
ATOM    425  CB  ILE A  52     -19.965  -7.940  35.153  1.00 19.06           C
ATOM    426  CG1 ILE A  52     -18.732  -8.354  35.982  1.00 20.87           C
ATOM    427  CG2 ILE A  52     -19.797  -6.495  34.725  1.00 20.54           C
ATOM    428  CD1 ILE A  52     -18.645  -9.820  36.314  1.00 21.37           C
ATOM    429  N   GLU A  53     -22.352  -6.113  36.821  1.00 25.23           N
ATOM    430  CA  GLU A  53     -22.486  -4.949  37.696  1.00 25.21           C
ATOM    431  C   GLU A  53     -22.812  -5.308  39.149  1.00 27.71           C
ATOM    432  O   GLU A  53     -22.423  -4.587  40.063  1.00 33.44           O
ATOM    433  CB  GLU A  53     -23.549  -4.011  37.128  1.00 27.81           C
ATOM    434  CG  GLU A  53     -23.090  -3.231  35.892  1.00 29.02           C
ATOM    435  CD  GLU A  53     -24.201  -2.446  35.224  1.00 41.91           C
ATOM    436  OE1 GLU A  53     -25.225  -2.176  35.893  1.00 49.43           O
ATOM    437  OE2 GLU A  53     -24.054  -2.101  34.027  1.00 49.84           O
ATOM    438  N   GLN A  54     -23.494  -6.431  39.359  1.00 27.36           N
ATOM    439  CA  GLN A  54     -23.853  -6.874  40.703  1.00 29.38           C
ATOM    440  C   GLN A  54     -22.668  -7.299  41.548  1.00 29.49           C
ATOM    441  O   GLN A  54     -22.820  -7.513  42.756  1.00 33.20           O
ATOM    442  CB  GLN A  54     -24.851  -8.040  40.642  1.00 29.66           C
ATOM    443  CG  GLN A  54     -24.336  -9.290  39.945  1.00 33.97           C
ATOM    444  CD  GLN A  54     -25.432 -10.318  39.719  1.00 44.88           C
ATOM    445  NE2 GLN A  54     -25.838 -10.992  40.795  1.00 38.78           N
ATOM    446  OE1 GLN A  54     -25.916 -10.501  38.595  1.00 43.76           O
ATOM    447  N   GLU A  55     -21.486  -7.458  40.941  1.00 24.61           N
ATOM    448  CA  GLU A  55     -20.354  -7.899  41.735  1.00 25.62           C
ATOM    449  C   GLU A  55     -19.973  -6.778  42.687  1.00 25.91           C
ATOM    450  O   GLU A  55     -20.100  -5.585  42.341  1.00 26.92           O
ATOM    451  CB  GLU A  55     -19.146  -8.303  40.865  1.00 25.65           C
ATOM    452  CG  GLU A  55     -19.381  -9.496  39.924  1.00 24.61           C
ATOM    453  CD  GLU A  55     -19.665 -10.821  40.602  1.00 32.82           C
ATOM    454  OE1 GLU A  55     -19.327 -11.037  41.804  1.00 28.69           O
ATOM    455  OE2 GLU A  55     -20.229 -11.685  39.895  1.00 32.89           O
ATOM    456  N   GLY A  56     -19.543  -7.178  43.884  1.00 27.22           N
ATOM    457  CA  GLY A  56     -19.356  -6.266  45.002  1.00 30.77           C
ATOM    458  C   GLY A  56     -18.015  -5.558  44.973  1.00 33.65           C
ATOM    459  O   GLY A  56     -17.171  -5.846  44.128  1.00 29.11           O
ATOM    460  N   PRO A  57     -17.796  -4.628  45.910  1.00 32.13           N
ATOM    461  CA  PRO A  57     -16.559  -3.842  45.969  1.00 33.12           C
ATOM    462  C   PRO A  57     -15.284  -4.675  46.044  1.00 29.83           C
ATOM    463  O   PRO A  57     -14.268  -4.226  45.493  1.00 30.69           O
ATOM    464  CB  PRO A  57     -16.745  -3.001  47.253  1.00 36.71           C
ATOM    465  CG  PRO A  57     -18.205  -2.860  47.373  1.00 39.57           C
ATOM    466  CD  PRO A  57     -18.780  -4.176  46.913  1.00 38.13           C
ATOM    467  N   GLU A  58     -15.325  -5.842  46.685  1.00 25.64           N
ATOM    468  CA  GLU A  58     -14.159  -6.691  46.828  1.00 29.55           C
ATOM    469  C   GLU A  58     -13.745  -7.225  45.444  1.00 30.17           C
ATOM    470  O   GLU A  58     -12.546  -7.362  45.139  1.00 29.38           O
ATOM    471  CB  GLU A  58     -14.446  -7.835  47.795  1.00 39.90           C
ATOM    472  CG  GLU A  58     -13.390  -8.924  47.806  1.00 52.99           C
ATOM    473  CD  GLU A  58     -13.694 -10.009  48.831  1.00 77.74           C
ATOM    474  OE1 GLU A  58     -14.329  -9.686  49.860  1.00 82.76           O
ATOM    475  OE2 GLU A  58     -13.306 -11.180  48.608  1.00 79.62           O
ATOM    476  N   TYR A  59     -14.737  -7.513  44.618  1.00 26.20           N
ATOM    477  CA  TYR A  59     -14.453  -7.933  43.237  1.00 25.46           C
ATOM    478  C   TYR A  59     -13.717  -6.822  42.485  1.00 23.01           C
ATOM    479  O   TYR A  59     -12.633  -7.062  41.940  1.00 27.13           O
ATOM    480  CB  TYR A  59     -15.747  -8.313  42.513  1.00 24.41           C
ATOM    481  CG  TYR A  59     -15.562  -8.775  41.076  1.00 22.22           C
ATOM    482  CD1 TYR A  59     -15.378 -10.125  40.778  1.00 23.17           C
ATOM    483  CD2 TYR A  59     -15.624  -7.871  40.030  1.00 23.44           C
ATOM    484  CE1 TYR A  59     -15.228 -10.543  39.453  1.00 21.52           C
ATOM    485  CE2 TYR A  59     -15.461  -8.284  38.695  1.00 22.76           C
ATOM    486  CZ  TYR A  59     -15.288  -9.611  38.432  1.00 20.28           C
ATOM    487  OH  TYR A  59     -15.129 -10.009  37.100  1.00 20.87           O
ATOM    488  N   TRP A  60     -14.282  -5.616  42.457  1.00 23.10           N
ATOM    489  CA  TRP A  60     -13.728  -4.532  41.639  1.00 23.22           C
ATOM    490  C   TRP A  60     -12.387  -4.081  42.185  1.00 25.77           C
ATOM    491  O   TRP A  60     -11.450  -3.828  41.418  1.00 24.42           O
ATOM    492  CB  TRP A  60     -14.722  -3.356  41.526  1.00 24.56           C
ATOM    493  CG  TRP A  60     -15.992  -3.812  40.871  1.00 28.28           C
ATOM    494  CD1 TRP A  60     -17.198  -4.030  41.476  1.00 23.63           C
ATOM    495  CD2 TRP A  60     -16.149  -4.194  39.504  1.00 24.34           C
ATOM    496  CE2 TRP A  60     -17.485  -4.620  39.335  1.00 25.94           C
ATOM    497  CE3 TRP A  60     -15.284  -4.208  38.387  1.00 20.69           C
ATOM    498  NE1 TRP A  60     -18.115  -4.504  40.555  1.00 25.57           N
ATOM    499  CZ2 TRP A  60     -17.982  -5.054  38.107  1.00 24.84           C
ATOM    500  CZ3 TRP A  60     -15.776  -4.645  37.169  1.00 21.74           C
ATOM    501  CH2 TRP A  60     -17.111  -5.064  37.035  1.00 25.20           C
ATOM    502  N   ASP A  61     -12.258  -4.033  43.510  1.00 27.72           N
ATOM    503  CA  ASP A  61     -10.971  -3.661  44.084  1.00 26.45           C
ATOM    504  C   ASP A  61      -9.894  -4.697  43.780  1.00 24.11           C
ATOM    505  O   ASP A  61      -8.764  -4.325  43.501  1.00 25.87           O
ATOM    506  CB  ASP A  61     -11.087  -3.458  45.604  1.00 31.29           C
ATOM    507  CG  ASP A  61     -11.880  -2.215  45.961  1.00 39.17           C
ATOM    508  OD1 ASP A  61     -12.045  -1.342  45.080  1.00 39.83           O
ATOM    509  OD2 ASP A  61     -12.342  -2.101  47.125  1.00 46.03           O
ATOM    510  N   GLY A  62     -10.234  -5.978  43.852  1.00 24.75           N
ATOM    511  CA  GLY A  62      -9.276  -7.053  43.646  1.00 24.49           C
ATOM    512  C   GLY A  62      -8.854  -7.101  42.185  1.00 23.60           C
ATOM    513  O   GLY A  62      -7.671  -7.235  41.865  1.00 23.78           O
ATOM    514  N   GLU A  63      -9.827  -6.952  41.294  1.00 22.90           N
ATOM    515  CA  GLU A  63      -9.507  -6.956  39.860  1.00 21.21           C
ATOM    516  C   GLU A  63      -8.664  -5.739  39.462  1.00 21.03           C
ATOM    517  O   GLU A  63      -7.757  -5.836  38.629  1.00 21.55           O
ATOM    518  CB  GLU A  63     -10.804  -7.007  39.047  1.00 20.50           C
ATOM    519  CG  GLU A  63     -11.525  -8.366  39.095  1.00 20.57           C
ATOM    520  CD  GLU A  63     -10.624  -9.533  38.686  1.00 28.58           C
ATOM    521  OE1 GLU A  63      -9.919 -10.108  39.559  1.00 29.87           O
ATOM    522  OE2 GLU A  63     -10.627  -9.878  37.495  1.00 25.07           O
ATOM    523  N   THR A  64      -8.959  -4.575  40.044  1.00 20.09           N
ATOM    524  CA  THR A  64      -8.175  -3.387  39.782  1.00 19.59           C
ATOM    525  C   THR A  64      -6.771  -3.581  40.300  1.00 22.39           C
ATOM    526  O   THR A  64      -5.818  -3.220  39.622  1.00 21.94           O
ATOM    527  CB  THR A  64      -8.807  -2.133  40.420  1.00 20.70           C
ATOM    528  CG2 THR A  64      -7.908  -0.915  40.199  1.00 22.50           C
ATOM    529  OG1 THR A  64     -10.060  -1.876  39.805  1.00 21.15           O
ATOM    530  N   ARG A  65      -6.614  -4.164  41.492  1.00 20.78           N
ATOM    531  CA  ARG A  65      -5.257  -4.403  41.974  1.00 23.85           C
ATOM    532  C   ARG A  65      -4.491  -5.352  41.052  1.00 22.16           C
ATOM    533  O   ARG A  65      -3.319  -5.136  40.783  1.00 24.08           O
ATOM    534  CB  ARG A  65      -5.254  -4.995  43.393  1.00 27.71           C
ATOM    535  CG  ARG A  65      -5.740  -4.061  44.473  1.00 36.97           C
ATOM    536  CD  ARG A  65      -5.409  -4.607  45.895  1.00 41.11           C
ATOM    537  NE  ARG A  65      -6.029  -5.905  46.186  1.00 46.67           N
ATOM    538  CZ  ARG A  65      -7.241  -6.051  46.728  1.00 47.25           C
ATOM    539  NH1 ARG A  65      -7.967  -4.977  47.022  1.00 47.06           N
ATOM    540  NH2 ARG A  65      -7.734  -7.266  46.968  1.00 45.36           N
ATOM    541  N   ASN A  66      -5.152  -6.409  40.587  1.00 23.24           N
ATOM    542  CA  ASN A  66      -4.478  -7.371  39.728  0.50 21.93           C
ATOM    544  C   ASN A  66      -4.073  -6.729  38.405  1.00 20.28           C
ATOM    545  O   ASN A  66      -2.961  -6.958  37.900  1.00 20.60           O
ATOM    546  CB  ASN A  66      -5.368  -8.578  39.458  0.50 23.58           C
ATOM    548  CG  ASN A  66      -4.584  -9.758  38.940  0.50 25.86           C
ATOM    550  ND2 ASN A  66      -5.113 -10.420  37.915  0.50 25.08           N
ATOM    552  OD1 ASN A  66      -3.493 -10.059  39.439  0.50 26.30           O
ATOM    554  N   MET A  67      -4.952  -5.914  37.847  1.00 19.39           N
ATOM    555  CA  MET A  67      -4.653  -5.370  36.530  0.50 19.06           C
ATOM    557  C   MET A  67      -3.605  -4.258  36.625  1.00 19.80           C
ATOM    558  O   MET A  67      -2.790  -4.097  35.710  1.00 19.59           O
ATOM    559  CB  MET A  67      -5.937  -4.916  35.830  0.50 20.44           C
ATOM    561  CG  MET A  67      -6.874  -6.102  35.672  0.50 24.34           C
ATOM    563  SD  MET A  67      -8.312  -5.861  34.622  0.50 17.06           S
ATOM    565  CE  MET A  67      -9.069  -7.479  34.650  0.50 20.09           C
ATOM    567  N   LYS A  68      -3.571  -3.516  37.727  1.00 18.44           N
ATOM    568  CA  LYS A  68      -2.494  -2.569  37.904  1.00 18.72           C
ATOM    569  C   LYS A  68      -1.146  -3.250  38.088  1.00 18.78           C
ATOM    570  O   LYS A  68      -0.118  -2.764  37.593  1.00 22.07           O
ATOM    571  CB  LYS A  68      -2.802  -1.675  39.109  1.00 22.43           C
ATOM    572  CG  LYS A  68      -3.754  -0.544  38.753  1.00 24.80           C
ATOM    573  CD  LYS A  68      -4.173   0.254  39.982  1.00 34.52           C
ATOM    574  CE  LYS A  68      -5.049   1.419  39.548  1.00 32.55           C
ATOM    575  NZ  LYS A  68      -5.140   2.450  40.634  1.00 47.35           N
ATOM    576  N   ALA A  69      -1.142  -4.393  38.773  1.00 20.41           N
ATOM    577  CA  ALA A  69       0.082  -5.152  38.950  1.00 18.98           C
ATOM    578  C   ALA A  69       0.557  -5.722  37.606  1.00 18.97           C
ATOM    579  O   ALA A  69       1.752  -5.704  37.323  1.00 21.26           O
ATOM    580  CB  ALA A  69      -0.127  -6.269  39.955  1.00 22.59           C
ATOM    581  N   SER A  70      -0.396  -6.226  36.812  1.00 19.64           N
ATOM    582  CA  SER A  70      -0.091  -6.707  35.452  1.00 18.31           C
ATOM    583  C   SER A  70       0.464  -5.597  34.568  1.00 18.90           C
ATOM    584  O   SER A  70       1.401  -5.838  33.810  1.00 19.73           O
ATOM    585  CB  SER A  70      -1.333  -7.312  34.775  1.00 19.60           C
ATOM    586  OG  SER A  70      -1.733  -8.464  35.475  1.00 22.87           O
ATOM    587  N   ALA A  71      -0.077  -4.393  34.668  1.00 18.19           N
ATOM    588  CA  ALA A  71       0.447  -3.290  33.863  1.00 18.06           C
ATOM    589  C   ALA A  71       1.928  -3.071  34.178  1.00 20.21           C
ATOM    590  O   ALA A  71       2.763  -2.890  33.279  1.00 18.81           O
ATOM    591  CB  ALA A  71      -0.353  -1.990  34.097  1.00 17.91           C
ATOM    592  N   GLN A  72       2.272  -3.118  35.459  1.00 19.20           N
ATOM    593  CA  GLN A  72       3.672  -2.920  35.828  1.00 22.16           C
ATOM    594  C   GLN A  72       4.565  -4.062  35.351  1.00 19.45           C
ATOM    595  O   GLN A  72       5.666  -3.826  34.846  1.00 20.11           O
ATOM    596  CB  GLN A  72       3.812  -2.768  37.330  1.00 22.25           C
ATOM    597  CG  GLN A  72       3.345  -1.434  37.818  1.00 30.53           C
ATOM    598  CD  GLN A  72       4.127  -0.300  37.178  1.00 41.00           C
ATOM    599  NE2 GLN A  72       5.443  -0.310  37.369  1.00 45.49           N
ATOM    600  OE1 GLN A  72       3.559   0.559  36.502  1.00 43.38           O
ATOM    601  N   THR A  73       4.060  -5.276  35.463  1.00 17.77           N
ATOM    602  CA  THR A  73       4.798  -6.441  34.948  1.00 20.12           C
ATOM    603  C   THR A  73       5.054  -6.349  33.450  1.00 19.03           C
ATOM    604  O   THR A  73       6.158  -6.629  32.993  1.00 17.73           O
ATOM    605  CB  THR A  73       4.052  -7.716  35.256  1.00 22.13           C
ATOM    606  CG2 THR A  73       4.790  -8.910  34.672  1.00 21.40           C
ATOM    607  OG1 THR A  73       4.023  -7.866  36.684  1.00 24.01           O
ATOM    608  N   TYR A  74       4.035  -5.946  32.681  1.00 16.83           N
ATOM    609  CA  TYR A  74       4.216  -5.885  31.216  1.00 15.79           C
ATOM    610  C   TYR A  74       5.075  -4.698  30.773  1.00 17.75           C
ATOM    611  O   TYR A  74       5.751  -4.802  29.754  1.00 17.43           O
ATOM    612  CB  TYR A  74       2.845  -5.914  30.498  1.00 15.59           C
ATOM    613  CG  TYR A  74       2.370  -7.353  30.520  1.00 18.18           C
ATOM    614  CD1 TYR A  74       2.861  -8.260  29.596  1.00 18.79           C
ATOM    615  CD2 TYR A  74       1.565  -7.825  31.545  1.00 18.40           C
ATOM    616  CE1 TYR A  74       2.528  -9.616  29.655  1.00 19.08           C
ATOM    617  CE2 TYR A  74       1.225  -9.173  31.612  1.00 19.88           C
ATOM    618  CZ  TYR A  74       1.710 -10.042  30.672  1.00 22.21           C
ATOM    619  OH  TYR A  74       1.381 -11.369  30.761  1.00 25.50           O
ATOM    620  N   ARG A  75       5.085  -3.601  31.537  1.00 18.36           N
ATOM    621  CA  ARG A  75       6.078  -2.544  31.301  1.00 17.66           C
ATOM    622  C   ARG A  75       7.514  -3.085  31.477  1.00 18.37           C
ATOM    623  O   ARG A  75       8.404  -2.767  30.678  1.00 18.46           O
ATOM    624  CB  ARG A  75       5.821  -1.359  32.237  1.00 19.06           C
ATOM    625  CG  ARG A  75       4.531  -0.676  31.870  1.00 20.11           C
ATOM    626  CD  ARG A  75       4.240   0.511  32.755  1.00 23.57           C
ATOM    627  NE  ARG A  75       3.047   1.179  32.250  1.00 25.00           N
ATOM    628  CZ  ARG A  75       2.384   2.120  32.909  1.00 35.49           C
ATOM    629  NH1 ARG A  75       2.802   2.498  34.109  1.00 36.72           N
ATOM    630  NH2 ARG A  75       1.315   2.688  32.359  1.00 33.37           N
ATOM    631  N   GLU A  76       7.749  -3.892  32.511  1.00 17.69           N
ATOM    632  CA  GLU A  76       9.049  -4.512  32.666  1.00 18.18           C
ATOM    633  C   GLU A  76       9.298  -5.513  31.547  1.00 19.11           C
ATOM    634  O   GLU A  76      10.388  -5.570  31.018  1.00 19.47           O
ATOM    635  CB  GLU A  76       9.163  -5.199  34.036  1.00 19.42           C
ATOM    636  CG  GLU A  76      10.533  -5.831  34.299  1.00 31.66           C
ATOM    637  CD  GLU A  76      11.681  -4.834  34.223  0.47 38.84           C
ATOM    638  OE1 GLU A  76      12.602  -5.021  33.399  0.70 41.76           O
ATOM    639  OE2 GLU A  76      11.673  -3.864  35.004  0.66 44.38           O
ATOM    640  N   ASN A  77       8.274  -6.277  31.162  1.00 19.17           N
ATOM    641  CA  ASN A  77       8.495  -7.251  30.084  1.00 17.58           C
ATOM    642  C   ASN A  77       8.880  -6.580  28.782  1.00 17.76           C
ATOM    643  O   ASN A  77       9.624  -7.140  27.995  1.00 17.19           O
ATOM    644  CB  ASN A  77       7.252  -8.101  29.861  1.00 14.94           C
ATOM    645  CG  ASN A  77       6.981  -9.031  31.021  1.00 19.67           C
ATOM    646  ND2 ASN A  77       5.739  -9.533  31.110  1.00 19.84           N
ATOM    647  OD1 ASN A  77       7.865  -9.296  31.838  1.00 18.96           O
ATOM    648  N   LEU A  78       8.335  -5.411  28.504  1.00 15.07           N
ATOM    649  CA  LEU A  78       8.752  -4.735  27.277  1.00 13.73           C
ATOM    650  C   LEU A  78      10.239  -4.337  27.344  1.00 17.93           C
ATOM    651  O   LEU A  78      10.938  -4.389  26.334  1.00 17.61           O
ATOM    652  CB  LEU A  78       7.905  -3.484  27.058  1.00 15.57           C
ATOM    653  CG  LEU A  78       6.508  -3.768  26.481  1.00 16.77           C
ATOM    654  CD1 LEU A  78       5.526  -2.609  26.838  1.00 17.01           C
ATOM    655  CD2 LEU A  78       6.573  -3.975  24.939  1.00 15.35           C
ATOM    656  N   ARG A  79      10.718  -3.940  28.531  1.00 17.00           N
ATOM    657  CA  ARG A  79      12.159  -3.621  28.662  1.00 17.26           C
ATOM    658  C   ARG A  79      13.020  -4.875  28.480  1.00 17.28           C
ATOM    659  O   ARG A  79      14.076  -4.828  27.843  1.00 19.28           O
ATOM    660  CB  ARG A  79      12.458  -2.976  30.027  1.00 17.92           C
ATOM    661  CG  ARG A  79      11.771  -1.635  30.187  1.00 22.71           C
ATOM    662  CD  ARG A  79      12.260  -0.902  31.433  1.00 28.13           C
ATOM    663  NE  ARG A  79      11.950  -1.580  32.689  0.80 31.28           N
ATOM    664  CZ  ARG A  79      10.857  -1.359  33.422  0.56 31.35           C
ATOM    665  NH1 ARG A  79       9.917  -0.497  33.036  1.00 33.51           N
ATOM    666  NH2 ARG A  79      10.694  -2.011  34.559  1.00 39.60           N
ATOM    667  N   ILE A  80      12.562  -5.980  29.065  1.00 14.94           N
ATOM    668  CA  ILE A  80      13.258  -7.256  28.969  1.00 16.98           C
ATOM    669  C   ILE A  80      13.314  -7.695  27.499  1.00 18.79           C
ATOM    670  O   ILE A  80      14.365  -8.145  27.026  1.00 18.26           O
ATOM    671  CB  ILE A  80      12.557  -8.315  29.860  1.00 20.68           C
ATOM    672  CG1 ILE A  80      12.794  -7.992  31.359  1.00 22.39           C
ATOM    673  CG2 ILE A  80      13.071  -9.749  29.530  1.00 21.39           C
ATOM    674  CD1 ILE A  80      11.865  -8.744  32.368  1.00 23.89           C
ATOM    675  N   ALA A  81      12.209  -7.551  26.769  1.00 15.98           N
ATOM    676  CA  ALA A  81      12.180  -8.003  25.358  1.00 14.49           C
ATOM    677  C   ALA A  81      13.175  -7.237  24.505  1.00 18.67           C
ATOM    678  O   ALA A  81      13.780  -7.799  23.582  1.00 17.35           O
ATOM    679  CB  ALA A  81      10.756  -7.873  24.755  1.00 17.15           C
ATOM    680  N   LEU A  82      13.351  -5.942  24.779  1.00 17.65           N
ATOM    681  CA  LEU A  82      14.371  -5.179  24.071  1.00 19.64           C
ATOM    682  C   LEU A  82      15.747  -5.804  24.206  1.00 21.34           C
ATOM    683  O   LEU A  82      16.493  -5.898  23.213  1.00 25.04           O
ATOM    684  CB  LEU A  82      14.440  -3.738  24.599  1.00 21.45           C
ATOM    685  CG  LEU A  82      13.285  -2.845  24.205  1.00 22.22           C
ATOM    686  CD1 LEU A  82      13.562  -1.475  24.839  1.00 23.11           C
ATOM    687  CD2 LEU A  82      13.132  -2.703  22.702  1.00 21.87           C
ATOM    688  N   ARG A  83      16.084  -6.232  25.418  1.00 19.42           N
ATOM    689  CA  ARG A  83      17.368  -6.889  25.661  1.00 18.03           C
ATOM    690  C   ARG A  83      17.449  -8.184  24.876  1.00 21.10           C
ATOM    691  O   ARG A  83      18.471  -8.469  24.248  1.00 21.47           O
ATOM    692  CB  ARG A  83      17.576  -7.184  27.158  1.00 20.29           C
ATOM    693  CG  ARG A  83      17.523  -5.903  28.041  1.00 26.23           C
ATOM    694  CD  ARG A  83      18.262  -6.106  29.366  1.00 28.05           C
ATOM    695  NE  ARG A  83      17.807  -7.269  30.138  1.00 28.26           N
ATOM    696  CZ  ARG A  83      16.871  -7.220  31.085  1.00 29.24           C
ATOM    697  NH1 ARG A  83      16.256  -6.065  31.364  1.00 29.63           N
ATOM    698  NH2 ARG A  83      16.528  -8.327  31.739  1.00 27.33           N
ATOM    699  N   TYR A  84      16.374  -8.975  24.908  1.00 16.76           N
ATOM    700  CA  TYR A  84      16.444 -10.313  24.348  1.00 17.54           C
ATOM    701  C   TYR A  84      16.595 -10.294  22.828  1.00 18.39           C
ATOM    702  O   TYR A  84      17.135 -11.234  22.242  1.00 19.47           O
ATOM    703  CB  TYR A  84      15.185 -11.134  24.696  1.00 16.46           C
ATOM    704  CG  TYR A  84      15.028 -11.610  26.143  1.00 15.94           C
ATOM    705  CD1 TYR A  84      15.987 -11.370  27.119  1.00 18.19           C
ATOM    706  CD2 TYR A  84      13.892 -12.331  26.511  1.00 18.33           C
ATOM    707  CE1 TYR A  84      15.801 -11.805  28.422  1.00 19.88           C
ATOM    708  CE2 TYR A  84      13.694 -12.763  27.801  1.00 19.28           C
ATOM    709  CZ  TYR A  84      14.661 -12.524  28.756  1.00 19.01           C
ATOM    710  OH  TYR A  84      14.424 -12.973  30.030  1.00 21.26           O
ATOM    711  N   TYR A  85      16.074  -9.256  22.194  1.00 15.81           N
ATOM    712  CA  TYR A  85      16.162  -9.121  20.752  1.00 16.14           C
ATOM    713  C   TYR A  85      17.187  -8.089  20.285  1.00 18.08           C
ATOM    714  O   TYR A  85      17.234  -7.783  19.102  1.00 18.88           O
ATOM    715  CB  TYR A  85      14.777  -8.760  20.190  1.00 17.52           C
ATOM    716  CG  TYR A  85      13.817  -9.916  20.262  1.00 17.92           C
ATOM    717  CD1 TYR A  85      13.948 -11.025  19.406  1.00 20.40           C
ATOM    718  CD2 TYR A  85      12.804  -9.934  21.210  1.00 17.21           C
ATOM    719  CE1 TYR A  85      13.013 -12.117  19.486  1.00 18.80           C
ATOM    720  CE2 TYR A  85      11.894 -10.974  21.281  1.00 19.66           C
ATOM    721  CZ  TYR A  85      12.002 -12.044  20.450  1.00 21.03           C
ATOM    722  OH  TYR A  85      11.077 -13.075  20.573  1.00 21.98           O
ATOM    723  N   ASN A  86      18.009  -7.589  21.202  1.00 17.79           N
ATOM    724  CA  ASN A  86      19.069  -6.626  20.875  0.24 21.35           C
ATOM    726  C   ASN A  86      18.514  -5.380  20.189  1.00 24.24           C
ATOM    727  O   ASN A  86      19.075  -4.878  19.217  1.00 23.07           O
ATOM    728  CB  ASN A  86      20.141  -7.284  19.991  0.24 21.17           C
ATOM    730  CG  ASN A  86      20.627  -8.613  20.554  0.24 20.76           C
ATOM    732  ND2 ASN A  86      20.525  -9.669  19.753  0.24 19.44           N
ATOM    734  OD1 ASN A  86      21.070  -8.693  21.699  0.24 22.70           O
ATOM    736  N   GLN A  87      17.384  -4.883  20.699  1.00 17.60           N
ATOM    737  CA  GLN A  87      16.718  -3.762  20.074  1.00 19.43           C
ATOM    738  C   GLN A  87      17.022  -2.439  20.786  1.00 20.98           C
ATOM    739  O   GLN A  87      17.305  -2.415  21.978  1.00 21.86           O
ATOM    740  CB  GLN A  87      15.195  -4.008  20.042  1.00 21.52           C
ATOM    741  CG  GLN A  87      14.820  -5.138  19.081  1.00 17.14           C
ATOM    742  CD  GLN A  87      13.360  -5.568  19.202  1.00 20.01           C
ATOM    743  NE2 GLN A  87      12.784  -6.054  18.115  1.00 22.36           N
ATOM    744  OE1 GLN A  87      12.776  -5.462  20.273  1.00 19.00           O
ATOM    745  N   SER A  88      16.971  -1.358  20.028  1.00 25.32           N
ATOM    746  CA  SER A  88      17.228  -0.026  20.595  1.00 25.14           C
ATOM    747  C   SER A  88      16.059   0.495  21.438  1.00 30.91           C
ATOM    748  O   SER A  88      14.951  -0.045  21.401  1.00 26.56           O
ATOM    749  CB  SER A  88      17.545   0.951  19.478  1.00 32.32           C
ATOM    750  OG  SER A  88      16.376   1.316  18.799  1.00 35.08           O
ATOM    751  N   GLU A  89      16.303   1.538  22.219  1.00 25.38           N
ATOM    752  CA  GLU A  89      15.212   2.114  22.998  1.00 29.64           C
ATOM    753  C   GLU A  89      14.376   3.106  22.174  1.00 30.24           C
ATOM    754  O   GLU A  89      13.492   3.764  22.715  1.00 35.94           O
ATOM    755  CB  GLU A  89      15.755   2.798  24.265  1.00 37.26           C
ATOM    756  CG  GLU A  89      16.152   1.820  25.370  1.00 37.96           C
ATOM    757  CD  GLU A  89      16.797   2.495  26.568  0.79 46.07           C
ATOM    758  OE1 GLU A  89      17.052   3.717  26.514  0.45 45.92           O
ATOM    759  OE2 GLU A  89      17.040   1.800  27.573  0.59 44.62           O
ATOM    760  N   ALA A  90      14.633   3.203  20.879  1.00 28.26           N
ATOM    761  CA  ALA A  90      13.960   4.193  20.030  1.00 29.08           C
ATOM    762  C   ALA A  90      12.588   3.756  19.485  1.00 28.24           C
ATOM    763  O   ALA A  90      11.735   4.589  19.163  1.00 28.78           O
ATOM    764  CB  ALA A  90      14.862   4.559  18.870  1.00 36.37           C
ATOM    765  N   GLY A  91      12.364   2.454  19.358  1.00 27.83           N
ATOM    766  CA  GLY A  91      11.164   2.019  18.686  1.00 25.53           C
ATOM    767  C   GLY A  91      10.007   1.668  19.610  1.00 18.21           C
ATOM    768  O   GLY A  91      10.206   1.447  20.804  1.00 19.51           O
ATOM    769  N   SER A  92       8.810   1.667  19.036  1.00 21.78           N
ATOM    770  CA  SER A  92       7.583   1.237  19.732  0.50 18.72           C
ATOM    772  C   SER A  92       7.373  -0.245  19.532  1.00 19.04           C
ATOM    773  O   SER A  92       7.488  -0.722  18.411  1.00 21.49           O
ATOM    774  CB  SER A  92       6.360   1.978  19.198  0.50 20.83           C
ATOM    776  OG  SER A  92       5.180   1.509  19.834  0.50 23.45           O
ATOM    778  N   HIS A  93       7.052  -0.960  20.608  1.00 15.43           N
ATOM    779  CA  HIS A  93       6.834  -2.418  20.543  1.00 15.00           C
ATOM    780  C   HIS A  93       5.589  -2.792  21.306  1.00 15.39           C
ATOM    781  O   HIS A  93       5.096  -2.016  22.127  1.00 15.02           O
ATOM    782  CB  HIS A  93       8.060  -3.151  21.117  1.00 13.01           C
ATOM    783  CG  HIS A  93       9.312  -2.852  20.357  1.00 16.42           C
ATOM    784  CD2 HIS A  93      10.254  -1.895  20.533  1.00 19.51           C
ATOM    785  ND1 HIS A  93       9.672  -3.546  19.224  1.00 18.65           N
ATOM    786  CE1 HIS A  93      10.804  -3.047  18.747  1.00 20.17           C
ATOM    787  NE2 HIS A  93      11.183  -2.048  19.529  1.00 18.99           N
ATOM    788  N   ILE A  94       5.070  -3.980  21.014  1.00 13.10           N
ATOM    789  CA  ILE A  94       3.810  -4.427  21.620  1.00 14.35           C
ATOM    790  C   ILE A  94       3.918  -5.850  22.170  1.00 14.86           C
ATOM    791  O   ILE A  94       4.389  -6.752  21.473  1.00 15.01           O
ATOM    792  CB  ILE A  94       2.711  -4.375  20.606  1.00 12.99           C
ATOM    793  CG1 ILE A  94       2.447  -2.931  20.172  1.00 17.74           C
ATOM    794  CG2 ILE A  94       1.419  -5.016  21.155  1.00 16.06           C
ATOM    795  CD1 ILE A  94       1.380  -2.813  19.068  1.00 20.02           C
ATOM    796  N   ILE A  95       3.486  -6.053  23.416  1.00 11.00           N
ATOM    797  CA  ILE A  95       3.278  -7.418  23.920  1.00 11.76           C
ATOM    798  C   ILE A  95       1.775  -7.654  24.000  1.00 12.55           C
ATOM    799  O   ILE A  95       1.007  -6.785  24.441  1.00 13.69           O
ATOM    800  CB  ILE A  95       3.948  -7.651  25.314  1.00 12.74           C
ATOM    801  CG1 ILE A  95       5.463  -7.603  25.134  1.00 12.63           C
ATOM    802  CG2 ILE A  95       3.444  -8.957  25.990  1.00 12.62           C
ATOM    803  CD1 ILE A  95       6.219  -7.667  26.476  1.00 13.21           C
ATOM    804  N   GLN A  96       1.355  -8.837  23.559  1.00 12.63           N
ATOM    805  CA  GLN A  96      -0.044  -9.251  23.708  1.00 12.34           C
ATOM    806  C   GLN A  96      -0.132 -10.569  24.422  1.00 13.25           C
ATOM    807  O   GLN A  96       0.740 -11.405  24.278  1.00 15.26           O
ATOM    808  CB  GLN A  96      -0.734  -9.391  22.366  1.00 11.76           C
ATOM    809  CG  GLN A  96      -0.987  -8.016  21.675  1.00 13.00           C
ATOM    810  CD  GLN A  96      -1.131  -8.122  20.162  1.00 16.05           C
ATOM    811  NE2 GLN A  96      -2.351  -8.304  19.710  1.00 15.33           N
ATOM    812  OE1 GLN A  96      -0.164  -8.048  19.425  1.00 16.70           O
ATOM    813  N   ARG A  97      -1.227 -10.749  25.161  1.00 14.05           N
ATOM    814  CA  ARG A  97      -1.444 -12.028  25.842  1.00 13.61           C
ATOM    815  C   ARG A  97      -2.928 -12.344  25.785  1.00 14.25           C
ATOM    816  O   ARG A  97      -3.774 -11.457  25.973  1.00 14.26           O
ATOM    817  CB  ARG A  97      -0.978 -11.974  27.285  1.00 13.96           C
ATOM    818  CG  ARG A  97      -1.260 -13.285  28.038  1.00 15.96           C
ATOM    819  CD  ARG A  97      -0.872 -13.077  29.506  1.00 18.97           C
ATOM    820  NE  ARG A  97      -1.173 -14.243  30.348  1.00 17.03           N
ATOM    821  CZ  ARG A  97      -1.289 -14.166  31.668  1.00 25.13           C
ATOM    822  NH1 ARG A  97      -1.108 -12.991  32.289  1.00 27.18           N
ATOM    823  NH2 ARG A  97      -1.590 -15.258  32.362  1.00 25.43           N
ATOM    824  N   MET A  98      -3.255 -13.603  25.491  1.00 13.28           N
ATOM    825  CA  MET A  98      -4.648 -14.036  25.622  1.00 13.16           C
ATOM    826  C   MET A  98      -4.694 -15.311  26.436  1.00 17.06           C
ATOM    827  O   MET A  98      -3.855 -16.213  26.234  1.00 17.69           O
ATOM    828  CB  MET A  98      -5.321 -14.256  24.243  1.00 18.02           C
ATOM    829  CG  MET A  98      -4.615 -15.124  23.304  1.00 21.57           C
ATOM    830  SD  MET A  98      -5.386 -14.891  21.657  1.00 27.86           S
ATOM    831  CE  MET A  98      -7.032 -15.534  22.035  1.00 44.23           C
ATOM    832  N   TYR A  99      -5.626 -15.377  27.371  1.00 14.50           N
ATOM    833  CA  TYR A  99      -5.731 -16.610  28.188  1.00 12.16           C
ATOM    834  C   TYR A  99      -7.171 -16.854  28.596  1.00 14.33           C
ATOM    835  O   TYR A  99      -8.002 -15.956  28.572  1.00 15.89           O
ATOM    836  CB  TYR A  99      -4.819 -16.526  29.425  1.00 15.91           C
ATOM    837  CG  TYR A  99      -5.193 -15.486  30.452  1.00 13.94           C
ATOM    838  CD1 TYR A  99      -6.148 -15.763  31.439  1.00 16.71           C
ATOM    839  CD2 TYR A  99      -4.617 -14.242  30.426  1.00 14.29           C
ATOM    840  CE1 TYR A  99      -6.486 -14.772  32.417  1.00 20.74           C
ATOM    841  CE2 TYR A  99      -4.945 -13.256  31.398  1.00 16.02           C
ATOM    842  CZ  TYR A  99      -5.876 -13.551  32.366  1.00 20.66           C
ATOM    843  OH  TYR A  99      -6.181 -12.589  33.284  1.00 20.23           O
ATOM    844  N   GLY A 100      -7.468 -18.092  28.974  1.00 14.91           N
ATOM    845  CA  GLY A 100      -8.823 -18.340  29.492  1.00 14.81           C
ATOM    846  C   GLY A 100      -9.164 -19.809  29.381  1.00 16.89           C
ATOM    847  O   GLY A 100      -8.273 -20.627  29.151  1.00 17.58           O
ATOM    848  N   CYS A 101     -10.438 -20.136  29.510  1.00 18.55           N
ATOM    849  CA  CYS A 101     -10.858 -21.535  29.593  1.00 16.98           C
ATOM    850  C   CYS A 101     -12.047 -21.774  28.697  1.00 22.67           C
ATOM    851  O   CYS A 101     -12.848 -20.883  28.451  1.00 19.21           O
ATOM    852  CB  CYS A 101     -11.172 -21.934  31.056  1.00 20.27           C
ATOM    853  SG  CYS A 101     -12.096 -20.691  32.087  1.00 28.02           S
ATOM    854  N   ASP A 102     -12.145 -22.993  28.181  1.00 19.82           N
ATOM    855  CA  ASP A 102     -13.267 -23.396  27.357  1.00 19.81           C
ATOM    856  C   ASP A 102     -14.001 -24.472  28.103  1.00 21.30           C
ATOM    857  O   ASP A 102     -13.349 -25.347  28.703  1.00 23.53           O
ATOM    858  CB  ASP A 102     -12.844 -23.970  26.003  1.00 22.50           C
ATOM    859  CG  ASP A 102     -12.006 -23.010  25.161  1.00 25.50           C
ATOM    860  OD1 ASP A 102     -12.109 -21.774  25.325  1.00 27.89           O
ATOM    861  OD2 ASP A 102     -11.243 -23.515  24.298  1.00 31.01           O
ATOM    862  N   LEU A 103     -15.334 -24.387  28.114  1.00 20.85           N
ATOM    863  CA  LEU A 103     -16.186 -25.440  28.678  1.00 25.49           C
ATOM    864  C   LEU A 103     -16.931 -26.174  27.589  1.00 29.23           C
ATOM    865  O   LEU A 103     -17.348 -25.555  26.613  1.00 30.34           O
ATOM    866  CB  LEU A 103     -17.232 -24.868  29.614  1.00 25.20           C
ATOM    867  CG  LEU A 103     -16.725 -24.005  30.737  1.00 23.79           C
ATOM    868  CD1 LEU A 103     -17.905 -23.676  31.612  1.00 25.31           C
ATOM    869  CD2 LEU A 103     -15.616 -24.752  31.505  1.00 28.39           C
ATOM    870  N   GLY A 104     -17.135 -27.472  27.775  1.00 35.11           N
ATOM    871  CA  GLY A 104     -17.950 -28.246  26.845  1.00 43.38           C
ATOM    872  C   GLY A 104     -19.425 -28.061  27.151  1.00 44.83           C
ATOM    873  O   GLY A 104     -19.781 -27.347  28.088  1.00 43.06           O
ATOM    874  N   PRO A 105     -20.305 -28.701  26.366  1.00 54.58           N
ATOM    875  CA  PRO A 105     -21.744 -28.591  26.653  1.00 53.93           C
ATOM    876  C   PRO A 105     -22.082 -29.141  28.046  1.00 53.34           C
ATOM    877  O   PRO A 105     -23.053 -28.716  28.671  1.00 56.64           O
ATOM    878  CB  PRO A 105     -22.388 -29.433  25.547  1.00 56.23           C
ATOM    879  CG  PRO A 105     -21.350 -29.485  24.452  1.00 56.81           C
ATOM    880  CD  PRO A 105     -20.036 -29.526  25.177  1.00 51.37           C
ATOM    881  N   ASP A 106     -21.253 -30.066  28.521  1.00 54.34           N
ATOM    882  CA  ASP A 106     -21.343 -30.609  29.875  1.00 55.26           C
ATOM    883  C   ASP A 106     -21.182 -29.539  30.943  1.00 59.63           C
ATOM    884  O   ASP A 106     -21.729 -29.652  32.040  1.00 54.21           O
ATOM    885  CB  ASP A 106     -20.270 -31.677  30.074  1.00 55.28           C
ATOM    886  CG  ASP A 106     -18.978 -31.352  29.316  1.00 63.93           C
ATOM    887  OD1 ASP A 106     -19.052 -30.895  28.153  1.00 65.28           O
ATOM    888  OD2 ASP A 106     -17.884 -31.552  29.876  1.00 65.36           O
ATOM    889  N   GLY A 107     -20.400 -28.512  30.627  1.00 50.24           N
ATOM    890  CA  GLY A 107     -20.060 -27.510  31.610  1.00 43.74           C
ATOM    891  C   GLY A 107     -18.727 -27.855  32.231  1.00 43.01           C
ATOM    892  O   GLY A 107     -18.262 -27.199  33.164  1.00 39.17           O
ATOM    893  N   ARG A 108     -18.077 -28.884  31.713  1.00 40.53           N
ATOM    894  CA  ARG A 108     -16.782 -29.232  32.290  1.00 45.93           C
ATOM    895  C   ARG A 108     -15.643 -28.646  31.441  1.00 31.25           C
ATOM    896  O   ARG A 108     -15.860 -28.315  30.267  1.00 33.67           O
ATOM    897  CB  ARG A 108     -16.644 -30.745  32.433  1.00 50.81           C
ATOM    898  CG  ARG A 108     -17.896 -31.434  32.982  1.00 55.78           C
ATOM    899  CD  ARG A 108     -17.636 -32.895  33.334  1.00 71.29           C
ATOM    900  NE  ARG A 108     -16.600 -33.475  32.479  1.00 68.01           N
ATOM    901  CZ  ARG A 108     -15.341 -33.680  32.862  1.00 64.81           C
ATOM    902  NH1 ARG A 108     -14.965 -33.359  34.098  1.00 68.40           N
ATOM    903  NH2 ARG A 108     -14.456 -34.196  32.012  1.00 49.03           N
ATOM    904  N   LEU A 109     -14.464 -28.504  32.052  1.00 28.48           N
ATOM    905  CA  LEU A 109     -13.306 -27.908  31.353  1.00 32.19           C
ATOM    906  C   LEU A 109     -12.936 -28.715  30.141  1.00 32.84           C
ATOM    907  O   LEU A 109     -12.661 -29.930  30.226  1.00 27.49           O
ATOM    908  CB  LEU A 109     -12.093 -27.776  32.249  1.00 29.98           C
ATOM    909  CG  LEU A 109     -10.828 -27.271  31.516  1.00 26.62           C
ATOM    910  CD1 LEU A 109     -10.963 -25.769  31.194  1.00 25.54           C
ATOM    911  CD2 LEU A 109      -9.593 -27.498  32.315  1.00 34.15           C
ATOM    912  N   LEU A 110     -12.935 -28.044  29.001  1.00 23.48           N
ATOM    913  CA  LEU A 110     -12.581 -28.688  27.748  1.00 22.70           C
ATOM    914  C   LEU A 110     -11.082 -28.495  27.522  1.00 21.94           C
ATOM    915  O   LEU A 110     -10.332 -29.456  27.284  1.00 24.33           O
ATOM    916  CB  LEU A 110     -13.386 -28.096  26.610  1.00 28.11           C
ATOM    917  CG  LEU A 110     -13.446 -28.796  25.271  1.00 41.49           C
ATOM    918  CD1 LEU A 110     -14.188 -30.122  25.416  1.00 46.66           C
ATOM    919  CD2 LEU A 110     -14.172 -27.878  24.294  1.00 42.96           C
ATOM    920  N   ARG A 111     -10.638 -27.235  27.627  1.00 19.99           N
ATOM    921  CA  ARG A 111      -9.210 -26.950  27.620  1.00 19.45           C
ATOM    922  C   ARG A 111      -8.938 -25.515  28.083  1.00 17.28           C
ATOM    923  O   ARG A 111      -9.879 -24.676  28.101  1.00 19.21           O
ATOM    924  CB  ARG A 111      -8.596 -27.166  26.253  1.00 27.19           C
ATOM    925  CG  ARG A 111      -8.917 -26.107  25.244  1.00 25.24           C
ATOM    926  CD  ARG A 111      -7.855 -26.155  24.133  1.00 25.86           C
ATOM    927  NE  ARG A 111      -6.571 -25.639  24.629  1.00 24.99           N
ATOM    928  CZ  ARG A 111      -5.417 -25.692  23.971  1.00 27.22           C
ATOM    929  NH1 ARG A 111      -5.358 -26.231  22.757  1.00 30.85           N
ATOM    930  NH2 ARG A 111      -4.324 -25.167  24.517  1.00 28.30           N
ATOM    931  N   GLY A 112      -7.695 -25.277  28.492  1.00 17.26           N
ATOM    932  CA  GLY A 112      -7.243 -23.948  28.912  1.00 15.94           C
ATOM    933  C   GLY A 112      -6.255 -23.375  27.906  1.00 20.28           C
ATOM    934  O   GLY A 112      -5.698 -24.112  27.085  1.00 18.96           O
ATOM    935  N   HIS A 113      -6.068 -22.053  27.956  1.00 16.51           N
ATOM    936  CA  HIS A 113      -5.168 -21.346  27.040  1.00 18.92           C
ATOM    937  C   HIS A 113      -4.373 -20.302  27.793  1.00 16.26           C
ATOM    938  O   HIS A 113      -4.908 -19.694  28.700  1.00 16.46           O
ATOM    939  CB  HIS A 113      -5.984 -20.599  25.943  1.00 17.42           C
ATOM    940  CG  HIS A 113      -6.887 -21.468  25.129  1.00 23.73           C
ATOM    941  CD2 HIS A 113      -8.167 -21.856  25.328  1.00 25.47           C
ATOM    942  ND1 HIS A 113      -6.493 -22.023  23.933  1.00 25.06           N
ATOM    943  CE1 HIS A 113      -7.500 -22.713  23.416  1.00 25.48           C
ATOM    944  NE2 HIS A 113      -8.525 -22.631  24.247  1.00 26.57           N
ATOM    945  N   ASP A 114      -3.086 -20.097  27.460  1.00 16.29           N
ATOM    946  CA  ASP A 114      -2.356 -18.895  27.890  1.00 15.39           C
ATOM    947  C   ASP A 114      -1.222 -18.657  26.888  1.00 19.05           C
ATOM    948  O   ASP A 114      -0.180 -19.332  26.947  1.00 20.53           O
ATOM    949  CB  ASP A 114      -1.782 -19.045  29.306  1.00 16.52           C
ATOM    950  CG  ASP A 114      -1.350 -17.703  29.903  1.00 25.17           C
ATOM    951  OD1 ASP A 114      -1.276 -17.606  31.148  1.00 33.81           O
ATOM    952  OD2 ASP A 114      -1.137 -16.730  29.135  1.00 24.07           O
ATOM    953  N   GLN A 115      -1.421 -17.702  25.979  1.00 15.57           N
ATOM    954  CA  GLN A 115      -0.514 -17.552  24.822  1.00 15.11           C
ATOM    955  C   GLN A 115      -0.056 -16.102  24.756  1.00 15.26           C
ATOM    956  O   GLN A 115      -0.869 -15.224  25.008  1.00 14.83           O
ATOM    957  CB  GLN A 115      -1.252 -17.925  23.543  1.00 20.78           C
ATOM    958  CG  GLN A 115      -0.354 -17.902  22.370  1.00 29.90           C
ATOM    959  CD  GLN A 115      -0.922 -18.630  21.164  1.00 28.80           C
ATOM    960  NE2 GLN A 115      -0.060 -18.838  20.167  1.00 27.67           N
ATOM    961  OE1 GLN A 115      -2.126 -18.961  21.110  1.00 29.77           O
ATOM    962  N   SER A 116       1.212 -15.867  24.407  1.00 13.53           N
ATOM    963  CA  SER A 116       1.714 -14.488  24.350  1.00 13.86           C
ATOM    964  C   SER A 116       2.443 -14.213  23.044  1.00 13.84           C
ATOM    965  O   SER A 116       2.960 -15.139  22.405  1.00 15.75           O
ATOM    966  CB  SER A 116       2.670 -14.216  25.500  1.00 17.03           C
ATOM    967  OG  SER A 116       1.992 -14.463  26.743  1.00 23.42           O
ATOM    968  N   ALA A 117       2.469 -12.938  22.648  1.00 13.37           N
ATOM    969  CA  ALA A 117       3.101 -12.502  21.420  1.00 13.31           C
ATOM    970  C   ALA A 117       3.969 -11.286  21.622  1.00 14.52           C
ATOM    971  O   ALA A 117       3.739 -10.499  22.542  1.00 15.46           O
ATOM    972  CB  ALA A 117       2.035 -12.165  20.350  1.00 13.83           C
ATOM    973  N   TYR A 118       4.967 -11.131  20.755  1.00 14.23           N
ATOM    974  CA  TYR A 118       5.778  -9.893  20.767  1.00 13.02           C
ATOM    975  C   TYR A 118       5.778  -9.326  19.368  1.00 14.59           C
ATOM    976  O   TYR A 118       6.036 -10.062  18.394  1.00 15.23           O
ATOM    977  CB  TYR A 118       7.215 -10.164  21.248  1.00 13.64           C
ATOM    978  CG  TYR A 118       8.071  -8.910  21.318  1.00 14.08           C
ATOM    979  CD1 TYR A 118       7.700  -7.832  22.137  1.00 13.44           C
ATOM    980  CD2 TYR A 118       9.282  -8.824  20.618  1.00 16.70           C
ATOM    981  CE1 TYR A 118       8.540  -6.707  22.252  1.00 14.43           C
ATOM    982  CE2 TYR A 118      10.118  -7.676  20.724  1.00 14.40           C
ATOM    983  CZ  TYR A 118       9.726  -6.650  21.552  1.00 16.24           C
ATOM    984  OH  TYR A 118      10.525  -5.532  21.705  1.00 16.62           O
ATOM    985  N   ASP A 119       5.403  -8.050  19.245  1.00 11.97           N
ATOM    986  CA  ASP A 119       5.263  -7.410  17.924  1.00 15.65           C
ATOM    987  C   ASP A 119       4.459  -8.250  16.931  1.00 18.30           C
ATOM    988  O   ASP A 119       4.774  -8.313  15.721  1.00 19.03           O
ATOM    989  CB  ASP A 119       6.646  -7.055  17.371  1.00 16.26           C
ATOM    990  CG  ASP A 119       7.282  -5.893  18.149  1.00 19.42           C
ATOM    991  OD1 ASP A 119       6.519  -5.076  18.728  1.00 17.99           O
ATOM    992  OD2 ASP A 119       8.521  -5.811  18.190  1.00 19.82           O
ATOM    993  N   GLY A 120       3.386  -8.846  17.440  1.00 16.79           N
ATOM    994  CA  GLY A 120       2.432  -9.485  16.554  1.00 17.68           C
ATOM    995  C   GLY A 120       2.800 -10.897  16.125  1.00 17.84           C
ATOM    996  O   GLY A 120       2.062 -11.474  15.335  1.00 20.20           O
ATOM    997  N   LYS A 121       3.906 -11.422  16.635  1.00 16.65           N
ATOM    998  CA  LYS A 121       4.355 -12.775  16.346  1.00 16.85           C
ATOM    999  C   LYS A 121       4.312 -13.630  17.611  1.00 15.65           C
ATOM   1000  O   LYS A 121       4.646 -13.156  18.698  1.00 16.21           O
ATOM   1001  CB  LYS A 121       5.783 -12.780  15.790  1.00 20.90           C
ATOM   1002  CG  LYS A 121       5.919 -11.954  14.533  1.00 30.46           C
ATOM   1003  CD  LYS A 121       7.302 -12.158  13.902  1.00 43.54           C
ATOM   1004  CE  LYS A 121       8.410 -11.414  14.656  1.00 50.40           C
ATOM   1005  NZ  LYS A 121       8.995 -12.157  15.827  1.00 52.04           N
ATOM   1006  N   ASP A 122       3.918 -14.889  17.458  1.00 15.28           N
ATOM   1007  CA  ASP A 122       4.005 -15.817  18.587  1.00 14.30           C
ATOM   1008  C   ASP A 122       5.324 -15.704  19.361  1.00 17.06           C
ATOM   1009  O   ASP A 122       6.408 -15.723  18.749  1.00 18.91           O
ATOM   1010  CB  ASP A 122       3.905 -17.292  18.149  1.00 15.81           C
ATOM   1011  CG  ASP A 122       2.531 -17.695  17.642  1.00 21.38           C
ATOM   1012  OD1 ASP A 122       1.662 -16.853  17.362  1.00 18.92           O
ATOM   1013  OD2 ASP A 122       2.331 -18.928  17.489  1.00 22.95           O
ATOM   1014  N   TYR A 123       5.229 -15.623  20.683  1.00 15.33           N
ATOM   1015  CA  TYR A 123       6.393 -15.600  21.555  1.00 14.36           C
ATOM   1016  C   TYR A 123       6.470 -16.867  22.396  1.00 15.23           C
ATOM   1017  O   TYR A 123       7.421 -17.659  22.220  1.00 15.70           O
ATOM   1018  CB  TYR A 123       6.356 -14.325  22.448  1.00 14.26           C
ATOM   1019  CG  TYR A 123       7.571 -14.193  23.336  1.00 12.88           C
ATOM   1020  CD1 TYR A 123       8.786 -13.782  22.809  1.00 13.64           C
ATOM   1021  CD2 TYR A 123       7.497 -14.489  24.682  1.00 13.61           C
ATOM   1022  CE1 TYR A 123       9.906 -13.632  23.618  1.00 13.67           C
ATOM   1023  CE2 TYR A 123       8.608 -14.341  25.521  1.00 16.51           C
ATOM   1024  CZ  TYR A 123       9.798 -13.927  24.975  1.00 14.79           C
ATOM   1025  OH  TYR A 123      10.926 -13.795  25.769  1.00 17.88           O
ATOM   1026  N   ILE A 124       5.478 -17.109  23.256  1.00 14.43           N
ATOM   1027  CA  ILE A 124       5.472 -18.341  24.054  1.00 14.98           C
ATOM   1028  C   ILE A 124       4.034 -18.754  24.335  1.00 16.79           C
ATOM   1029  O   ILE A 124       3.155 -17.906  24.387  1.00 17.52           O
ATOM   1030  CB  ILE A 124       6.262 -18.162  25.387  1.00 16.19           C
ATOM   1031  CG1 ILE A 124       6.527 -19.518  26.084  1.00 17.38           C
ATOM   1032  CG2 ILE A 124       5.565 -17.175  26.330  1.00 17.04           C
ATOM   1033  CD1 ILE A 124       7.626 -19.414  27.144  1.00 18.14           C
ATOM   1034  N   ALA A 125       3.784 -20.062  24.435  1.00 14.40           N
ATOM   1035  CA  ALA A 125       2.432 -20.534  24.653  1.00 16.28           C
ATOM   1036  C   ALA A 125       2.446 -21.663  25.666  1.00 16.68           C
ATOM   1037  O   ALA A 125       3.315 -22.501  25.624  1.00 17.27           O
ATOM   1038  CB  ALA A 125       1.782 -21.028  23.358  1.00 18.81           C
ATOM   1039  N   LEU A 126       1.465 -21.663  26.557  1.00 14.49           N
ATOM   1040  CA  LEU A 126       1.242 -22.825  27.446  1.00 13.73           C
ATOM   1041  C   LEU A 126       0.623 -23.949  26.623  1.00 15.76           C
ATOM   1042  O   LEU A 126      -0.355 -23.742  25.869  1.00 17.34           O
ATOM   1043  CB  LEU A 126       0.353 -22.447  28.616  1.00 16.47           C
ATOM   1044  CG  LEU A 126       0.015 -23.526  29.665  1.00 15.97           C
ATOM   1045  CD1 LEU A 126       1.267 -23.911  30.483  1.00 16.23           C
ATOM   1046  CD2 LEU A 126      -1.084 -22.978  30.615  1.00 18.53           C
ATOM   1047  N   ASN A 127       1.241 -25.138  26.683  1.00 15.10           N
ATOM   1048  CA  ASN A 127       0.708 -26.258  25.916  1.00 15.73           C
ATOM   1049  C   ASN A 127      -0.608 -26.754  26.513  1.00 16.35           C
ATOM   1050  O   ASN A 127      -0.961 -26.371  27.640  1.00 18.02           O
ATOM   1051  CB  ASN A 127       1.736 -27.381  25.895  1.00 17.58           C
ATOM   1052  CG  ASN A 127       2.938 -27.023  25.058  1.00 19.24           C
ATOM   1053  ND2 ASN A 127       4.086 -27.605  25.380  1.00 20.43           N
ATOM   1054  OD1 ASN A 127       2.821 -26.251  24.103  1.00 23.53           O
ATOM   1055  N   GLU A 128      -1.340 -27.553  25.738  1.00 18.08           N
ATOM   1056  CA  GLU A 128      -2.685 -28.002  26.154  1.00 20.18           C
ATOM   1057  C   GLU A 128      -2.647 -28.802  27.443  1.00 17.96           C
ATOM   1058  O   GLU A 128      -3.629 -28.842  28.198  1.00 18.01           O
ATOM   1059  CB  GLU A 128      -3.343 -28.810  25.039  1.00 23.33           C
ATOM   1060  CG  GLU A 128      -4.815 -29.135  25.295  1.00 20.81           C
ATOM   1061  CD  GLU A 128      -5.538 -29.690  24.065  1.00 26.99           C
ATOM   1062  OE1 GLU A 128      -4.875 -30.038  23.059  1.00 30.32           O
ATOM   1063  OE2 GLU A 128      -6.788 -29.791  24.119  1.00 26.73           O
ATOM   1064  N   ASP A 129      -1.512 -29.447  27.721  1.00 19.85           N
ATOM   1065  CA  ASP A 129      -1.369 -30.175  29.005  1.00 19.01           C
ATOM   1066  C   ASP A 129      -1.309 -29.308  30.247  1.00 20.52           C
ATOM   1067  O   ASP A 129      -1.315 -29.816  31.362  1.00 19.96           O
ATOM   1068  CB  ASP A 129      -0.117 -31.089  28.985  1.00 20.14           C
ATOM   1069  CG  ASP A 129       1.203 -30.320  28.724  1.00 30.87           C
ATOM   1070  OD1 ASP A 129       1.234 -29.093  28.885  1.00 25.23           O
ATOM   1071  OD2 ASP A 129       2.220 -30.949  28.356  1.00 36.18           O
ATOM   1072  N   LEU A 130      -1.232 -27.991  30.043  1.00 18.22           N
ATOM   1073  CA  LEU A 130      -1.088 -27.012  31.103  1.00 18.21           C
ATOM   1074  C   LEU A 130       0.102 -27.263  31.995  1.00 20.16           C
ATOM   1075  O   LEU A 130       0.074 -26.913  33.160  1.00 21.92           O
ATOM   1076  CB  LEU A 130      -2.393 -26.931  31.948  1.00 19.22           C
ATOM   1077  CG  LEU A 130      -3.686 -26.843  31.133  1.00 17.98           C
ATOM   1078  CD1 LEU A 130      -4.887 -26.707  32.088  1.00 17.56           C
ATOM   1079  CD2 LEU A 130      -3.640 -25.643  30.129  1.00 21.39           C
ATOM   1080  N   SER A 131       1.175 -27.838  31.440  1.00 20.67           N
ATOM   1081  CA  SER A 131       2.334 -28.132  32.266  1.00 21.47           C
ATOM   1082  C   SER A 131       3.657 -27.905  31.564  1.00 24.87           C
ATOM   1083  O   SER A 131       4.704 -27.975  32.197  1.00 29.68           O
ATOM   1084  CB  SER A 131       2.257 -29.572  32.772  1.00 28.70           C
ATOM   1085  OG  SER A 131       2.170 -30.475  31.693  1.00 36.37           O
ATOM   1086  N   SER A 132       3.621 -27.657  30.264  1.00 20.68           N
ATOM   1087  CA  SER A 132       4.840 -27.409  29.487  1.00 21.82           C
ATOM   1088  C   SER A 132       4.597 -26.235  28.529  1.00 20.42           C
ATOM   1089  O   SER A 132       3.436 -25.803  28.350  1.00 18.91           O
ATOM   1090  CB  SER A 132       5.272 -28.651  28.696  1.00 23.96           C
ATOM   1091  OG  SER A 132       4.258 -29.124  27.810  1.00 26.89           O
ATOM   1092  N   TRP A 133       5.682 -25.738  27.940  1.00 20.21           N
ATOM   1093  CA  TRP A 133       5.654 -24.526  27.118  1.00 17.21           C
ATOM   1094  C   TRP A 133       6.155 -24.786  25.704  1.00 18.72           C
ATOM   1095  O   TRP A 133       7.024 -25.637  25.483  1.00 20.40           O
ATOM   1096  CB  TRP A 133       6.527 -23.433  27.741  1.00 18.04           C
ATOM   1097  CG  TRP A 133       6.171 -23.114  29.116  1.00 19.53           C
ATOM   1098  CD1 TRP A 133       6.713 -23.627  30.237  1.00 20.48           C
ATOM   1099  CD2 TRP A 133       5.159 -22.201  29.529  1.00 18.66           C
ATOM   1100  CE2 TRP A 133       5.135 -22.211  30.935  1.00 19.25           C
ATOM   1101  CE3 TRP A 133       4.264 -21.379  28.838  1.00 19.35           C
ATOM   1102  NE1 TRP A 133       6.100 -23.090  31.348  1.00 19.70           N
ATOM   1103  CZ2 TRP A 133       4.268 -21.419  31.661  1.00 20.50           C
ATOM   1104  CZ3 TRP A 133       3.389 -20.612  29.547  1.00 17.85           C
ATOM   1105  CH2 TRP A 133       3.387 -20.637  30.959  1.00 22.77           C
ATOM   1106  N   THR A 134       5.649 -24.015  24.758  1.00 17.46           N
ATOM   1107  CA  THR A 134       6.201 -23.962  23.399  1.00 16.57           C
ATOM   1108  C   THR A 134       6.733 -22.543  23.209  1.00 17.89           C
ATOM   1109  O   THR A 134       5.963 -21.585  23.165  1.00 17.35           O
ATOM   1110  CB  THR A 134       5.149 -24.307  22.348  1.00 21.90           C
ATOM   1111  CG2 THR A 134       5.729 -24.135  20.943  1.00 23.66           C
ATOM   1112  OG1 THR A 134       4.779 -25.695  22.511  1.00 23.32           O
ATOM   1113  N   ALA A 135       8.050 -22.429  23.107  1.00 17.62           N
ATOM   1114  CA  ALA A 135       8.721 -21.158  22.833  1.00 17.51           C
ATOM   1115  C   ALA A 135       9.027 -20.990  21.351  1.00 21.75           C
ATOM   1116  O   ALA A 135       9.486 -21.919  20.663  1.00 22.12           O
ATOM   1117  CB  ALA A 135      10.011 -21.057  23.663  1.00 17.53           C
ATOM   1118  N   ALA A 136       8.769 -19.791  20.828  1.00 15.33           N
ATOM   1119  CA  ALA A 136       8.848 -19.603  19.387  1.00 17.37           C
ATOM   1120  C   ALA A 136      10.280 -19.359  18.876  1.00 21.35           C
ATOM   1121  O   ALA A 136      10.557 -19.559  17.691  1.00 23.78           O
ATOM   1122  CB  ALA A 136       7.952 -18.450  18.972  1.00 19.79           C
ATOM   1123  N   ASP A 137      11.169 -18.911  19.755  1.00 21.53           N
ATOM   1124  CA  ASP A 137      12.517 -18.577  19.317  1.00 20.01           C
ATOM   1125  C   ASP A 137      13.483 -18.584  20.505  1.00 19.73           C
ATOM   1126  O   ASP A 137      13.082 -18.910  21.622  1.00 18.33           O
ATOM   1127  CB  ASP A 137      12.486 -17.235  18.573  1.00 18.75           C
ATOM   1128  CG  ASP A 137      12.018 -16.082  19.442  1.00 20.15           C
ATOM   1129  OD1 ASP A 137      12.201 -16.172  20.664  1.00 21.33           O
ATOM   1130  OD2 ASP A 137      11.458 -15.092  18.887  1.00 23.95           O
ATOM   1131  N   THR A 138      14.761 -18.237  20.282  1.00 19.65           N
ATOM   1132  CA  THR A 138      15.725 -18.417  21.370  1.00 20.22           C
ATOM   1133  C   THR A 138      15.565 -17.368  22.469  1.00 18.05           C
ATOM   1134  O   THR A 138      15.980 -17.615  23.609  1.00 21.65           O
ATOM   1135  CB  THR A 138      17.205 -18.364  20.892  1.00 22.37           C
ATOM   1136  CG2 THR A 138      17.555 -19.557  20.058  1.00 24.41           C
ATOM   1137  OG1 THR A 138      17.397 -17.189  20.115  1.00 22.64           O
ATOM   1138  N   ALA A 139      14.941 -16.234  22.155  1.00 18.47           N
ATOM   1139  CA  ALA A 139      14.575 -15.277  23.216  1.00 17.27           C
ATOM   1140  C   ALA A 139      13.495 -15.888  24.128  1.00 17.58           C
ATOM   1141  O   ALA A 139      13.614 -15.923  25.367  1.00 17.56           O
ATOM   1142  CB  ALA A 139      14.087 -13.955  22.589  1.00 22.80           C
ATOM   1143  N   ALA A 140      12.423 -16.387  23.518  1.00 16.28           N
ATOM   1144  CA  ALA A 140      11.360 -16.995  24.327  1.00 18.91           C
ATOM   1145  C   ALA A 140      11.834 -18.220  25.108  1.00 15.97           C
ATOM   1146  O   ALA A 140      11.256 -18.549  26.157  1.00 17.29           O
ATOM   1147  CB  ALA A 140      10.176 -17.364  23.429  1.00 15.89           C
ATOM   1148  N   GLN A 141      12.879 -18.896  24.622  1.00 16.01           N
ATOM   1149  CA  GLN A 141      13.449 -20.012  25.397  1.00 16.88           C
ATOM   1150  C   GLN A 141      14.040 -19.538  26.706  1.00 18.78           C
ATOM   1151  O   GLN A 141      14.026 -20.273  27.691  1.00 19.96           O
ATOM   1152  CB  GLN A 141      14.514 -20.750  24.573  1.00 18.90           C
ATOM   1153  CG  GLN A 141      13.952 -21.502  23.373  1.00 21.93           C
ATOM   1154  CD  GLN A 141      15.080 -22.030  22.472  1.00 26.45           C
ATOM   1155  NE2 GLN A 141      14.740 -22.462  21.272  1.00 37.27           N
ATOM   1156  OE1 GLN A 141      16.244 -22.012  22.868  1.00 33.52           O
ATOM   1157  N   ILE A 142      14.526 -18.294  26.741  1.00 19.18           N
ATOM   1158  CA  ILE A 142      15.028 -17.748  27.992  1.00 18.20           C
ATOM   1159  C   ILE A 142      13.882 -17.568  28.986  1.00 20.86           C
ATOM   1160  O   ILE A 142      13.976 -17.955  30.140  1.00 23.48           O
ATOM   1161  CB  ILE A 142      15.755 -16.388  27.808  1.00 19.42           C
ATOM   1162  CG1 ILE A 142      16.894 -16.440  26.788  1.00 23.38           C
ATOM   1163  CG2 ILE A 142      16.177 -15.787  29.179  1.00 25.88           C
ATOM   1164  CD1 ILE A 142      18.002 -17.482  27.029  1.00 29.26           C
ATOM   1165  N   THR A 143      12.784 -16.961  28.544  1.00 18.11           N
ATOM   1166  CA  THR A 143      11.595 -16.912  29.375  1.00 18.20           C
ATOM   1167  C   THR A 143      11.115 -18.298  29.817  1.00 17.50           C
ATOM   1168  O   THR A 143      10.762 -18.492  30.980  1.00 21.71           O
ATOM   1169  CB  THR A 143      10.462 -16.188  28.616  1.00 18.28           C
ATOM   1170  CG2 THR A 143       9.235 -16.067  29.497  1.00 19.70           C
ATOM   1171  OG1 THR A 143      10.937 -14.870  28.282  1.00 17.61           O
ATOM   1172  N   GLN A 144      11.116 -19.251  28.883  1.00 15.60           N
ATOM   1173  CA  GLN A 144      10.682 -20.611  29.201  1.00 18.25           C
ATOM   1174  C   GLN A 144      11.482 -21.199  30.378  1.00 21.22           C
ATOM   1175  O   GLN A 144      10.885 -21.712  31.326  1.00 21.21           O
ATOM   1176  CB  GLN A 144      10.818 -21.524  27.981  1.00 19.52           C
ATOM   1177  CG  GLN A 144      10.420 -22.951  28.292  1.00 18.71           C
ATOM   1178  CD  GLN A 144      10.415 -23.839  27.079  1.00 22.75           C
ATOM   1179  NE2 GLN A 144      10.426 -25.146  27.307  1.00 29.14           N
ATOM   1180  OE1 GLN A 144      10.404 -23.370  25.941  1.00 28.47           O
ATOM   1181  N   ARG A 145      12.809 -21.084  30.299  1.00 23.62           N
ATOM   1182  CA  ARG A 145      13.685 -21.522  31.391  1.00 23.07           C
ATOM   1183  C   ARG A 145      13.296 -20.869  32.699  1.00 22.73           C
ATOM   1184  O   ARG A 145      13.210 -21.522  33.719  1.00 26.16           O
ATOM   1185  CB  ARG A 145      15.142 -21.174  31.095  1.00 29.60           C
ATOM   1186  CG  ARG A 145      16.076 -22.229  30.548  1.00 43.38           C
ATOM   1187  CD  ARG A 145      17.513 -21.676  30.804  1.00 50.23           C
ATOM   1188  NE  ARG A 145      17.388 -20.444  31.597  1.00 54.64           N
ATOM   1189  CZ  ARG A 145      17.939 -19.261  31.310  1.00 54.28           C
ATOM   1190  NH1 ARG A 145      18.749 -19.116  30.259  1.00 48.34           N
ATOM   1191  NH2 ARG A 145      17.687 -18.214  32.103  1.00 51.30           N
ATOM   1192  N   LYS A 146      13.084 -19.544  32.689  1.00 21.19           N
ATOM   1193  CA  LYS A 146      12.699 -18.855  33.924  1.00 23.01           C
ATOM   1194  C   LYS A 146      11.385 -19.386  34.481  1.00 27.65           C
ATOM   1195  O   LYS A 146      11.236 -19.555  35.681  1.00 24.26           O
ATOM   1196  CB  LYS A 146      12.541 -17.343  33.709  1.00 23.06           C
ATOM   1197  CG  LYS A 146      13.798 -16.596  33.393  1.00 32.47           C
ATOM   1198  CD  LYS A 146      13.422 -15.119  33.250  1.00 35.88           C
ATOM   1199  CE  LYS A 146      14.515 -14.211  33.716  1.00 44.28           C
ATOM   1200  NZ  LYS A 146      14.201 -12.768  33.413  1.00 34.78           N
ATOM   1201  N   TRP A 147      10.401 -19.590  33.606  1.00 20.70           N
ATOM   1202  CA  TRP A 147       9.097 -20.008  34.053  1.00 20.80           C
ATOM   1203  C   TRP A 147       9.084 -21.455  34.525  1.00 22.26           C
ATOM   1204  O   TRP A 147       8.257 -21.817  35.354  1.00 25.11           O
ATOM   1205  CB  TRP A 147       8.077 -19.824  32.931  1.00 20.94           C
ATOM   1206  CG  TRP A 147       7.748 -18.357  32.700  1.00 18.88           C
ATOM   1207  CD1 TRP A 147       8.232 -17.275  33.392  1.00 23.36           C
ATOM   1208  CD2 TRP A 147       6.873 -17.841  31.693  1.00 19.09           C
ATOM   1209  CE2 TRP A 147       6.857 -16.432  31.834  1.00 21.34           C
ATOM   1210  CE3 TRP A 147       6.102 -18.434  30.682  1.00 21.70           C
ATOM   1211  NE1 TRP A 147       7.667 -16.117  32.896  1.00 22.77           N
ATOM   1212  CZ2 TRP A 147       6.120 -15.618  31.006  1.00 19.91           C
ATOM   1213  CZ3 TRP A 147       5.345 -17.612  29.854  1.00 23.51           C
ATOM   1214  CH2 TRP A 147       5.373 -16.212  30.012  1.00 23.99           C
ATOM   1215  N   GLU A 148       9.966 -22.275  33.959  1.00 23.45           N
ATOM   1216  CA  GLU A 148      10.106 -23.659  34.400  1.00 23.33           C
ATOM   1217  C   GLU A 148      10.709 -23.648  35.778  1.00 33.58           C
ATOM   1218  O   GLU A 148      10.216 -24.323  36.691  1.00 31.18           O
ATOM   1219  CB  GLU A 148      10.967 -24.474  33.430  1.00 26.08           C
ATOM   1220  CG  GLU A 148      10.245 -24.874  32.175  1.00 23.43           C
ATOM   1221  CD  GLU A 148      11.146 -25.387  31.072  1.00 31.36           C
ATOM   1222  OE1 GLU A 148      12.377 -25.133  31.090  0.98 31.77           O
ATOM   1223  OE2 GLU A 148      10.593 -26.023  30.150  0.94 28.55           O
ATOM   1224  N   ALA A 149      11.769 -22.866  35.947  1.00 27.86           N
ATOM   1225  CA  ALA A 149      12.399 -22.796  37.265  1.00 33.63           C
ATOM   1226  C   ALA A 149      11.446 -22.232  38.339  1.00 35.78           C
ATOM   1227  O   ALA A 149      11.549 -22.586  39.508  1.00 41.41           O
ATOM   1228  CB  ALA A 149      13.674 -21.974  37.191  1.00 31.88           C
ATOM   1229  N   ALA A 150      10.495 -21.387  37.948  1.00 31.19           N
ATOM   1230  CA  ALA A 150       9.572 -20.777  38.902  1.00 35.42           C
ATOM   1231  C   ALA A 150       8.206 -21.492  39.005  1.00 37.67           C
ATOM   1232  O   ALA A 150       7.303 -21.016  39.694  1.00 36.83           O
ATOM   1233  CB  ALA A 150       9.364 -19.307  38.547  1.00 34.83           C
ATOM   1234  N   ARG A 151       8.069 -22.625  38.317  1.00 31.15           N
ATOM   1235  CA  ARG A 151       6.826 -23.404  38.329  1.00 33.95           C
ATOM   1236  C   ARG A 151       5.599 -22.554  37.932  1.00 31.58           C
ATOM   1237  O   ARG A 151       4.513 -22.665  38.522  1.00 27.35           O
ATOM   1238  CB  ARG A 151       6.600 -24.045  39.711  1.00 39.42           C
ATOM   1239  CG  ARG A 151       7.687 -25.041  40.131  1.00 50.41           C
ATOM   1240  CD  ARG A 151       7.870 -26.195  39.125  1.00 47.83           C
ATOM   1241  NE  ARG A 151       8.659 -27.299  39.692  0.93 58.81           N
ATOM   1242  CZ  ARG A 151       8.695 -28.539  39.196  0.47 59.93           C
ATOM   1243  NH1 ARG A 151       7.978 -28.847  38.124  1.00 55.52           N
ATOM   1244  NH2 ARG A 151       9.441 -29.481  39.780  1.00 57.74           N
ATOM   1245  N   VAL A 152       5.764 -21.718  36.908  1.00 24.96           N
ATOM   1246  CA  VAL A 152       4.659 -20.855  36.482  1.00 26.30           C
ATOM   1247  C   VAL A 152       3.479 -21.665  35.915  1.00 24.42           C
ATOM   1248  O   VAL A 152       2.318 -21.360  36.214  1.00 22.85           O
ATOM   1249  CB  VAL A 152       5.142 -19.811  35.458  1.00 23.38           C
ATOM   1250  CG1 VAL A 152       3.961 -19.039  34.865  1.00 23.35           C
ATOM   1251  CG2 VAL A 152       6.168 -18.855  36.106  1.00 25.97           C
ATOM   1252  N   ALA A 153       3.764 -22.731  35.163  1.00 21.31           N
ATOM   1253  CA  ALA A 153       2.715 -23.549  34.566  1.00 20.22           C
ATOM   1254  C   ALA A 153       1.791 -24.163  35.626  1.00 27.17           C
ATOM   1255  O   ALA A 153       0.569 -24.239  35.440  1.00 22.15           O
ATOM   1256  CB  ALA A 153       3.337 -24.664  33.686  1.00 21.72           C
ATOM   1257  N   GLU A 154       2.364 -24.600  36.743  1.00 24.02           N
ATOM   1258  CA  GLU A 154       1.542 -25.146  37.820  1.00 23.51           C
ATOM   1259  C   GLU A 154       0.554 -24.120  38.367  1.00 22.53           C
ATOM   1260  O   GLU A 154      -0.585 -24.450  38.710  1.00 23.54           O
ATOM   1261  CB  GLU A 154       2.429 -25.649  38.959  1.00 26.25           C
ATOM   1262  CG  GLU A 154       3.007 -27.020  38.657  0.91 34.62           C
ATOM   1263  CD  GLU A 154       4.263 -27.343  39.444  0.19 45.89           C
ATOM   1264  OE1 GLU A 154       4.335 -27.003  40.647  0.33 46.56           O
ATOM   1265  OE2 GLU A 154       5.179 -27.951  38.844  0.99 56.66           O
ATOM   1266  N   GLN A 155       0.999 -22.877  38.465  1.00 22.91           N
ATOM   1267  CA  GLN A 155       0.106 -21.844  38.966  1.00 21.84           C
ATOM   1268  C   GLN A 155      -1.004 -21.577  37.970  1.00 23.28           C
ATOM   1269  O   GLN A 155      -2.161 -21.383  38.342  1.00 21.78           O
ATOM   1270  CB  GLN A 155       0.870 -20.571  39.246  1.00 27.33           C
ATOM   1271  CG  GLN A 155       1.940 -20.702  40.312  1.00 27.35           C
ATOM   1272  CD  GLN A 155       2.660 -19.391  40.459  1.00 34.32           C
ATOM   1273  NE2 GLN A 155       3.929 -19.364  40.081  1.00 41.07           N
ATOM   1274  OE1 GLN A 155       2.052 -18.388  40.848  1.00 39.27           O
ATOM   1275  N   LEU A 156      -0.636 -21.538  36.694  1.00 21.88           N
ATOM   1276  CA  LEU A 156      -1.630 -21.265  35.653  1.00 20.37           C
ATOM   1277  C   LEU A 156      -2.614 -22.409  35.564  1.00 19.42           C
ATOM   1278  O   LEU A 156      -3.805 -22.196  35.425  1.00 21.40           O
ATOM   1279  CB  LEU A 156      -0.951 -21.003  34.304  1.00 19.40           C
ATOM   1280  CG  LEU A 156      -0.104 -19.725  34.248  1.00 23.54           C
ATOM   1281  CD1 LEU A 156       0.632 -19.697  32.931  1.00 26.05           C
ATOM   1282  CD2 LEU A 156      -0.990 -18.501  34.383  1.00 24.16           C
ATOM   1283  N   ARG A 157      -2.119 -23.643  35.667  1.00 18.82           N
ATOM   1284  CA  ARG A 157      -2.990 -24.796  35.657  1.00 20.54           C
ATOM   1285  C   ARG A 157      -4.013 -24.688  36.800  1.00 22.64           C
ATOM   1286  O   ARG A 157      -5.189 -24.939  36.610  1.00 21.47           O
ATOM   1287  CB  ARG A 157      -2.169 -26.083  35.780  1.00 21.46           C
ATOM   1288  CG  ARG A 157      -3.051 -27.321  35.800  1.00 23.11           C
ATOM   1289  CD  ARG A 157      -2.238 -28.632  35.958  1.00 23.98           C
ATOM   1290  NE  ARG A 157      -3.166 -29.713  36.281  1.00 28.78           N
ATOM   1291  CZ  ARG A 157      -2.792 -30.958  36.583  1.00 38.44           C
ATOM   1292  NH1 ARG A 157      -1.514 -31.279  36.570  1.00 33.80           N
ATOM   1293  NH2 ARG A 157      -3.695 -31.885  36.877  1.00 32.49           N
ATOM   1294  N   ALA A 158      -3.561 -24.259  37.967  1.00 23.58           N
ATOM   1295  CA  ALA A 158      -4.451 -24.153  39.127  1.00 22.28           C
ATOM   1296  C   ALA A 158      -5.543 -23.130  38.865  1.00 22.13           C
ATOM   1297  O   ALA A 158      -6.702 -23.368  39.188  1.00 22.73           O
ATOM   1298  CB  ALA A 158      -3.673 -23.789  40.381  1.00 22.87           C
ATOM   1299  N   TYR A 159      -5.170 -22.001  38.258  1.00 21.04           N
ATOM   1300  CA  TYR A 159      -6.159 -20.982  37.882  1.00 22.24           C
ATOM   1301  C   TYR A 159      -7.125 -21.494  36.813  1.00 21.69           C
ATOM   1302  O   TYR A 159      -8.338 -21.352  36.949  1.00 21.33           O
ATOM   1303  CB  TYR A 159      -5.452 -19.725  37.375  1.00 21.89           C
ATOM   1304  CG  TYR A 159      -6.381 -18.765  36.643  1.00 21.53           C
ATOM   1305  CD1 TYR A 159      -7.333 -18.013  37.336  1.00 20.71           C
ATOM   1306  CD2 TYR A 159      -6.321 -18.638  35.260  1.00 21.95           C
ATOM   1307  CE1 TYR A 159      -8.182 -17.139  36.662  1.00 21.55           C
ATOM   1308  CE2 TYR A 159      -7.160 -17.775  34.591  1.00 21.58           C
ATOM   1309  CZ  TYR A 159      -8.099 -17.039  35.293  1.00 19.42           C
ATOM   1310  OH  TYR A 159      -8.930 -16.178  34.570  1.00 19.34           O
ATOM   1311  N   LEU A 160      -6.593 -22.111  35.755  1.00 21.46           N
ATOM   1312  CA  LEU A 160      -7.440 -22.439  34.617  1.00 19.80           C
ATOM   1313  C   LEU A 160      -8.455 -23.531  34.958  1.00 23.66           C
ATOM   1314  O   LEU A 160      -9.584 -23.496  34.497  1.00 25.36           O
ATOM   1315  CB  LEU A 160      -6.577 -22.877  33.410  1.00 18.98           C
ATOM   1316  CG  LEU A 160      -5.713 -21.746  32.830  1.00 19.25           C
ATOM   1317  CD1 LEU A 160      -4.659 -22.333  31.915  1.00 22.20           C
ATOM   1318  CD2 LEU A 160      -6.580 -20.779  31.983  1.00 20.43           C
ATOM   1319  N   GLU A 161      -8.039 -24.501  35.762  1.00 24.24           N
ATOM   1320  CA  GLU A 161      -8.922 -25.595  36.143  1.00 24.33           C
ATOM   1321  C   GLU A 161      -9.821 -25.219  37.327  1.00 26.54           C
ATOM   1322  O   GLU A 161     -10.826 -25.892  37.575  1.00 29.14           O
ATOM   1323  CB  GLU A 161      -8.097 -26.845  36.509  1.00 26.13           C
ATOM   1324  CG  GLU A 161      -7.284 -27.399  35.366  1.00 26.91           C
ATOM   1325  CD  GLU A 161      -6.613 -28.721  35.750  1.00 38.35           C
ATOM   1326  OE1 GLU A 161      -6.065 -28.814  36.876  1.00 37.45           O
ATOM   1327  OE2 GLU A 161      -6.688 -29.670  34.941  0.86 38.81           O
ATOM   1328  N   GLY A 162      -9.454 -24.160  38.048  1.00 23.30           N
ATOM   1329  CA  GLY A 162     -10.129 -23.762  39.279  1.00 25.57           C
ATOM   1330  C   GLY A 162     -10.954 -22.481  39.138  1.00 23.22           C
ATOM   1331  O   GLY A 162     -12.085 -22.536  38.670  1.00 23.96           O
ATOM   1332  N   LEU A 163     -10.370 -21.341  39.485  1.00 21.84           N
ATOM   1333  CA  LEU A 163     -11.104 -20.087  39.462  1.00 21.28           C
ATOM   1334  C   LEU A 163     -11.644 -19.748  38.098  1.00 22.78           C
ATOM   1335  O   LEU A 163     -12.731 -19.208  38.010  1.00 20.08           O
ATOM   1336  CB  LEU A 163     -10.225 -18.929  39.956  1.00 21.92           C
ATOM   1337  CG  LEU A 163      -9.826 -18.868  41.440  1.00 29.02           C
ATOM   1338  CD1 LEU A 163      -8.868 -17.689  41.624  1.00 30.15           C
ATOM   1339  CD2 LEU A 163     -11.055 -18.742  42.309  1.00 30.36           C
ATOM   1340  N   CYS A 164     -10.894 -20.028  37.033  1.00 20.78           N
ATOM   1341  CA  CYS A 164     -11.391 -19.664  35.704  1.00 21.35           C
ATOM   1342  C   CYS A 164     -12.751 -20.318  35.410  1.00 21.62           C
ATOM   1343  O   CYS A 164     -13.729 -19.672  35.006  1.00 19.66           O
ATOM   1344  CB  CYS A 164     -10.357 -20.059  34.662  1.00 18.46           C
ATOM   1345  SG  CYS A 164     -10.660 -19.395  32.995  1.00 21.88           S
ATOM   1346  N   VAL A 165     -12.815 -21.625  35.614  1.00 18.66           N
ATOM   1347  CA  VAL A 165     -14.003 -22.395  35.345  1.00 17.37           C
ATOM   1348  C   VAL A 165     -15.120 -22.004  36.323  1.00 20.32           C
ATOM   1349  O   VAL A 165     -16.275 -21.850  35.930  1.00 20.92           O
ATOM   1350  CB  VAL A 165     -13.660 -23.897  35.443  1.00 23.58           C
ATOM   1351  CG1 VAL A 165     -14.897 -24.720  35.523  1.00 31.81           C
ATOM   1352  CG2 VAL A 165     -12.859 -24.317  34.197  1.00 24.69           C
ATOM   1353  N   GLU A 166     -14.764 -21.810  37.594  1.00 19.57           N
ATOM   1354  CA  GLU A 166     -15.764 -21.485  38.613  1.00 20.32           C
ATOM   1355  C   GLU A 166     -16.467 -20.164  38.310  1.00 20.26           C
ATOM   1356  O   GLU A 166     -17.699 -20.068  38.385  1.00 20.53           O
ATOM   1357  CB  GLU A 166     -15.113 -21.422  39.994  1.00 27.29           C
ATOM   1358  CG  GLU A 166     -14.641 -22.775  40.489  0.58 29.70           C
ATOM   1359  CD  GLU A 166     -13.777 -22.667  41.729  0.36 36.31           C
ATOM   1360  OE1 GLU A 166     -12.948 -23.577  41.946  0.97 47.86           O
ATOM   1361  OE2 GLU A 166     -13.926 -21.675  42.480  0.95 44.38           O
ATOM   1362  N   TRP A 167     -15.664 -19.164  37.970  1.00 18.18           N
ATOM   1363  CA  TRP A 167     -16.187 -17.833  37.722  1.00 17.72           C
ATOM   1364  C   TRP A 167     -16.872 -17.758  36.361  1.00 19.69           C
ATOM   1365  O   TRP A 167     -17.888 -17.098  36.255  1.00 18.82           O
ATOM   1366  CB  TRP A 167     -15.083 -16.791  37.867  1.00 19.35           C
ATOM   1367  CG  TRP A 167     -14.856 -16.464  39.300  1.00 19.69           C
ATOM   1368  CD1 TRP A 167     -14.057 -17.140  40.193  1.00 26.92           C
ATOM   1369  CD2 TRP A 167     -15.516 -15.438  40.046  1.00 21.52           C
ATOM   1370  CE2 TRP A 167     -15.029 -15.502  41.378  1.00 26.13           C
ATOM   1371  CE3 TRP A 167     -16.423 -14.441  39.710  1.00 23.28           C
ATOM   1372  NE1 TRP A 167     -14.145 -16.547  41.446  1.00 28.32           N
ATOM   1373  CZ2 TRP A 167     -15.468 -14.616  42.379  1.00 26.59           C
ATOM   1374  CZ3 TRP A 167     -16.855 -13.564  40.708  1.00 24.35           C
ATOM   1375  CH2 TRP A 167     -16.373 -13.659  42.013  1.00 27.03           C
ATOM   1376  N   LEU A 168     -16.379 -18.482  35.343  1.00 16.45           N
ATOM   1377  CA  LEU A 168     -17.145 -18.537  34.102  1.00 16.81           C
ATOM   1378  C   LEU A 168     -18.564 -19.108  34.361  1.00 20.55           C
ATOM   1379  O   LEU A 168     -19.563 -18.574  33.839  1.00 19.15           O
ATOM   1380  CB  LEU A 168     -16.402 -19.378  33.032  1.00 19.06           C
ATOM   1381  CG  LEU A 168     -17.181 -19.689  31.750  1.00 17.86           C
ATOM   1382  CD1 LEU A 168     -17.733 -18.424  31.006  1.00 19.01           C
ATOM   1383  CD2 LEU A 168     -16.285 -20.455  30.763  1.00 19.55           C
ATOM   1384  N   ARG A 169     -18.645 -20.167  35.176  1.00 19.68           N
ATOM   1385  CA  ARG A 169     -19.950 -20.784  35.451  1.00 20.99           C
ATOM   1386  C   ARG A 169     -20.826 -19.775  36.181  1.00 20.16           C
ATOM   1387  O   ARG A 169     -22.036 -19.679  35.918  1.00 21.37           O
ATOM   1388  CB  ARG A 169     -19.786 -22.082  36.267  1.00 19.31           C
ATOM   1389  CG  ARG A 169     -19.184 -23.221  35.429  1.00 24.77           C
ATOM   1390  CD  ARG A 169     -19.084 -24.510  36.280  1.00 27.65           C
ATOM   1391  NE  ARG A 169     -18.362 -25.572  35.578  1.00 44.09           N
ATOM   1392  CZ  ARG A 169     -17.598 -26.500  36.163  1.00 50.25           C
ATOM   1393  NH1 ARG A 169     -17.432 -26.509  37.481  1.00 48.64           N
ATOM   1394  NH2 ARG A 169     -16.990 -27.422  35.420  1.00 40.28           N
ATOM   1395  N   ARG A 170     -20.219 -18.979  37.043  1.00 20.14           N
ATOM   1396  CA  ARG A 170     -21.006 -18.000  37.779  1.00 19.14           C
ATOM   1397  C   ARG A 170     -21.548 -16.939  36.836  1.00 21.90           C
ATOM   1398  O   ARG A 170     -22.736 -16.581  36.905  1.00 20.11           O
ATOM   1399  CB  ARG A 170     -20.183 -17.378  38.881  1.00 18.46           C
ATOM   1400  CG  ARG A 170     -20.813 -16.181  39.557  1.00 22.26           C
ATOM   1401  CD  ARG A 170     -19.755 -15.526  40.406  1.00 28.82           C
ATOM   1402  NE  ARG A 170     -20.231 -14.357  41.129  1.00 33.64           N
ATOM   1403  CZ  ARG A 170     -20.127 -14.233  42.447  1.00 39.88           C
ATOM   1404  NH1 ARG A 170     -19.587 -15.221  43.151  1.00 42.23           N
ATOM   1405  NH2 ARG A 170     -20.556 -13.139  43.053  1.00 37.40           N
ATOM   1406  N   TYR A 171     -20.686 -16.453  35.931  1.00 20.11           N
ATOM   1407  CA  TYR A 171     -21.133 -15.468  34.946  1.00 19.23           C
ATOM   1408  C   TYR A 171     -22.234 -16.009  34.044  1.00 20.11           C
ATOM   1409  O   TYR A 171     -23.191 -15.313  33.742  1.00 19.12           O
ATOM   1410  CB  TYR A 171     -19.968 -15.002  34.075  1.00 17.81           C
ATOM   1411  CG  TYR A 171     -18.813 -14.378  34.826  1.00 16.44           C
ATOM   1412  CD1 TYR A 171     -19.003 -13.680  36.004  1.00 18.58           C
ATOM   1413  CD2 TYR A 171     -17.525 -14.463  34.329  1.00 18.29           C
ATOM   1414  CE1 TYR A 171     -17.905 -13.082  36.680  1.00 20.00           C
ATOM   1415  CE2 TYR A 171     -16.458 -13.870  34.972  1.00 16.93           C
ATOM   1416  CZ  TYR A 171     -16.653 -13.174  36.148  1.00 20.86           C
ATOM   1417  OH  TYR A 171     -15.551 -12.645  36.788  1.00 19.04           O
ATOM   1418  N   LEU A 172     -22.093 -17.244  33.588  1.00 19.27           N
ATOM   1419  CA  LEU A 172     -23.104 -17.847  32.738  1.00 17.81           C
ATOM   1420  C   LEU A 172     -24.464 -17.934  33.438  1.00 23.12           C
ATOM   1421  O   LEU A 172     -25.497 -17.746  32.804  1.00 24.17           O
ATOM   1422  CB  LEU A 172     -22.640 -19.239  32.281  1.00 19.24           C
ATOM   1423  CG  LEU A 172     -21.477 -19.240  31.296  1.00 22.02           C
ATOM   1424  CD1 LEU A 172     -20.935 -20.662  31.116  1.00 19.53           C
ATOM   1425  CD2 LEU A 172     -21.940 -18.675  29.956  1.00 20.07           C
ATOM   1426  N   GLU A 173     -24.467 -18.185  34.744  1.00 20.99           N
ATOM   1427  CA  GLU A 173     -25.749 -18.209  35.475  1.00 22.41           C
ATOM   1428  C   GLU A 173     -26.300 -16.798  35.681  1.00 23.57           C
ATOM   1429  O   GLU A 173     -27.475 -16.533  35.395  1.00 24.67           O
ATOM   1430  CB  GLU A 173     -25.595 -18.924  36.803  1.00 26.24           C
ATOM   1431  CG  GLU A 173     -26.827 -18.828  37.724  1.00 31.16           C
ATOM   1432  CD  GLU A 173     -28.055 -19.601  37.205  1.00 36.67           C
ATOM   1433  OE1 GLU A 173     -27.888 -20.570  36.431  1.00 33.45           O
ATOM   1434  OE2 GLU A 173     -29.196 -19.240  37.585  1.00 39.01           O
ATOM   1435  N   ASN A 174     -25.452 -15.864  36.122  1.00 20.48           N
ATOM   1436  CA  ASN A 174     -25.912 -14.506  36.365  1.00 23.04           C
ATOM   1437  C   ASN A 174     -26.350 -13.801  35.079  1.00 23.90           C
ATOM   1438  O   ASN A 174     -27.273 -12.982  35.059  1.00 24.19           O
ATOM   1439  CB  ASN A 174     -24.810 -13.690  37.043  1.00 24.91           C
ATOM   1440  CG  ASN A 174     -24.545 -14.140  38.478  1.00 30.18           C
ATOM   1441  ND2 ASN A 174     -23.483 -13.642  39.062  1.00 28.64           N
ATOM   1442  OD1 ASN A 174     -25.294 -14.931  39.042  1.00 31.60           O
ATOM   1443  N   GLY A 175     -25.699 -14.151  33.979  1.00 23.64           N
ATOM   1444  CA  GLY A 175     -26.027 -13.544  32.700  1.00 21.41           C
ATOM   1445  C   GLY A 175     -26.836 -14.441  31.773  1.00 20.49           C
ATOM   1446  O   GLY A 175     -26.883 -14.213  30.550  1.00 22.25           O
ATOM   1447  N   LYS A 176     -27.545 -15.421  32.328  1.00 20.87           N
ATOM   1448  CA  LYS A 176     -28.107 -16.465  31.468  1.00 21.93           C
ATOM   1449  C   LYS A 176     -29.121 -15.943  30.448  1.00 23.85           C
ATOM   1450  O   LYS A 176     -29.219 -16.467  29.341  1.00 24.03           O
ATOM   1451  CB  LYS A 176     -28.745 -17.589  32.302  1.00 24.07           C
ATOM   1452  CG  LYS A 176     -29.879 -17.172  33.225  1.00 28.47           C
ATOM   1453  CD  LYS A 176     -30.367 -18.415  33.962  1.00 34.52           C
ATOM   1454  CE  LYS A 176     -31.531 -18.114  34.898  1.00 39.32           C
ATOM   1455  NZ  LYS A 176     -31.686 -19.246  35.883  1.00 46.89           N
ATOM   1456  N   GLU A 177     -29.846 -14.884  30.810  1.00 19.97           N
ATOM   1457  CA  GLU A 177     -30.809 -14.299  29.876  1.00 20.65           C
ATOM   1458  C   GLU A 177     -30.207 -13.932  28.507  1.00 24.71           C
ATOM   1459  O   GLU A 177     -30.906 -13.961  27.503  1.00 24.55           O
ATOM   1460  CB  GLU A 177     -31.432 -13.056  30.535  1.00 26.14           C
ATOM   1461  CG  GLU A 177     -32.105 -12.083  29.595  1.00 28.53           C
ATOM   1462  CD  GLU A 177     -32.449 -10.753  30.267  1.00 27.87           C
ATOM   1463  OE1 GLU A 177     -32.083  -9.679  29.710  1.00 30.87           O
ATOM   1464  OE2 GLU A 177     -33.080 -10.801  31.362  1.00 28.17           O
ATOM   1465  N   THR A 178     -28.925 -13.573  28.483  1.00 21.42           N
ATOM   1466  CA  THR A 178     -28.261 -13.141  27.256  1.00 20.51           C
ATOM   1467  C   THR A 178     -27.154 -14.115  26.870  1.00 20.11           C
ATOM   1468  O   THR A 178     -27.058 -14.523  25.728  1.00 19.00           O
ATOM   1469  CB  THR A 178     -27.646 -11.749  27.400  1.00 25.57           C
ATOM   1470  CG2 THR A 178     -28.734 -10.677  27.476  1.00 24.93           C
ATOM   1471  OG1 THR A 178     -26.871 -11.705  28.599  1.00 21.22           O
ATOM   1472  N   LEU A 179     -26.317 -14.501  27.833  1.00 18.55           N
ATOM   1473  CA  LEU A 179     -25.188 -15.356  27.486  1.00 18.49           C
ATOM   1474  C   LEU A 179     -25.624 -16.747  27.035  1.00 22.23           C
ATOM   1475  O   LEU A 179     -24.925 -17.385  26.244  1.00 22.02           O
ATOM   1476  CB  LEU A 179     -24.237 -15.494  28.677  1.00 18.74           C
ATOM   1477  CG  LEU A 179     -23.604 -14.196  29.183  1.00 18.04           C
ATOM   1478  CD1 LEU A 179     -22.758 -14.515  30.430  1.00 19.62           C
ATOM   1479  CD2 LEU A 179     -22.723 -13.542  28.089  1.00 19.68           C
ATOM   1480  N   GLN A 180     -26.761 -17.218  27.558  1.00 18.89           N
ATOM   1481  CA  GLN A 180     -27.293 -18.520  27.168  1.00 20.33           C
ATOM   1482  C   GLN A 180     -28.486 -18.414  26.181  1.00 20.40           C
ATOM   1483  O   GLN A 180     -29.280 -19.356  26.025  1.00 22.74           O
ATOM   1484  CB  GLN A 180     -27.672 -19.307  28.413  1.00 18.70           C
ATOM   1485  CG  GLN A 180     -26.459 -19.557  29.313  1.00 23.16           C
ATOM   1486  CD  GLN A 180     -26.763 -20.556  30.394  1.00 32.50           C
ATOM   1487  NE2 GLN A 180     -26.502 -20.198  31.646  1.00 26.99           N
ATOM   1488  OE1 GLN A 180     -27.266 -21.637  30.107  1.00 37.84           O
ATOM   1489  N   ARG A 181     -28.593 -17.272  25.511  1.00 18.55           N
ATOM   1490  CA  ARG A 181     -29.607 -17.100  24.471  1.00 20.90           C
ATOM   1491  C   ARG A 181     -28.911 -16.957  23.138  1.00 19.60           C
ATOM   1492  O   ARG A 181     -28.116 -16.039  22.961  1.00 20.48           O
ATOM   1493  CB  ARG A 181     -30.465 -15.859  24.715  1.00 19.20           C
ATOM   1494  CG  ARG A 181     -31.676 -15.809  23.784  1.00 20.77           C
ATOM   1495  CD  ARG A 181     -32.415 -14.530  23.965  1.00 22.69           C
ATOM   1496  NE  ARG A 181     -31.822 -13.353  23.340  1.00 20.95           N
ATOM   1497  CZ  ARG A 181     -31.465 -12.246  23.983  1.00 20.16           C
ATOM   1498  NH1 ARG A 181     -31.572 -12.159  25.290  1.00 22.00           N
ATOM   1499  NH2 ARG A 181     -31.053 -11.191  23.296  1.00 20.18           N
ATOM   1500  N   ALA A 182     -29.239 -17.826  22.193  1.00 17.71           N
ATOM   1501  CA  ALA A 182     -28.782 -17.640  20.820  1.00 18.34           C
ATOM   1502  C   ALA A 182     -29.866 -16.927  20.046  1.00 21.11           C
ATOM   1503  O   ALA A 182     -31.042 -17.325  20.113  1.00 25.17           O
ATOM   1504  CB  ALA A 182     -28.464 -18.982  20.182  1.00 21.55           C
ATOM   1505  N   ASP A 183     -29.474 -15.890  19.299  1.00 16.95           N
ATOM   1506  CA  ASP A 183     -30.394 -15.171  18.412  1.00 17.84           C
ATOM   1507  C   ASP A 183     -30.070 -15.613  17.000  1.00 21.79           C
ATOM   1508  O   ASP A 183     -28.955 -15.474  16.544  1.00 17.36           O
ATOM   1509  CB  ASP A 183     -30.232 -13.658  18.556  1.00 18.06           C
ATOM   1510  CG  ASP A 183     -30.550 -13.172  19.971  1.00 23.62           C
ATOM   1511  OD1 ASP A 183     -31.501 -13.709  20.599  1.00 23.30           O
ATOM   1512  OD2 ASP A 183     -29.827 -12.272  20.440  1.00 22.57           O
ATOM   1513  N   PRO A 184     -31.037 -16.222  16.326  1.00 19.03           N
ATOM   1514  CA  PRO A 184     -30.707 -16.710  14.983  1.00 19.82           C
ATOM   1515  C   PRO A 184     -30.624 -15.568  13.993  1.00 18.57           C
ATOM   1516  O   PRO A 184     -31.170 -14.491  14.194  1.00 18.93           O
ATOM   1517  CB  PRO A 184     -31.885 -17.617  14.654  1.00 23.15           C
ATOM   1518  CG  PRO A 184     -33.072 -16.923  15.387  1.00 24.56           C
ATOM   1519  CD  PRO A 184     -32.441 -16.474  16.713  1.00 23.76           C
ATOM   1520  N   PRO A 185     -29.947 -15.806  12.865  1.00 16.99           N
ATOM   1521  CA  PRO A 185     -29.837 -14.761  11.860  1.00 20.40           C
ATOM   1522  C   PRO A 185     -31.152 -14.531  11.120  1.00 21.55           C
ATOM   1523  O   PRO A 185     -31.910 -15.478  10.870  1.00 25.33           O
ATOM   1524  CB  PRO A 185     -28.777 -15.325  10.902  1.00 18.81           C
ATOM   1525  CG  PRO A 185     -28.997 -16.763  10.957  1.00 20.34           C
ATOM   1526  CD  PRO A 185     -29.264 -17.044  12.452  1.00 20.45           C
ATOM   1527  N   LYS A 186     -31.395 -13.267  10.819  1.00 19.09           N
ATOM   1528  CA  LYS A 186     -32.414 -12.859   9.857  1.00 20.42           C
ATOM   1529  C   LYS A 186     -31.734 -12.841   8.505  1.00 23.22           C
ATOM   1530  O   LYS A 186     -30.709 -12.159   8.334  1.00 23.54           O
ATOM   1531  CB  LYS A 186     -32.961 -11.495  10.222  1.00 24.45           C
ATOM   1532  CG  LYS A 186     -33.528 -11.448  11.643  1.00 32.97           C
ATOM   1533  CD  LYS A 186     -33.634 -10.022  12.150  1.00 37.69           C
ATOM   1534  CE  LYS A 186     -34.013 -10.016  13.638  1.00 37.85           C
ATOM   1535  NZ  LYS A 186     -33.803  -8.667  14.247  1.00 46.17           N
ATOM   1536  N   THR A 187     -32.305 -13.564   7.548  1.00 21.98           N
ATOM   1537  CA  THR A 187     -31.607 -13.802   6.283  1.00 23.52           C
ATOM   1538  C   THR A 187     -32.433 -13.353   5.094  1.00 31.95           C
ATOM   1539  O   THR A 187     -33.664 -13.451   5.112  1.00 27.95           O
ATOM   1540  CB  THR A 187     -31.249 -15.289   6.104  1.00 24.80           C
ATOM   1541  CG2 THR A 187     -30.312 -15.759   7.209  1.00 23.39           C
ATOM   1542  OG1 THR A 187     -32.448 -16.087   6.193  1.00 28.39           O
ATOM   1543  N   HIS A 188     -31.747 -12.853   4.066  1.00 23.38           N
ATOM   1544  CA  HIS A 188     -32.399 -12.562   2.790  1.00 23.95           C
ATOM   1545  C   HIS A 188     -31.343 -12.555   1.681  1.00 28.14           C
ATOM   1546  O   HIS A 188     -30.151 -12.475   1.959  1.00 20.84           O
ATOM   1547  CB  HIS A 188     -33.191 -11.234   2.859  1.00 26.00           C
ATOM   1548  CG  HIS A 188     -32.348  -9.989   2.897  1.00 27.17           C
ATOM   1549  CD2 HIS A 188     -32.066  -9.078   1.935  1.00 29.85           C
ATOM   1550  ND1 HIS A 188     -31.722  -9.540   4.041  1.00 30.70           N
ATOM   1551  CE1 HIS A 188     -31.075  -8.414   3.781  1.00 30.34           C
ATOM   1552  NE2 HIS A 188     -31.263  -8.115   2.507  1.00 32.85           N
ATOM   1553  N   VAL A 189     -31.782 -12.663   0.423  1.00 23.48           N
ATOM   1554  CA  VAL A 189     -30.876 -12.671  -0.722  1.00 18.07           C
ATOM   1555  C   VAL A 189     -31.192 -11.470  -1.613  1.00 18.94           C
ATOM   1556  O   VAL A 189     -32.364 -11.230  -1.945  1.00 24.24           O
ATOM   1557  CB  VAL A 189     -31.008 -13.974  -1.576  1.00 20.68           C
ATOM   1558  CG1 VAL A 189     -30.183 -13.856  -2.861  1.00 20.85           C
ATOM   1559  CG2 VAL A 189     -30.538 -15.180  -0.789  1.00 20.24           C
ATOM   1560  N   THR A 190     -30.177 -10.683  -1.961  1.00 20.58           N
ATOM   1561  CA  THR A 190     -30.395  -9.572  -2.872  1.00 20.18           C
ATOM   1562  C   THR A 190     -29.793  -9.896  -4.237  1.00 20.97           C
ATOM   1563  O   THR A 190     -28.907 -10.744  -4.351  1.00 20.87           O
ATOM   1564  CB  THR A 190     -29.778  -8.267  -2.365  1.00 25.01           C
ATOM   1565  CG2 THR A 190     -30.376  -7.936  -1.039  1.00 24.05           C
ATOM   1566  OG1 THR A 190     -28.359  -8.431  -2.229  1.00 23.68           O
ATOM   1567  N   HIS A 191     -30.257  -9.173  -5.257  1.00 22.71           N
ATOM   1568  CA  HIS A 191     -29.857  -9.426  -6.641  1.00 20.11           C
ATOM   1569  C   HIS A 191     -29.598  -8.089  -7.312  1.00 25.19           C
ATOM   1570  O   HIS A 191     -30.447  -7.201  -7.256  1.00 28.58           O
ATOM   1571  CB  HIS A 191     -30.966 -10.191  -7.385  1.00 22.48           C
ATOM   1572  CG  HIS A 191     -30.728 -10.377  -8.860  1.00 27.28           C
ATOM   1573  CD2 HIS A 191     -30.279 -11.448  -9.558  1.00 31.79           C
ATOM   1574  ND1 HIS A 191     -31.018  -9.409  -9.799  1.00 31.80           N
ATOM   1575  CE1 HIS A 191     -30.737  -9.867 -11.007  1.00 32.26           C
ATOM   1576  NE2 HIS A 191     -30.299 -11.108 -10.892  1.00 27.86           N
ATOM   1577  N   HIS A 192     -28.427  -7.957  -7.916  1.00 25.07           N
ATOM   1578  CA  HIS A 192     -28.077  -6.738  -8.656  1.00 32.01           C
ATOM   1579  C   HIS A 192     -27.280  -7.057  -9.893  1.00 22.74           C
ATOM   1580  O   HIS A 192     -26.196  -7.622  -9.829  1.00 27.96           O
ATOM   1581  CB  HIS A 192     -27.287  -5.769  -7.774  1.00 34.87           C
ATOM   1582  CG  HIS A 192     -28.091  -5.216  -6.642  1.00 46.09           C
ATOM   1583  CD2 HIS A 192     -28.919  -4.146  -6.574  1.00 50.55           C
ATOM   1584  ND1 HIS A 192     -28.148  -5.822  -5.401  1.00 51.15           N
ATOM   1585  CE1 HIS A 192     -28.969  -5.144  -4.620  1.00 45.59           C
ATOM   1586  NE2 HIS A 192     -29.441  -4.114  -5.303  1.00 57.07           N
ATOM   1587  N   PRO A 193     -27.805  -6.644 -11.049  1.00 28.81           N
ATOM   1588  CA  PRO A 193     -27.045  -6.834 -12.277  1.00 32.02           C
ATOM   1589  C   PRO A 193     -25.709  -6.129 -12.220  1.00 33.58           C
ATOM   1590  O   PRO A 193     -25.598  -5.013 -11.723  1.00 36.16           O
ATOM   1591  CB  PRO A 193     -27.943  -6.211 -13.345  1.00 29.96           C
ATOM   1592  CG  PRO A 193     -29.312  -6.304 -12.786  1.00 37.61           C
ATOM   1593  CD  PRO A 193     -29.131  -6.069 -11.299  1.00 33.52           C
ATOM   1594  N   VAL A 194     -24.699  -6.813 -12.709  1.00 24.78           N
ATOM   1595  CA  VAL A 194     -23.384  -6.247 -12.909  1.00 27.80           C
ATOM   1596  C   VAL A 194     -23.378  -5.659 -14.319  1.00 39.40           C
ATOM   1597  O   VAL A 194     -22.823  -4.590 -14.580  1.00 41.00           O
ATOM   1598  CB  VAL A 194     -22.294  -7.315 -12.765  1.00 31.28           C
ATOM   1599  CG1 VAL A 194     -20.941  -6.737 -13.123  1.00 52.00           C
ATOM   1600  CG2 VAL A 194     -22.283  -7.850 -11.346  1.00 40.93           C
ATOM   1601  N   SER A 195     -24.053  -6.375 -15.212  1.00 31.57           N
ATOM   1602  CA  SER A 195     -24.022  -6.129 -16.650  1.00 37.29           C
ATOM   1603  C   SER A 195     -25.174  -6.894 -17.262  1.00 34.87           C
ATOM   1604  O   SER A 195     -25.949  -7.500 -16.530  1.00 30.76           O
ATOM   1605  CB  SER A 195     -22.702  -6.598 -17.249  1.00 33.76           C
ATOM   1606  OG  SER A 195     -22.626  -8.013 -17.226  1.00 38.10           O
ATOM   1607  N   ASP A 196     -25.271  -6.906 -18.593  1.00 33.63           N
ATOM   1608  CA  ASP A 196     -26.331  -7.644 -19.282  1.00 36.30           C
ATOM   1609  C   ASP A 196     -26.338  -9.168 -19.099  1.00 38.01           C
ATOM   1610  O   ASP A 196     -27.381  -9.813 -19.307  1.00 40.95           O
ATOM   1611  CB  ASP A 196     -26.262  -7.344 -20.786  1.00 37.91           C
ATOM   1612  CG  ASP A 196     -26.768  -5.955 -21.118  1.00 45.63           C
ATOM   1613  OD1 ASP A 196     -27.375  -5.303 -20.235  1.00 43.88           O
ATOM   1614  OD2 ASP A 196     -26.577  -5.519 -22.271  1.00 44.03           O
ATOM   1615  N   HIS A 197     -25.202  -9.747 -18.735  1.00 28.63           N
ATOM   1616  CA  HIS A 197     -25.107 -11.204 -18.686  1.00 39.19           C
ATOM   1617  C   HIS A 197     -24.520 -11.771 -17.385  1.00 29.97           C
ATOM   1618  O   HIS A 197     -24.256 -12.973 -17.299  1.00 27.68           O
ATOM   1619  CB  HIS A 197     -24.281 -11.695 -19.862  1.00 37.53           C
ATOM   1620  CG  HIS A 197     -22.882 -11.175 -19.850  1.00 41.60           C
ATOM   1621  CD2 HIS A 197     -21.724 -11.752 -19.456  1.00 48.74           C
ATOM   1622  ND1 HIS A 197     -22.562  -9.895 -20.244  1.00 46.74           N
ATOM   1623  CE1 HIS A 197     -21.259  -9.710 -20.108  1.00 44.90           C
ATOM   1624  NE2 HIS A 197     -20.728 -10.823 -19.638  1.00 51.73           N
ATOM   1625  N   GLU A 198     -24.305 -10.899 -16.407  1.00 27.58           N
ATOM   1626  CA  GLU A 198     -23.949 -11.309 -15.035  1.00 30.20           C
ATOM   1627  C   GLU A 198     -24.701 -10.545 -13.968  1.00 28.52           C
ATOM   1628  O   GLU A 198     -25.097  -9.379 -14.177  1.00 27.00           O
ATOM   1629  CB  GLU A 198     -22.469 -11.124 -14.786  1.00 30.48           C
ATOM   1630  CG  GLU A 198     -21.631 -12.224 -15.362  1.00 35.88           C
ATOM   1631  CD  GLU A 198     -20.161 -12.039 -15.037  1.00 37.62           C
ATOM   1632  OE1 GLU A 198     -19.488 -13.055 -14.762  1.00 41.62           O
ATOM   1633  OE2 GLU A 198     -19.695 -10.874 -15.046  1.00 44.04           O
ATOM   1634  N   ALA A 199     -24.888 -11.188 -12.803  1.00 21.45           N
ATOM   1635  CA  ALA A 199     -25.533 -10.498 -11.701  1.00 21.33           C
ATOM   1636  C   ALA A 199     -24.897 -10.946 -10.402  1.00 21.41           C
ATOM   1637  O   ALA A 199     -24.375 -12.036 -10.321  1.00 23.65           O
ATOM   1638  CB  ALA A 199     -27.015 -10.776 -11.661  1.00 23.79           C
ATOM   1639  N   THR A 200     -24.960 -10.079  -9.395  1.00 23.63           N
ATOM   1640  CA  THR A 200     -24.476 -10.411  -8.060  1.00 20.67           C
ATOM   1641  C   THR A 200     -25.636 -10.888  -7.231  1.00 17.50           C
ATOM   1642  O   THR A 200     -26.654 -10.193  -7.158  1.00 21.95           O
ATOM   1643  CB  THR A 200     -23.877  -9.175  -7.347  1.00 23.81           C
ATOM   1644  CG2 THR A 200     -23.315  -9.555  -5.987  1.00 23.09           C
ATOM   1645  OG1 THR A 200     -22.826  -8.638  -8.131  1.00 27.62           O
ATOM   1646  N   LEU A 201     -25.492 -12.070  -6.625  1.00 19.31           N
ATOM   1647  CA  LEU A 201     -26.399 -12.536  -5.594  1.00 17.45           C
ATOM   1648  C   LEU A 201     -25.672 -12.358  -4.256  1.00 16.58           C
ATOM   1649  O   LEU A 201     -24.548 -12.857  -4.107  1.00 17.63           O
ATOM   1650  CB  LEU A 201     -26.751 -14.011  -5.785  1.00 18.65           C
ATOM   1651  CG  LEU A 201     -27.586 -14.322  -7.023  1.00 18.84           C
ATOM   1652  CD1 LEU A 201     -27.752 -15.856  -7.182  1.00 19.03           C
ATOM   1653  CD2 LEU A 201     -28.944 -13.616  -6.979  1.00 21.46           C
ATOM   1654  N   ARG A 202     -26.312 -11.700  -3.290  1.00 18.06           N
ATOM   1655  CA  ARG A 202     -25.660 -11.522  -1.980  1.00 17.30           C
ATOM   1656  C   ARG A 202     -26.592 -12.070  -0.918  1.00 16.93           C
ATOM   1657  O   ARG A 202     -27.770 -11.695  -0.853  1.00 18.60           O
ATOM   1658  CB  ARG A 202     -25.326 -10.046  -1.717  1.00 19.03           C
ATOM   1659  CG  ARG A 202     -24.690  -9.787  -0.363  1.00 19.20           C
ATOM   1660  CD  ARG A 202     -24.248  -8.290  -0.263  1.00 20.03           C
ATOM   1661  NE  ARG A 202     -23.064  -8.078  -1.102  1.00 26.22           N
ATOM   1662  CZ  ARG A 202     -23.053  -7.408  -2.250  1.00 27.50           C
ATOM   1663  NH1 ARG A 202     -24.166  -6.854  -2.708  1.00 30.77           N
ATOM   1664  NH2 ARG A 202     -21.923  -7.293  -2.935  1.00 30.65           N
ATOM   1665  N   CYS A 203     -26.059 -13.014  -0.146  1.00 16.21           N
ATOM   1666  CA  CYS A 203     -26.788 -13.677   0.935  1.00 19.70           C
ATOM   1667  C   CYS A 203     -26.434 -12.951   2.242  1.00 19.91           C
ATOM   1668  O   CYS A 203     -25.261 -12.903   2.622  1.00 19.17           O
ATOM   1669  CB  CYS A 203     -26.401 -15.155   0.991  1.00 20.62           C
ATOM   1670  SG  CYS A 203     -27.444 -16.059   2.172  1.00 27.34           S
ATOM   1671  N   TRP A 204     -27.444 -12.404   2.911  1.00 17.35           N
ATOM   1672  CA  TRP A 204     -27.255 -11.588   4.129  1.00 18.14           C
ATOM   1673  C   TRP A 204     -27.667 -12.344   5.384  1.00 19.22           C
ATOM   1674  O   TRP A 204     -28.676 -13.040   5.383  1.00 21.54           O
ATOM   1675  CB  TRP A 204     -28.109 -10.324   4.059  1.00 18.01           C
ATOM   1676  CG  TRP A 204     -27.626  -9.286   3.159  1.00 18.00           C
ATOM   1677  CD1 TRP A 204     -27.917  -9.126   1.822  1.00 22.80           C
ATOM   1678  CD2 TRP A 204     -26.767  -8.199   3.520  1.00 21.64           C
ATOM   1679  CE2 TRP A 204     -26.565  -7.421   2.361  1.00 27.25           C
ATOM   1680  CE3 TRP A 204     -26.153  -7.809   4.722  1.00 25.05           C
ATOM   1681  NE1 TRP A 204     -27.272  -8.008   1.340  1.00 24.57           N
ATOM   1682  CZ2 TRP A 204     -25.764  -6.282   2.360  1.00 29.07           C
ATOM   1683  CZ3 TRP A 204     -25.359  -6.672   4.713  1.00 24.56           C
ATOM   1684  CH2 TRP A 204     -25.177  -5.929   3.545  1.00 27.20           C
ATOM   1685  N   ALA A 205     -26.904 -12.182   6.464  1.00 16.15           N
ATOM   1686  CA  ALA A 205     -27.321 -12.664   7.778  1.00 17.27           C
ATOM   1687  C   ALA A 205     -27.178 -11.512   8.756  1.00 17.73           C
ATOM   1688  O   ALA A 205     -26.095 -10.927   8.854  1.00 18.31           O
ATOM   1689  CB  ALA A 205     -26.475 -13.823   8.208  1.00 17.98           C
ATOM   1690  N   LEU A 206     -28.262 -11.164   9.454  1.00 16.47           N
ATOM   1691  CA  LEU A 206     -28.244  -9.994  10.346  1.00 16.56           C
ATOM   1692  C   LEU A 206     -28.774 -10.368  11.705  1.00 18.88           C
ATOM   1693  O   LEU A 206     -29.588 -11.267  11.806  1.00 20.67           O
ATOM   1694  CB  LEU A 206     -29.122  -8.862   9.790  1.00 20.59           C
ATOM   1695  CG  LEU A 206     -28.648  -8.305   8.449  1.00 20.01           C
ATOM   1696  CD1 LEU A 206     -29.711  -7.377   7.883  1.00 27.12           C
ATOM   1697  CD2 LEU A 206     -27.343  -7.543   8.590  1.00 19.90           C
ATOM   1698  N   GLY A 207     -28.351  -9.636  12.742  1.00 16.93           N
ATOM   1699  CA  GLY A 207     -29.013  -9.768  14.035  1.00 17.80           C
ATOM   1700  C   GLY A 207     -28.715 -11.031  14.831  1.00 17.51           C
ATOM   1701  O   GLY A 207     -29.480 -11.379  15.734  1.00 19.22           O
ATOM   1702  N   PHE A 208     -27.612 -11.734  14.544  1.00 14.62           N
ATOM   1703  CA  PHE A 208     -27.377 -13.009  15.199  1.00 16.16           C
ATOM   1704  C   PHE A 208     -26.347 -12.930  16.346  1.00 16.56           C
ATOM   1705  O   PHE A 208     -25.523 -12.042  16.396  1.00 16.13           O
ATOM   1706  CB  PHE A 208     -26.947 -14.121  14.196  1.00 15.72           C
ATOM   1707  CG  PHE A 208     -25.731 -13.778  13.330  1.00 14.67           C
ATOM   1708  CD1 PHE A 208     -25.893 -13.097  12.134  1.00 16.73           C
ATOM   1709  CD2 PHE A 208     -24.445 -14.179  13.708  1.00 14.31           C
ATOM   1710  CE1 PHE A 208     -24.787 -12.780  11.329  1.00 16.57           C
ATOM   1711  CE2 PHE A 208     -23.342 -13.881  12.909  1.00 16.28           C
ATOM   1712  CZ  PHE A 208     -23.516 -13.191  11.705  1.00 17.99           C
ATOM   1713  N   TYR A 209     -26.465 -13.889  17.271  1.00 16.62           N
ATOM   1714  CA  TYR A 209     -25.567 -14.043  18.404  1.00 18.36           C
ATOM   1715  C   TYR A 209     -25.611 -15.509  18.772  1.00 17.14           C
ATOM   1716  O   TYR A 209     -26.682 -16.091  18.860  1.00 17.28           O
ATOM   1717  CB  TYR A 209     -25.995 -13.165  19.604  1.00 16.39           C
ATOM   1718  CG  TYR A 209     -25.035 -13.348  20.752  1.00 15.03           C
ATOM   1719  CD1 TYR A 209     -25.151 -14.427  21.621  1.00 19.07           C
ATOM   1720  CD2 TYR A 209     -23.966 -12.468  20.912  1.00 16.53           C
ATOM   1721  CE1 TYR A 209     -24.239 -14.636  22.644  1.00 18.15           C
ATOM   1722  CE2 TYR A 209     -23.032 -12.666  21.926  1.00 17.85           C
ATOM   1723  CZ  TYR A 209     -23.191 -13.744  22.785  1.00 18.23           C
ATOM   1724  OH  TYR A 209     -22.274 -13.959  23.778  1.00 20.51           O
ATOM   1725  N   PRO A 210     -24.461 -16.139  18.980  1.00 16.03           N
ATOM   1726  CA  PRO A 210     -23.103 -15.584  18.966  1.00 16.26           C
ATOM   1727  C   PRO A 210     -22.571 -15.382  17.548  1.00 18.08           C
ATOM   1728  O   PRO A 210     -23.299 -15.595  16.570  1.00 17.02           O
ATOM   1729  CB  PRO A 210     -22.301 -16.648  19.743  1.00 19.23           C
ATOM   1730  CG  PRO A 210     -22.987 -17.909  19.368  1.00 21.98           C
ATOM   1731  CD  PRO A 210     -24.470 -17.548  19.409  1.00 19.24           C
ATOM   1732  N   ALA A 211     -21.301 -14.976  17.427  1.00 15.23           N
ATOM   1733  CA  ALA A 211     -20.780 -14.547  16.125  1.00 18.23           C
ATOM   1734  C   ALA A 211     -20.566 -15.698  15.146  1.00 17.32           C
ATOM   1735  O   ALA A 211     -20.573 -15.488  13.937  1.00 18.69           O
ATOM   1736  CB  ALA A 211     -19.442 -13.787  16.306  1.00 18.72           C
ATOM   1737  N   GLU A 212     -20.282 -16.888  15.664  1.00 18.73           N
ATOM   1738  CA  GLU A 212     -19.973 -18.044  14.812  1.00 21.03           C
ATOM   1739  C   GLU A 212     -21.129 -18.306  13.846  1.00 20.92           C
ATOM   1740  O   GLU A 212     -22.262 -18.443  14.265  1.00 20.44           O
ATOM   1741  CB  GLU A 212     -19.701 -19.285  15.680  1.00 23.85           C
ATOM   1742  CG  GLU A 212     -19.550 -20.591  14.885  1.00 26.70           C
ATOM   1743  CD  GLU A 212     -18.345 -20.598  13.955  1.00 39.54           C
ATOM   1744  OE1 GLU A 212     -17.340 -19.909  14.259  1.00 49.03           O
ATOM   1745  OE2 GLU A 212     -18.399 -21.310  12.922  1.00 51.67           O
ATOM   1746  N   ILE A 213     -20.830 -18.353  12.553  1.00 20.02           N
ATOM   1747  CA  ILE A 213     -21.876 -18.620  11.553  1.00 18.60           C
ATOM   1748  C   ILE A 213     -21.184 -19.214  10.338  1.00 18.90           C
ATOM   1749  O   ILE A 213     -20.014 -18.935  10.136  1.00 20.06           O
ATOM   1750  CB  ILE A 213     -22.624 -17.324  11.189  1.00 18.69           C
ATOM   1751  CG1 ILE A 213     -23.921 -17.598  10.400  1.00 19.67           C
ATOM   1752  CG2 ILE A 213     -21.702 -16.351  10.416  1.00 17.53           C
ATOM   1753  CD1 ILE A 213     -24.898 -16.381  10.361  1.00 16.60           C
ATOM   1754  N   THR A 214     -21.900 -20.000   9.537  1.00 20.99           N
ATOM   1755  CA  THR A 214     -21.377 -20.418   8.233  1.00 20.69           C
ATOM   1756  C   THR A 214     -22.373 -19.995   7.154  1.00 19.66           C
ATOM   1757  O   THR A 214     -23.551 -20.354   7.228  1.00 22.05           O
ATOM   1758  CB  THR A 214     -21.152 -21.942   8.162  1.00 27.87           C
ATOM   1759  CG2 THR A 214     -20.390 -22.303   6.898  1.00 34.65           C
ATOM   1760  OG1 THR A 214     -20.373 -22.352   9.293  1.00 34.96           O
ATOM   1761  N   LEU A 215     -21.886 -19.225   6.180  1.00 20.07           N
ATOM   1762  CA  LEU A 215     -22.688 -18.805   5.032  1.00 19.98           C
ATOM   1763  C   LEU A 215     -21.994 -19.341   3.797  1.00 22.73           C
ATOM   1764  O   LEU A 215     -20.818 -19.047   3.577  1.00 24.04           O
ATOM   1765  CB  LEU A 215     -22.790 -17.291   4.890  1.00 27.03           C
ATOM   1766  CG  LEU A 215     -23.478 -16.374   5.865  1.00 32.38           C
ATOM   1767  CD1 LEU A 215     -23.513 -14.970   5.227  1.00 21.34           C
ATOM   1768  CD2 LEU A 215     -24.875 -16.872   6.191  1.00 30.71           C
ATOM   1769  N   THR A 216     -22.686 -20.133   2.989  1.00 22.10           N
ATOM   1770  CA  THR A 216     -22.030 -20.690   1.805  1.00 23.18           C
ATOM   1771  C   THR A 216     -22.947 -20.614   0.595  1.00 25.40           C
ATOM   1772  O   THR A 216     -24.168 -20.742   0.729  1.00 26.96           O
ATOM   1773  CB  THR A 216     -21.637 -22.167   2.002  1.00 25.87           C
ATOM   1774  CG2 THR A 216     -20.731 -22.342   3.195  1.00 28.83           C
ATOM   1775  OG1 THR A 216     -22.805 -22.948   2.211  1.00 34.65           O
ATOM   1776  N   TRP A 217     -22.365 -20.391  -0.581  1.00 24.08           N
ATOM   1777  CA  TRP A 217     -23.146 -20.478  -1.810  1.00 20.43           C
ATOM   1778  C   TRP A 217     -22.851 -21.813  -2.489  1.00 23.37           C
ATOM   1779  O   TRP A 217     -21.705 -22.254  -2.522  1.00 24.06           O
ATOM   1780  CB  TRP A 217     -22.809 -19.314  -2.756  1.00 21.07           C
ATOM   1781  CG  TRP A 217     -23.536 -18.068  -2.501  1.00 19.87           C
ATOM   1782  CD1 TRP A 217     -23.035 -16.908  -1.933  1.00 19.06           C
ATOM   1783  CD2 TRP A 217     -24.898 -17.794  -2.825  1.00 18.13           C
ATOM   1784  CE2 TRP A 217     -25.168 -16.468  -2.422  1.00 18.16           C
ATOM   1785  CE3 TRP A 217     -25.933 -18.549  -3.396  1.00 18.73           C
ATOM   1786  NE1 TRP A 217     -24.015 -15.954  -1.894  1.00 18.68           N
ATOM   1787  CZ2 TRP A 217     -26.413 -15.871  -2.594  1.00 18.54           C
ATOM   1788  CZ3 TRP A 217     -27.181 -17.953  -3.556  1.00 17.20           C
ATOM   1789  CH2 TRP A 217     -27.409 -16.635  -3.154  1.00 19.49           C
ATOM   1790  N   GLN A 218     -23.889 -22.447  -3.017  1.00 20.74           N
ATOM   1791  CA  GLN A 218     -23.756 -23.644  -3.858  1.00 20.65           C
ATOM   1792  C   GLN A 218     -24.305 -23.364  -5.239  1.00 21.10           C
ATOM   1793  O   GLN A 218     -25.301 -22.657  -5.366  1.00 21.55           O
ATOM   1794  CB  GLN A 218     -24.500 -24.825  -3.243  1.00 26.29           C
ATOM   1795  CG  GLN A 218     -23.808 -25.394  -2.012  1.00 31.27           C
ATOM   1796  CD  GLN A 218     -24.549 -26.577  -1.441  1.00 32.69           C
ATOM   1797  NE2 GLN A 218     -24.102 -27.056  -0.285  1.00 41.53           N
ATOM   1798  OE1 GLN A 218     -25.519 -27.053  -2.025  1.00 31.73           O
ATOM   1799  N   ARG A 219     -23.660 -23.905  -6.272  1.00 23.19           N
ATOM   1800  CA  ARG A 219     -24.206 -23.872  -7.630  1.00 22.75           C
ATOM   1801  C   ARG A 219     -24.466 -25.305  -8.005  1.00 22.22           C
ATOM   1802  O   ARG A 219     -23.530 -26.118  -7.960  1.00 25.87           O
ATOM   1803  CB  ARG A 219     -23.234 -23.226  -8.610  1.00 24.81           C
ATOM   1804  CG  ARG A 219     -23.621 -23.325 -10.084  1.00 29.00           C
ATOM   1805  CD  ARG A 219     -22.404 -22.862 -10.846  1.00 32.14           C
ATOM   1806  NE  ARG A 219     -22.448 -23.046 -12.294  1.00 42.07           N
ATOM   1807  CZ  ARG A 219     -22.814 -22.101 -13.161  1.00 37.39           C
ATOM   1808  NH1 ARG A 219     -23.215 -20.908 -12.721  1.00 35.76           N
ATOM   1809  NH2 ARG A 219     -22.802 -22.346 -14.471  1.00 29.02           N
ATOM   1810  N   ASP A 220     -25.707 -25.623  -8.362  1.00 25.49           N
ATOM   1811  CA  ASP A 220     -26.097 -26.990  -8.692  1.00 25.27           C
ATOM   1812  C   ASP A 220     -25.634 -27.912  -7.565  1.00 30.78           C
ATOM   1813  O   ASP A 220     -25.195 -29.029  -7.811  1.00 27.53           O
ATOM   1814  CB  ASP A 220     -25.484 -27.435 -10.039  1.00 26.88           C
ATOM   1815  CG  ASP A 220     -25.861 -26.516 -11.191  1.00 27.24           C
ATOM   1816  OD1 ASP A 220     -26.989 -25.977 -11.172  1.00 24.70           O
ATOM   1817  OD2 ASP A 220     -25.025 -26.336 -12.114  1.00 32.31           O
ATOM   1818  N   GLY A 221     -25.688 -27.411  -6.333  1.00 27.95           N
ATOM   1819  CA  GLY A 221     -25.396 -28.237  -5.168  1.00 31.98           C
ATOM   1820  C   GLY A 221     -23.931 -28.409  -4.794  1.00 29.07           C
ATOM   1821  O   GLY A 221     -23.605 -29.196  -3.903  1.00 35.49           O
ATOM   1822  N   GLU A 222     -23.052 -27.697  -5.486  1.00 29.73           N
ATOM   1823  CA  GLU A 222     -21.623 -27.773  -5.236  1.00 34.38           C
ATOM   1824  C   GLU A 222     -21.115 -26.461  -4.648  1.00 35.99           C
ATOM   1825  O   GLU A 222     -21.423 -25.394  -5.169  1.00 27.18           O
ATOM   1826  CB  GLU A 222     -20.880 -28.101  -6.539  1.00 37.72           C
ATOM   1827  CG  GLU A 222     -19.376 -27.801  -6.499  1.00 53.33           C
ATOM   1828  CD  GLU A 222     -18.703 -27.897  -7.873  1.00 72.61           C
ATOM   1829  OE1 GLU A 222     -19.417 -27.831  -8.904  1.00 71.21           O
ATOM   1830  OE2 GLU A 222     -17.456 -28.030  -7.917  1.00 73.96           O
ATOM   1831  N   ASP A 223     -20.328 -26.537  -3.572  1.00 35.77           N
ATOM   1832  CA  ASP A 223     -19.832 -25.330  -2.923  1.00 35.37           C
ATOM   1833  C   ASP A 223     -18.992 -24.490  -3.865  1.00 33.47           C
ATOM   1834  O   ASP A 223     -18.201 -25.006  -4.637  1.00 36.18           O
ATOM   1835  CB  ASP A 223     -19.006 -25.670  -1.680  1.00 46.32           C
ATOM   1836  CG  ASP A 223     -19.836 -26.308  -0.577  1.00 51.02           C
ATOM   1837  OD1 ASP A 223     -21.061 -26.051  -0.495  1.00 46.99           O
ATOM   1838  OD2 ASP A 223     -19.251 -27.068   0.226  1.00 71.08           O
ATOM   1839  N   GLN A 224     -19.173 -23.181  -3.780  1.00 28.35           N
ATOM   1840  CA  GLN A 224     -18.475 -22.227  -4.627  1.00 31.54           C
ATOM   1841  C   GLN A 224     -17.437 -21.437  -3.840  1.00 31.61           C
ATOM   1842  O   GLN A 224     -17.374 -20.208  -3.940  1.00 29.04           O
ATOM   1843  CB  GLN A 224     -19.483 -21.262  -5.264  1.00 30.17           C
ATOM   1844  CG  GLN A 224     -20.478 -21.957  -6.177  1.00 28.33           C
ATOM   1845  CD  GLN A 224     -19.810 -22.563  -7.394  1.00 31.95           C
ATOM   1846  NE2 GLN A 224     -19.385 -21.707  -8.302  1.00 34.78           N
ATOM   1847  OE1 GLN A 224     -19.683 -23.789  -7.518  1.00 35.47           O
ATOM   1848  N   THR A 225     -16.607 -22.144  -3.083  1.00 38.65           N
ATOM   1849  CA  THR A 225     -15.704 -21.478  -2.143  1.00 38.59           C
ATOM   1850  C   THR A 225     -14.801 -20.446  -2.827  1.00 40.93           C
ATOM   1851  O   THR A 225     -14.639 -19.336  -2.337  1.00 38.58           O
ATOM   1852  CB  THR A 225     -14.835 -22.489  -1.397  1.00 45.34           C
ATOM   1853  CG2 THR A 225     -14.054 -21.785  -0.289  1.00 50.14           C
ATOM   1854  OG1 THR A 225     -15.669 -23.509  -0.830  1.00 51.03           O
ATOM   1855  N   GLN A 226     -14.243 -20.798  -3.979  1.00 36.94           N
ATOM   1856  CA  GLN A 226     -13.316 -19.916  -4.667  1.00 40.43           C
ATOM   1857  C   GLN A 226     -13.999 -18.705  -5.294  1.00 42.78           C
ATOM   1858  O   GLN A 226     -13.420 -17.620  -5.379  1.00 45.10           O
ATOM   1859  CB  GLN A 226     -12.557 -20.709  -5.739  1.00 49.04           C
ATOM   1860  CG  GLN A 226     -11.264 -20.048  -6.188  1.00 51.43           C
ATOM   1861  CD  GLN A 226     -10.262 -19.856  -5.048  1.00 53.47           C
ATOM   1862  NE2 GLN A 226      -9.568 -18.722  -5.061  1.00 50.85           N
ATOM   1863  OE1 GLN A 226     -10.115 -20.716  -4.170  1.00 53.19           O
ATOM   1864  N   ASP A 227     -15.243 -18.872  -5.724  1.00 30.39           N
ATOM   1865  CA  ASP A 227     -15.916 -17.787  -6.404  1.00 34.63           C
ATOM   1866  C   ASP A 227     -16.768 -16.926  -5.461  1.00 32.20           C
ATOM   1867  O   ASP A 227     -17.368 -15.944  -5.887  1.00 33.78           O
ATOM   1868  CB  ASP A 227     -16.764 -18.350  -7.547  1.00 35.05           C
ATOM   1869  CG  ASP A 227     -15.915 -18.856  -8.708  1.00 51.84           C
ATOM   1870  OD1 ASP A 227     -16.013 -20.061  -9.034  1.00 52.40           O
ATOM   1871  OD2 ASP A 227     -15.158 -18.042  -9.292  1.00 51.77           O
ATOM   1872  N   THR A 228     -16.769 -17.264  -4.175  1.00 30.66           N
ATOM   1873  CA  THR A 228     -17.574 -16.529  -3.198  1.00 30.93           C
ATOM   1874  C   THR A 228     -16.769 -15.446  -2.516  1.00 30.15           C
ATOM   1875  O   THR A 228     -15.662 -15.695  -2.037  1.00 30.51           O
ATOM   1876  CB  THR A 228     -18.145 -17.464  -2.117  1.00 27.42           C
ATOM   1877  CG2 THR A 228     -19.011 -16.663  -1.112  1.00 27.63           C
ATOM   1878  OG1 THR A 228     -18.963 -18.466  -2.739  1.00 30.42           O
ATOM   1879  N   GLU A 229     -17.331 -14.247  -2.471  1.00 23.53           N
ATOM   1880  CA  GLU A 229     -16.761 -13.165  -1.668  1.00 23.14           C
ATOM   1881  C   GLU A 229     -17.445 -13.193  -0.314  1.00 26.48           C
ATOM   1882  O   GLU A 229     -18.657 -13.059  -0.230  1.00 24.68           O
ATOM   1883  CB  GLU A 229     -16.964 -11.811  -2.329  1.00 30.00           C
ATOM   1884  CG  GLU A 229     -16.339 -10.655  -1.558  1.00 41.32           C
ATOM   1885  CD  GLU A 229     -16.650  -9.310  -2.186  1.00 47.72           C
ATOM   1886  OE1 GLU A 229     -17.364  -9.289  -3.220  1.00 51.62           O
ATOM   1887  OE2 GLU A 229     -16.191  -8.283  -1.636  1.00 51.21           O
ATOM   1888  N   LEU A 230     -16.658 -13.350   0.738  1.00 25.52           N
ATOM   1889  CA  LEU A 230     -17.177 -13.495   2.087  1.00 24.80           C
ATOM   1890  C   LEU A 230     -16.605 -12.383   2.954  1.00 31.65           C
ATOM   1891  O   LEU A 230     -15.392 -12.383   3.158  1.00 34.14           O
ATOM   1892  CB  LEU A 230     -16.767 -14.870   2.615  1.00 30.44           C
ATOM   1893  CG  LEU A 230     -17.477 -15.617   3.740  1.00 40.21           C
ATOM   1894  CD1 LEU A 230     -18.911 -16.009   3.380  1.00 32.63           C
ATOM   1895  CD2 LEU A 230     -16.654 -16.851   4.112  1.00 39.82           C
ATOM   1896  N   VAL A 231     -17.421 -11.450   3.461  1.00 22.10           N
ATOM   1897  CA  VAL A 231     -16.863 -10.433   4.349  1.00 18.17           C
ATOM   1898  C   VAL A 231     -16.679 -10.985   5.766  1.00 19.33           C
ATOM   1899  O   VAL A 231     -17.377 -11.908   6.196  1.00 20.62           O
ATOM   1900  CB  VAL A 231     -17.708  -9.117   4.483  1.00 21.91           C
ATOM   1901  CG1 VAL A 231     -17.707  -8.296   3.200  1.00 25.13           C
ATOM   1902  CG2 VAL A 231     -19.141  -9.372   5.002  1.00 20.06           C
ATOM   1903  N   GLU A 232     -15.733 -10.384   6.486  1.00 19.11           N
ATOM   1904  CA  GLU A 232     -15.543 -10.695   7.895  1.00 19.01           C
ATOM   1905  C   GLU A 232     -16.838 -10.433   8.666  1.00 18.12           C
ATOM   1906  O   GLU A 232     -17.499  -9.420   8.448  1.00 20.01           O
ATOM   1907  CB  GLU A 232     -14.406  -9.852   8.491  1.00 21.22           C
ATOM   1908  CG  GLU A 232     -14.031 -10.253   9.896  1.00 25.95           C
ATOM   1909  CD  GLU A 232     -12.895  -9.420  10.469  1.00 40.66           C
ATOM   1910  OE1 GLU A 232     -12.407  -8.509   9.759  1.00 30.65           O
ATOM   1911  OE2 GLU A 232     -12.507  -9.672  11.642  1.00 37.10           O
ATOM   1912  N   THR A 233     -17.160 -11.345   9.598  1.00 19.12           N
ATOM   1913  CA  THR A 233     -18.295 -11.131  10.511  1.00 16.34           C
ATOM   1914  C   THR A 233     -18.028  -9.864  11.307  1.00 18.79           C
ATOM   1915  O   THR A 233     -16.902  -9.678  11.836  1.00 18.46           O
ATOM   1916  CB  THR A 233     -18.461 -12.335  11.444  1.00 15.76           C
ATOM   1917  CG2 THR A 233     -19.599 -12.180  12.462  1.00 18.45           C
ATOM   1918  OG1 THR A 233     -18.697 -13.490  10.639  1.00 19.86           O
ATOM   1919  N   ARG A 234     -19.039  -9.006  11.392  1.00 15.91           N
ATOM   1920  CA  ARG A 234     -18.859  -7.672  11.953  1.00 16.17           C
ATOM   1921  C   ARG A 234     -19.905  -7.378  13.008  1.00 17.39           C
ATOM   1922  O   ARG A 234     -21.039  -7.862  12.935  1.00 17.24           O
ATOM   1923  CB  ARG A 234     -18.920  -6.635  10.817  1.00 17.04           C
ATOM   1924  CG  ARG A 234     -20.335  -6.542  10.194  1.00 15.37           C
ATOM   1925  CD  ARG A 234     -20.297  -5.930   8.792  1.00 17.44           C
ATOM   1926  NE  ARG A 234     -21.665  -5.602   8.346  1.00 17.30           N
ATOM   1927  CZ  ARG A 234     -21.959  -5.105   7.156  1.00 20.59           C
ATOM   1928  NH1 ARG A 234     -21.016  -4.967   6.239  1.00 20.42           N
ATOM   1929  NH2 ARG A 234     -23.206  -4.773   6.873  1.00 20.78           N
ATOM   1930  N   PRO A 235     -19.543  -6.599  14.026  1.00 15.76           N
ATOM   1931  CA  PRO A 235     -20.503  -6.295  15.093  1.00 16.18           C
ATOM   1932  C   PRO A 235     -21.482  -5.183  14.725  1.00 15.94           C
ATOM   1933  O   PRO A 235     -21.086  -4.176  14.123  1.00 17.34           O
ATOM   1934  CB  PRO A 235     -19.599  -5.847  16.257  1.00 17.24           C
ATOM   1935  CG  PRO A 235     -18.420  -5.182  15.533  1.00 15.35           C
ATOM   1936  CD  PRO A 235     -18.178  -6.089  14.318  1.00 15.01           C
ATOM   1937  N   ALA A 236     -22.738  -5.347  15.113  1.00 16.83           N
ATOM   1938  CA  ALA A 236     -23.740  -4.324  14.830  1.00 15.83           C
ATOM   1939  C   ALA A 236     -23.727  -3.201  15.853  1.00 19.90           C
ATOM   1940  O   ALA A 236     -24.163  -2.087  15.553  1.00 21.52           O
ATOM   1941  CB  ALA A 236     -25.147  -4.956  14.748  1.00 19.90           C
ATOM   1942  N   GLY A 237     -23.232  -3.500  17.048  1.00 20.36           N
ATOM   1943  CA  GLY A 237     -23.181  -2.549  18.142  1.00 23.07           C
ATOM   1944  C   GLY A 237     -24.263  -2.741  19.195  1.00 26.82           C
ATOM   1945  O   GLY A 237     -24.310  -2.006  20.184  1.00 33.31           O
ATOM   1946  N   ASP A 238     -25.159  -3.700  18.985  1.00 23.75           N
ATOM   1947  CA  ASP A 238     -26.251  -3.992  19.927  1.00 23.04           C
ATOM   1948  C   ASP A 238     -26.170  -5.425  20.472  1.00 24.17           C
ATOM   1949  O   ASP A 238     -27.183  -5.992  20.893  1.00 28.31           O
ATOM   1950  CB  ASP A 238     -27.595  -3.805  19.244  1.00 26.22           C
ATOM   1951  CG  ASP A 238     -27.744  -4.680  18.009  1.00 31.09           C
ATOM   1952  OD1 ASP A 238     -26.840  -5.518  17.739  1.00 25.57           O
ATOM   1953  OD2 ASP A 238     -28.747  -4.537  17.284  1.00 30.69           O
ATOM   1954  N   ARG A 239     -24.961  -5.965  20.418  1.00 21.11           N
ATOM   1955  CA  ARG A 239     -24.548  -7.308  20.867  1.00 22.03           C
ATOM   1956  C   ARG A 239     -24.544  -8.257  19.687  1.00 18.60           C
ATOM   1957  O   ARG A 239     -23.822  -9.256  19.722  1.00 19.93           O
ATOM   1958  CB  ARG A 239     -25.422  -7.864  22.008  1.00 20.73           C
ATOM   1959  CG  ARG A 239     -26.273  -9.055  21.638  1.00 19.86           C
ATOM   1960  CD  ARG A 239     -26.936  -9.649  22.870  1.00 24.05           C
ATOM   1961  NE  ARG A 239     -27.696 -10.859  22.586  1.00 23.41           N
ATOM   1962  CZ  ARG A 239     -27.438 -12.054  23.133  1.00 19.25           C
ATOM   1963  NH1 ARG A 239     -26.428 -12.192  23.981  1.00 19.95           N
ATOM   1964  NH2 ARG A 239     -28.207 -13.092  22.864  1.00 19.22           N
ATOM   1965  N   THR A 240     -25.286  -7.936  18.632  1.00 16.53           N
ATOM   1966  CA  THR A 240     -25.424  -8.927  17.551  1.00 16.24           C
ATOM   1967  C   THR A 240     -24.383  -8.722  16.453  1.00 17.76           C
ATOM   1968  O   THR A 240     -23.632  -7.722  16.463  1.00 17.02           O
ATOM   1969  CB  THR A 240     -26.832  -8.883  16.898  1.00 18.95           C
ATOM   1970  CG2 THR A 240     -27.912  -9.011  17.967  1.00 19.83           C
ATOM   1971  OG1 THR A 240     -26.982  -7.667  16.142  1.00 20.23           O
ATOM   1972  N   PHE A 241     -24.371  -9.646  15.488  1.00 15.99           N
ATOM   1973  CA  PHE A 241     -23.389  -9.617  14.410  1.00 15.24           C
ATOM   1974  C   PHE A 241     -24.067  -9.693  13.061  1.00 17.81           C
ATOM   1975  O   PHE A 241     -25.263  -9.971  12.988  1.00 16.21           O
ATOM   1976  CB  PHE A 241     -22.394 -10.772  14.572  1.00 15.18           C
ATOM   1977  CG  PHE A 241     -21.572 -10.636  15.837  1.00 15.51           C
ATOM   1978  CD1 PHE A 241     -22.046 -11.134  17.055  1.00 16.52           C
ATOM   1979  CD2 PHE A 241     -20.367  -9.946  15.799  1.00 16.23           C
ATOM   1980  CE1 PHE A 241     -21.308 -10.960  18.242  1.00 19.03           C
ATOM   1981  CE2 PHE A 241     -19.618  -9.772  16.969  1.00 20.28           C
ATOM   1982  CZ  PHE A 241     -20.105 -10.279  18.196  1.00 17.02           C
ATOM   1983  N   GLN A 242     -23.282  -9.370  12.032  1.00 16.69           N
ATOM   1984  CA  GLN A 242     -23.720  -9.347  10.641  1.00 16.41           C
ATOM   1985  C   GLN A 242     -22.697 -10.004   9.736  1.00 17.38           C
ATOM   1986  O   GLN A 242     -21.501  -9.970  10.024  1.00 17.16           O
ATOM   1987  CB  GLN A 242     -23.909  -7.899  10.162  1.00 16.65           C
ATOM   1988  CG  GLN A 242     -24.721  -7.054  11.119  1.00 19.07           C
ATOM   1989  CD  GLN A 242     -24.893  -5.642  10.629  1.00 19.45           C
ATOM   1990  NE2 GLN A 242     -25.863  -4.927  11.202  1.00 21.35           N
ATOM   1991  OE1 GLN A 242     -24.169  -5.191   9.732  1.00 19.24           O
ATOM   1992  N   LYS A 243     -23.149 -10.570   8.625  1.00 15.05           N
ATOM   1993  CA  LYS A 243     -22.199 -11.121   7.659  1.00 14.57           C
ATOM   1994  C   LYS A 243     -22.912 -11.210   6.317  1.00 15.26           C
ATOM   1995  O   LYS A 243     -24.137 -11.321   6.297  1.00 17.58           O
ATOM   1996  CB  LYS A 243     -21.728 -12.522   8.086  1.00 17.77           C
ATOM   1997  CG  LYS A 243     -20.461 -13.002   7.360  1.00 16.92           C
ATOM   1998  CD  LYS A 243     -20.131 -14.439   7.806  1.00 15.79           C
ATOM   1999  CE  LYS A 243     -18.795 -14.915   7.252  1.00 22.61           C
ATOM   2000  NZ  LYS A 243     -17.680 -14.173   7.932  1.00 20.72           N
ATOM   2001  N   TRP A 244     -22.167 -11.139   5.222  1.00 16.02           N
ATOM   2002  CA  TRP A 244     -22.758 -11.539   3.948  1.00 17.18           C
ATOM   2003  C   TRP A 244     -21.788 -12.320   3.084  1.00 20.68           C
ATOM   2004  O   TRP A 244     -20.572 -12.284   3.304  1.00 19.24           O
ATOM   2005  CB  TRP A 244     -23.280 -10.330   3.165  1.00 18.67           C
ATOM   2006  CG  TRP A 244     -22.371  -9.153   2.854  1.00 19.39           C
ATOM   2007  CD1 TRP A 244     -22.406  -7.932   3.454  1.00 22.88           C
ATOM   2008  CD2 TRP A 244     -21.399  -9.046   1.798  1.00 19.48           C
ATOM   2009  CE2 TRP A 244     -20.865  -7.739   1.853  1.00 22.53           C
ATOM   2010  CE3 TRP A 244     -20.917  -9.926   0.834  1.00 23.13           C
ATOM   2011  NE1 TRP A 244     -21.491  -7.081   2.876  1.00 24.27           N
ATOM   2012  CZ2 TRP A 244     -19.894  -7.286   0.952  1.00 25.02           C
ATOM   2013  CZ3 TRP A 244     -19.922  -9.474  -0.049  1.00 25.84           C
ATOM   2014  CH2 TRP A 244     -19.422  -8.174   0.031  1.00 26.05           C
ATOM   2015  N   ALA A 245     -22.358 -13.037   2.102  1.00 16.97           N
ATOM   2016  CA  ALA A 245     -21.587 -13.796   1.107  1.00 17.67           C
ATOM   2017  C   ALA A 245     -22.134 -13.504  -0.260  1.00 20.48           C
ATOM   2018  O   ALA A 245     -23.351 -13.516  -0.434  1.00 19.35           O
ATOM   2019  CB  ALA A 245     -21.670 -15.285   1.377  1.00 18.56           C
ATOM   2020  N   ALA A 246     -21.256 -13.247  -1.235  1.00 20.72           N
ATOM   2021  CA  ALA A 246     -21.738 -12.868  -2.567  1.00 19.28           C
ATOM   2022  C   ALA A 246     -21.084 -13.690  -3.651  1.00 22.14           C
ATOM   2023  O   ALA A 246     -19.926 -14.039  -3.555  1.00 22.16           O
ATOM   2024  CB  ALA A 246     -21.480 -11.392  -2.828  1.00 21.21           C
ATOM   2025  N   VAL A 247     -21.844 -13.955  -4.713  1.00 22.78           N
ATOM   2026  CA  VAL A 247     -21.325 -14.628  -5.906  1.00 23.12           C
ATOM   2027  C   VAL A 247     -21.806 -13.868  -7.140  1.00 18.72           C
ATOM   2028  O   VAL A 247     -22.893 -13.269  -7.143  1.00 19.89           O
ATOM   2029  CB  VAL A 247     -21.774 -16.097  -6.010  1.00 20.82           C
ATOM   2030  CG1 VAL A 247     -20.974 -16.976  -5.058  1.00 30.42           C
ATOM   2031  CG2 VAL A 247     -23.277 -16.243  -5.791  1.00 19.32           C
ATOM   2032  N   VAL A 248     -20.979 -13.874  -8.181  1.00 22.87           N
ATOM   2033  CA  VAL A 248     -21.399 -13.295  -9.449  1.00 24.87           C
ATOM   2034  C   VAL A 248     -21.770 -14.431 -10.399  1.00 22.14           C
ATOM   2035  O   VAL A 248     -20.987 -15.361 -10.587  1.00 25.06           O
ATOM   2036  CB  VAL A 248     -20.286 -12.425 -10.047  1.00 31.49           C
ATOM   2037  CG1 VAL A 248     -20.747 -11.829 -11.387  1.00 27.12           C
ATOM   2038  CG2 VAL A 248     -19.891 -11.325  -9.037  1.00 30.66           C
ATOM   2039  N   VAL A 249     -22.977 -14.371 -10.948  1.00 23.40           N
ATOM   2040  CA  VAL A 249     -23.533 -15.526 -11.645  1.00 24.85           C
ATOM   2041  C   VAL A 249     -24.003 -15.107 -13.018  1.00 21.45           C
ATOM   2042  O   VAL A 249     -24.324 -13.942 -13.234  1.00 22.32           O
ATOM   2043  CB  VAL A 249     -24.700 -16.138 -10.875  1.00 22.36           C
ATOM   2044  CG1 VAL A 249     -24.295 -16.367  -9.402  1.00 21.82           C
ATOM   2045  CG2 VAL A 249     -25.918 -15.235 -10.928  1.00 22.89           C
ATOM   2046  N   PRO A 250     -24.062 -16.068 -13.954  1.00 20.75           N
ATOM   2047  CA  PRO A 250     -24.564 -15.713 -15.297  1.00 25.20           C
ATOM   2048  C   PRO A 250     -26.039 -15.360 -15.272  1.00 22.73           C
ATOM   2049  O   PRO A 250     -26.778 -16.069 -14.604  1.00 22.42           O
ATOM   2050  CB  PRO A 250     -24.355 -17.001 -16.099  1.00 24.21           C
ATOM   2051  CG  PRO A 250     -23.265 -17.761 -15.345  1.00 26.35           C
ATOM   2052  CD  PRO A 250     -23.544 -17.443 -13.889  1.00 23.93           C
ATOM   2053  N   SER A 251     -26.456 -14.308 -15.967  1.00 25.35           N
ATOM   2054  CA  SER A 251     -27.860 -13.931 -16.027  1.00 25.73           C
ATOM   2055  C   SER A 251     -28.652 -15.111 -16.526  1.00 25.97           C
ATOM   2056  O   SER A 251     -28.276 -15.743 -17.521  1.00 29.22           O
ATOM   2057  CB  SER A 251     -28.069 -12.739 -16.960  1.00 34.66           C
ATOM   2058  OG  SER A 251     -27.275 -11.653 -16.532  1.00 42.09           O
ATOM   2059  N   GLY A 252     -29.748 -15.408 -15.854  1.00 22.03           N
ATOM   2060  CA  GLY A 252     -30.576 -16.523 -16.270  1.00 25.71           C
ATOM   2061  C   GLY A 252     -30.262 -17.811 -15.531  1.00 25.84           C
ATOM   2062  O   GLY A 252     -31.025 -18.775 -15.635  1.00 28.33           O
ATOM   2063  N   GLU A 253     -29.165 -17.819 -14.766  1.00 20.48           N
ATOM   2064  CA  GLU A 253     -28.809 -18.992 -13.973  1.00 18.11           C
ATOM   2065  C   GLU A 253     -29.049 -18.807 -12.483  1.00 20.10           C
ATOM   2066  O   GLU A 253     -28.650 -19.637 -11.713  1.00 20.79           O
ATOM   2067  CB  GLU A 253     -27.344 -19.397 -14.196  1.00 19.65           C
ATOM   2068  CG  GLU A 253     -27.086 -19.776 -15.694  1.00 20.11           C
ATOM   2069  CD  GLU A 253     -25.747 -20.443 -15.957  1.00 28.58           C
ATOM   2070  OE1 GLU A 253     -24.917 -20.499 -15.023  1.00 29.44           O
ATOM   2071  OE2 GLU A 253     -25.529 -20.909 -17.109  1.00 23.06           O
ATOM   2072  N   GLU A 254     -29.729 -17.737 -12.090  1.00 21.18           N
ATOM   2073  CA  GLU A 254     -29.836 -17.449 -10.654  1.00 19.94           C
ATOM   2074  C   GLU A 254     -30.473 -18.581  -9.861  1.00 18.01           C
ATOM   2075  O   GLU A 254     -30.089 -18.801  -8.711  1.00 21.25           O
ATOM   2076  CB  GLU A 254     -30.630 -16.172 -10.434  1.00 21.78           C
ATOM   2077  CG  GLU A 254     -29.879 -14.911 -10.878  1.00 21.76           C
ATOM   2078  CD  GLU A 254     -30.092 -14.532 -12.340  1.00 30.44           C
ATOM   2079  OE1 GLU A 254     -30.588 -15.372 -13.134  1.00 27.91           O
ATOM   2080  OE2 GLU A 254     -29.774 -13.358 -12.690  1.00 30.59           O
ATOM   2081  N   GLN A 255     -31.432 -19.305 -10.422  1.00 21.13           N
ATOM   2082  CA  GLN A 255     -32.073 -20.329  -9.610  1.00 22.98           C
ATOM   2083  C   GLN A 255     -31.230 -21.593  -9.421  1.00 19.92           C
ATOM   2084  O   GLN A 255     -31.618 -22.477  -8.668  1.00 24.38           O
ATOM   2085  CB  GLN A 255     -33.451 -20.691 -10.198  1.00 27.35           C
ATOM   2086  CG  GLN A 255     -34.460 -19.549 -10.082  1.00 31.38           C
ATOM   2087  CD  GLN A 255     -34.537 -18.946  -8.668  1.00 35.95           C
ATOM   2088  NE2 GLN A 255     -34.261 -17.640  -8.565  1.00 35.32           N
ATOM   2089  OE1 GLN A 255     -34.819 -19.645  -7.689  1.00 31.66           O
ATOM   2090  N   ARG A 256     -30.046 -21.643 -10.038  1.00 16.97           N
ATOM   2091  CA  ARG A 256     -29.130 -22.757  -9.824  1.00 18.84           C
ATOM   2092  C   ARG A 256     -28.296 -22.515  -8.567  1.00 19.41           C
ATOM   2093  O   ARG A 256     -27.514 -23.372  -8.159  1.00 20.57           O
ATOM   2094  CB  ARG A 256     -28.227 -22.955 -11.047  1.00 22.43           C
ATOM   2095  CG  ARG A 256     -29.065 -23.439 -12.261  1.00 20.68           C
ATOM   2096  CD  ARG A 256     -28.289 -23.358 -13.591  1.00 20.09           C
ATOM   2097  NE  ARG A 256     -27.093 -24.201 -13.562  1.00 20.62           N
ATOM   2098  CZ  ARG A 256     -26.219 -24.256 -14.564  1.00 21.48           C
ATOM   2099  NH1 ARG A 256     -26.430 -23.541 -15.659  1.00 21.05           N
ATOM   2100  NH2 ARG A 256     -25.132 -24.996 -14.456  1.00 23.21           N
ATOM   2101  N   TYR A 257     -28.479 -21.346  -7.955  1.00 20.68           N
ATOM   2102  CA  TYR A 257     -27.648 -20.995  -6.804  1.00 17.75           C
ATOM   2103  C   TYR A 257     -28.447 -20.998  -5.502  1.00 17.96           C
ATOM   2104  O   TYR A 257     -29.553 -20.466  -5.457  1.00 19.69           O
ATOM   2105  CB  TYR A 257     -27.016 -19.610  -7.008  1.00 22.04           C
ATOM   2106  CG  TYR A 257     -25.878 -19.588  -7.991  1.00 20.61           C
ATOM   2107  CD1 TYR A 257     -26.128 -19.546  -9.363  1.00 22.65           C
ATOM   2108  CD2 TYR A 257     -24.561 -19.626  -7.548  1.00 21.91           C
ATOM   2109  CE1 TYR A 257     -25.099 -19.529 -10.264  1.00 22.71           C
ATOM   2110  CE2 TYR A 257     -23.509 -19.592  -8.445  1.00 25.12           C
ATOM   2111  CZ  TYR A 257     -23.795 -19.547  -9.800  1.00 24.90           C
ATOM   2112  OH  TYR A 257     -22.764 -19.520 -10.698  1.00 29.89           O
ATOM   2113  N   THR A 258     -27.891 -21.614  -4.459  1.00 19.54           N
ATOM   2114  CA  THR A 258     -28.556 -21.632  -3.153  1.00 18.33           C
ATOM   2115  C   THR A 258     -27.587 -21.150  -2.098  1.00 18.55           C
ATOM   2116  O   THR A 258     -26.404 -21.430  -2.158  1.00 21.61           O
ATOM   2117  CB  THR A 258     -29.066 -23.031  -2.773  1.00 21.56           C
ATOM   2118  CG2 THR A 258     -30.241 -23.407  -3.668  1.00 23.89           C
ATOM   2119  OG1 THR A 258     -28.008 -23.981  -2.946  1.00 26.74           O
ATOM   2120  N   CYS A 259     -28.123 -20.413  -1.131  1.00 18.50           N
ATOM   2121  CA  CYS A 259     -27.300 -19.971  -0.025  1.00 19.29           C
ATOM   2122  C   CYS A 259     -27.637 -20.809   1.199  1.00 21.62           C
ATOM   2123  O   CYS A 259     -28.808 -21.062   1.468  1.00 24.15           O
ATOM   2124  CB  CYS A 259     -27.519 -18.472   0.222  1.00 20.33           C
ATOM   2125  SG  CYS A 259     -26.716 -17.932   1.813  1.00 26.98           S
ATOM   2126  N   HIS A 260     -26.603 -21.271   1.901  1.00 20.98           N
ATOM   2127  CA  HIS A 260     -26.822 -22.156   3.043  1.00 22.68           C
ATOM   2128  C   HIS A 260     -26.302 -21.510   4.298  1.00 21.93           C
ATOM   2129  O   HIS A 260     -25.204 -20.977   4.297  1.00 24.30           O
ATOM   2130  CB  HIS A 260     -26.143 -23.488   2.796  1.00 23.79           C
ATOM   2131  CG  HIS A 260     -26.677 -24.185   1.580  1.00 28.84           C
ATOM   2132  CD2 HIS A 260     -26.472 -23.947   0.261  1.00 31.14           C
ATOM   2133  ND1 HIS A 260     -27.591 -25.216   1.653  1.00 33.48           N
ATOM   2134  CE1 HIS A 260     -27.910 -25.602   0.426  1.00 33.85           C
ATOM   2135  NE2 HIS A 260     -27.242 -24.852  -0.434  1.00 31.08           N
ATOM   2136  N   VAL A 261     -27.111 -21.553   5.357  1.00 20.07           N
ATOM   2137  CA  VAL A 261     -26.806 -20.834   6.587  1.00 20.72           C
ATOM   2138  C   VAL A 261     -26.822 -21.792   7.759  1.00 21.49           C
ATOM   2139  O   VAL A 261     -27.813 -22.467   7.968  1.00 25.20           O
ATOM   2140  CB  VAL A 261     -27.826 -19.694   6.835  1.00 19.23           C
ATOM   2141  CG1 VAL A 261     -27.354 -18.839   8.036  1.00 21.37           C
ATOM   2142  CG2 VAL A 261     -27.934 -18.821   5.580  1.00 23.48           C
ATOM   2143  N   GLN A 262     -25.725 -21.840   8.501  1.00 20.26           N
ATOM   2144  CA  GLN A 262     -25.668 -22.633   9.733  1.00 19.00           C
ATOM   2145  C   GLN A 262     -25.393 -21.698  10.896  1.00 20.25           C
ATOM   2146  O   GLN A 262     -24.503 -20.886  10.821  1.00 22.17           O
ATOM   2147  CB  GLN A 262     -24.586 -23.698   9.646  1.00 28.72           C
ATOM   2148  CG  GLN A 262     -24.837 -24.727   8.561  1.00 39.70           C
ATOM   2149  CD  GLN A 262     -23.631 -25.634   8.361  1.00 49.62           C
ATOM   2150  NE2 GLN A 262     -22.835 -25.357   7.322  1.00 52.25           N
ATOM   2151  OE1 GLN A 262     -23.403 -26.550   9.145  1.00 56.12           O
ATOM   2152  N   HIS A 263     -26.193 -21.830  11.952  1.00 20.95           N
ATOM   2153  CA  HIS A 263     -25.997 -21.031  13.153  1.00 18.92           C
ATOM   2154  C   HIS A 263     -26.596 -21.755  14.323  1.00 21.58           C
ATOM   2155  O   HIS A 263     -27.611 -22.435  14.157  1.00 24.31           O
ATOM   2156  CB  HIS A 263     -26.646 -19.652  13.017  1.00 20.16           C
ATOM   2157  CG  HIS A 263     -26.327 -18.737  14.151  1.00 19.65           C
ATOM   2158  CD2 HIS A 263     -25.299 -17.868  14.322  1.00 18.67           C
ATOM   2159  ND1 HIS A 263     -27.146 -18.592  15.253  1.00 18.64           N
ATOM   2160  CE1 HIS A 263     -26.608 -17.709  16.079  1.00 21.64           C
ATOM   2161  NE2 HIS A 263     -25.465 -17.287  15.558  1.00 16.53           N
ATOM   2162  N   GLU A 264     -25.993 -21.581  15.500  1.00 20.96           N
ATOM   2163  CA  GLU A 264     -26.475 -22.248  16.717  1.00 26.20           C
ATOM   2164  C   GLU A 264     -27.939 -21.958  17.046  1.00 28.71           C
ATOM   2165  O   GLU A 264     -28.643 -22.809  17.615  1.00 27.78           O
ATOM   2166  CB  GLU A 264     -25.600 -21.839  17.902  1.00 29.39           C
ATOM   2167  CG  GLU A 264     -26.098 -22.357  19.243  1.00 43.68           C
ATOM   2168  CD  GLU A 264     -25.282 -21.815  20.396  1.00 44.89           C
ATOM   2169  OE1 GLU A 264     -24.146 -21.341  20.134  1.00 42.77           O
ATOM   2170  OE2 GLU A 264     -25.781 -21.863  21.547  1.00 49.34           O
ATOM   2171  N   GLY A 265     -28.414 -20.777  16.675  1.00 23.76           N
ATOM   2172  CA  GLY A 265     -29.782 -20.365  16.912  1.00 24.20           C
ATOM   2173  C   GLY A 265     -30.801 -21.021  15.985  1.00 26.81           C
ATOM   2174  O   GLY A 265     -31.990 -20.859  16.185  1.00 30.33           O
ATOM   2175  N   LEU A 266     -30.318 -21.722  14.960  1.00 24.68           N
ATOM   2176  CA  LEU A 266     -31.191 -22.417  14.014  1.00 29.76           C
ATOM   2177  C   LEU A 266     -31.335 -23.898  14.374  1.00 31.75           C
ATOM   2178  O   LEU A 266     -30.338 -24.582  14.547  1.00 36.26           O
ATOM   2179  CB  LEU A 266     -30.639 -22.280  12.587  1.00 23.71           C
ATOM   2180  CG  LEU A 266     -30.497 -20.832  12.078  1.00 26.45           C
ATOM   2181  CD1 LEU A 266     -29.756 -20.801  10.732  1.00 27.70           C
ATOM   2182  CD2 LEU A 266     -31.829 -20.165  11.917  1.00 31.38           C
ATOM   2183  N   PRO A 267     -32.583 -24.389  14.455  1.00 34.42           N
ATOM   2184  CA  PRO A 267     -32.860 -25.820  14.647  1.00 42.82           C
ATOM   2185  C   PRO A 267     -32.209 -26.661  13.549  1.00 41.21           C
ATOM   2186  O   PRO A 267     -31.599 -27.693  13.837  1.00 44.87           O
ATOM   2187  CB  PRO A 267     -34.384 -25.902  14.571  1.00 38.79           C
ATOM   2188  CG  PRO A 267     -34.862 -24.529  14.940  1.00 47.41           C
ATOM   2189  CD  PRO A 267     -33.814 -23.579  14.415  1.00 36.48           C
ATOM   2190  N   LYS A 268     -32.319 -26.216  12.301  1.00 37.79           N
ATOM   2191  CA  LYS A 268     -31.638 -26.900  11.199  1.00 39.80           C
ATOM   2192  C   LYS A 268     -31.106 -25.877  10.219  1.00 32.98           C
ATOM   2193  O   LYS A 268     -31.627 -24.769  10.170  1.00 33.02           O
ATOM   2194  CB  LYS A 268     -32.578 -27.878  10.494  1.00 45.98           C
ATOM   2195  CG  LYS A 268     -32.712 -29.220  11.214  1.00 60.02           C
ATOM   2196  CD  LYS A 268     -33.249 -30.314  10.285  1.00 71.58           C
ATOM   2197  CE  LYS A 268     -33.427 -31.639  11.032  1.00 75.54           C
ATOM   2198  NZ  LYS A 268     -32.210 -32.021  11.815  1.00 73.28           N
ATOM   2199  N   PRO A 269     -30.065 -26.245   9.449  1.00 35.27           N
ATOM   2200  CA  PRO A 269     -29.506 -25.282   8.485  1.00 32.30           C
ATOM   2201  C   PRO A 269     -30.549 -24.785   7.494  1.00 35.98           C
ATOM   2202  O   PRO A 269     -31.453 -25.540   7.124  1.00 35.18           O
ATOM   2203  CB  PRO A 269     -28.408 -26.085   7.778  1.00 34.90           C
ATOM   2204  CG  PRO A 269     -27.996 -27.130   8.788  1.00 41.49           C
ATOM   2205  CD  PRO A 269     -29.287 -27.498   9.490  1.00 38.73           C
ATOM   2206  N   LEU A 270     -30.430 -23.515   7.107  1.00 27.22           N
ATOM   2207  CA  LEU A 270     -31.337 -22.857   6.176  1.00 30.72           C
ATOM   2208  C   LEU A 270     -30.779 -22.867   4.760  1.00 29.39           C
ATOM   2209  O   LEU A 270     -29.578 -22.709   4.558  1.00 26.12           O
ATOM   2210  CB  LEU A 270     -31.590 -21.397   6.568  1.00 34.04           C
ATOM   2211  CG  LEU A 270     -32.284 -21.003   7.858  1.00 45.64           C
ATOM   2212  CD1 LEU A 270     -32.390 -19.494   7.897  1.00 44.71           C
ATOM   2213  CD2 LEU A 270     -33.652 -21.644   7.936  1.00 47.94           C
ATOM   2214  N   THR A 271     -31.674 -23.050   3.796  1.00 29.24           N
ATOM   2215  CA  THR A 271     -31.368 -22.933   2.379  1.00 26.46           C
ATOM   2216  C   THR A 271     -32.220 -21.792   1.824  1.00 29.05           C
ATOM   2217  O   THR A 271     -33.444 -21.797   1.995  1.00 32.95           O
ATOM   2218  CB  THR A 271     -31.681 -24.258   1.613  1.00 26.96           C
ATOM   2219  CG2 THR A 271     -31.423 -24.073   0.114  1.00 32.11           C
ATOM   2220  OG1 THR A 271     -30.837 -25.308   2.089  1.00 30.63           O
ATOM   2221  N   LEU A 272     -31.601 -20.782   1.217  1.00 21.75           N
ATOM   2222  CA  LEU A 272     -32.400 -19.773   0.546  1.00 25.53           C
ATOM   2223  C   LEU A 272     -31.963 -19.491  -0.875  1.00 23.25           C
ATOM   2224  O   LEU A 272     -30.867 -19.822  -1.287  1.00 24.62           O
ATOM   2225  CB  LEU A 272     -32.434 -18.438   1.294  1.00 37.78           C
ATOM   2226  CG  LEU A 272     -31.666 -18.034   2.536  1.00 38.67           C
ATOM   2227  CD1 LEU A 272     -30.212 -18.169   2.287  1.00 44.55           C
ATOM   2228  CD2 LEU A 272     -32.001 -16.570   2.783  1.00 31.49           C
ATOM   2229  N   ARG A 273     -32.899 -18.947  -1.639  1.00 24.44           N
ATOM   2230  CA  ARG A 273     -32.669 -18.585  -3.029  1.00 24.04           C
ATOM   2231  C   ARG A 273     -33.100 -17.144  -3.243  1.00 26.99           C
ATOM   2232  O   ARG A 273     -33.835 -16.570  -2.425  1.00 26.65           O
ATOM   2233  CB  ARG A 273     -33.464 -19.491  -3.970  1.00 24.70           C
ATOM   2234  CG  ARG A 273     -32.878 -20.842  -4.226  1.00 33.13           C
ATOM   2235  CD  ARG A 273     -33.740 -21.592  -5.258  1.00 42.68           C
ATOM   2236  NE  ARG A 273     -33.241 -22.943  -5.518  1.00 54.26           N
ATOM   2237  CZ  ARG A 273     -33.459 -23.987  -4.723  1.00 58.22           C
ATOM   2238  NH1 ARG A 273     -34.161 -23.841  -3.603  1.00 57.78           N
ATOM   2239  NH2 ARG A 273     -32.961 -25.180  -5.038  1.00 57.21           N
ATOM   2240  N   TRP A 274     -32.683 -16.570  -4.361  1.00 23.79           N
ATOM   2241  CA  TRP A 274     -33.204 -15.278  -4.737  1.00 23.40           C
ATOM   2242  C   TRP A 274     -34.649 -15.438  -5.113  1.00 29.42           C
ATOM   2243  O   TRP A 274     -34.995 -16.314  -5.924  1.00 30.94           O
ATOM   2244  CB  TRP A 274     -32.429 -14.678  -5.906  1.00 25.53           C
ATOM   2245  CG  TRP A 274     -33.067 -13.406  -6.443  1.00 26.25           C
ATOM   2246  CD1 TRP A 274     -33.478 -12.298  -5.720  1.00 27.89           C
ATOM   2247  CD2 TRP A 274     -33.316 -13.104  -7.809  1.00 29.50           C
ATOM   2248  CE2 TRP A 274     -33.881 -11.810  -7.860  1.00 33.00           C
ATOM   2249  CE3 TRP A 274     -33.112 -13.801  -8.997  1.00 25.94           C
ATOM   2250  NE1 TRP A 274     -33.977 -11.342  -6.573  1.00 34.87           N
ATOM   2251  CZ2 TRP A 274     -34.254 -11.204  -9.066  1.00 35.89           C
ATOM   2252  CZ3 TRP A 274     -33.477 -13.193 -10.207  1.00 38.32           C
ATOM   2253  CH2 TRP A 274     -34.045 -11.908 -10.226  1.00 39.22           C
ATOM   2254  N   GLU A 275     -35.492 -14.610  -4.511  1.00 31.30           N
ATOM   2255  CA  GLU A 275     -36.917 -14.600  -4.831  1.00 36.69           C
ATOM   2256  C   GLU A 275     -37.245 -13.334  -5.615  1.00 41.20           C
ATOM   2257  O   GLU A 275     -37.387 -12.256  -5.033  1.00 49.45           O
ATOM   2258  CB  GLU A 275     -37.757 -14.680  -3.551  1.00 40.95           C
ATOM   2259  CG  GLU A 275     -37.355 -15.809  -2.592  1.00 47.07           C
ATOM   2260  CD  GLU A 275     -37.751 -17.198  -3.093  1.00 56.42           C
ATOM   2261  OE1 GLU A 275     -38.490 -17.283  -4.099  1.00 67.29           O
ATOM   2262  OE2 GLU A 275     -37.332 -18.208  -2.480  1.00 55.79           O
ATOM   2263  N   PRO A 276     -37.329 -13.446  -6.949  1.00 36.48           N
ATOM   2264  CA  PRO A 276     -37.717 -12.253  -7.710  1.00 50.02           C
ATOM   2265  C   PRO A 276     -39.199 -11.951  -7.493  1.00 54.32           C
ATOM   2266  O   PRO A 276     -39.534 -10.934  -6.881  1.00 60.58           O
ATOM   2267  CB  PRO A 276     -37.414 -12.628  -9.169  1.00 44.59           C
ATOM   2268  CG  PRO A 276     -37.315 -14.135  -9.192  1.00 43.06           C
ATOM   2269  CD  PRO A 276     -37.068 -14.626  -7.798  1.00 43.53           C
ATOM   2270  OXT PRO A 276     -40.083 -12.723  -7.875  1.00 57.14           O
TER
ATOM      1  N   LYS     1     -12.922 -14.014  37.334
ATOM      2  CA  LYS     1     -11.805 -13.174  37.813
ATOM      3  CB  LYS     1     -11.468 -13.514  39.277
ATOM      4  CG  LYS     1     -12.530 -12.995  40.255
ATOM      5  CD  LYS     1     -12.139 -13.049  41.735
ATOM      6  CE  LYS     1     -12.562 -11.799  42.508
ATOM      7  NZ  LYS     1     -11.805 -10.625  42.007
ATOM      8  C   LYS     1     -10.590 -13.328  36.964
ATOM      9  O   LYS     1     -10.633 -13.965  35.912
ATOM     10  N   THR     2      -9.465 -12.725  37.391
ATOM     11  CA  THR     2      -8.281 -12.806  36.592
ATOM     12  CB  THR     2      -7.629 -11.474  36.375
ATOM     13  OG1 THR     2      -7.962 -10.580  37.427
ATOM     14  CG2 THR     2      -8.126 -10.921  35.031
ATOM     15  C   THR     2      -7.301 -13.718  37.250
ATOM     16  O   THR     2      -7.491 -14.149  38.385
ATOM     17  N   TYR     3      -6.229 -14.057  36.511
ATOM     18  CA  TYR     3      -5.198 -14.891  37.047
ATOM     19  CB  TYR     3      -4.248 -15.431  35.958
ATOM     20  CG  TYR     3      -3.048 -16.013  36.623
ATOM     21  CD1 TYR     3      -3.165 -17.134  37.415
ATOM     22  CD2 TYR     3      -1.810 -15.439  36.468
ATOM     23  CE1 TYR     3      -2.063 -17.673  38.038
ATOM     24  CE2 TYR     3      -0.704 -15.975  37.086
ATOM     25  CZ  TYR     3      -0.828 -17.093  37.874
ATOM     26  OH  TYR     3       0.306 -17.640  38.509
ATOM     27  C   TYR     3      -4.444 -14.016  37.993
ATOM     28  O   TYR     3      -3.931 -12.971  37.599
ATOM     29  N   GLN     4      -4.381 -14.412  39.281
ATOM     30  CA  GLN     4      -3.774 -13.562  40.264
ATOM     31  CB  GLN     4      -3.875 -14.101  41.701
ATOM     32  CG  GLN     4      -5.222 -13.832  42.375
ATOM     33  CD  GLN     4      -6.250 -14.796  41.795
ATOM     34  OE1 GLN     4      -5.965 -15.974  41.577
ATOM     35  NE2 GLN     4      -7.484 -14.283  41.541
ATOM     36  C   GLN     4      -2.326 -13.403  39.951
ATOM     37  O   GLN     4      -1.583 -14.383  39.941
ATOM     38  N   GLY     5      -1.868 -12.163  39.706
ATOM     39  CA  GLY     5      -0.478 -11.974  39.420
ATOM     40  C   GLY     5      -0.335 -11.624  37.973
ATOM     41  O   GLY     5      -0.883 -10.630  37.498
ATOM     42  N   SER     6       0.429 -12.459  37.239
ATOM     43  CA  SER     6       0.723 -12.268  35.844
ATOM     44  CB  SER     6       1.697 -11.105  35.591
ATOM     45  OG  SER     6       0.979  -9.948  35.194
ATOM     46  C   SER     6       1.377 -13.490  35.289
ATOM     47  O   SER     6       0.814 -14.177  34.440
ATOM     48  N   TYR     7       2.593 -13.790  35.767
ATOM     49  CA  TYR     7       3.335 -14.898  35.252
ATOM     50  CB  TYR     7       4.233 -14.528  34.068
ATOM     51  CG  TYR     7       3.464 -14.862  32.843
ATOM     52  CD1 TYR     7       3.250 -13.920  31.864
ATOM     53  CD2 TYR     7       2.952 -16.130  32.684
ATOM     54  CE1 TYR     7       2.536 -14.237  30.733
ATOM     55  CE2 TYR     7       2.239 -16.455  31.557
ATOM     56  CZ  TYR     7       2.033 -15.508  30.583
ATOM     57  OH  TYR     7       1.302 -15.851  29.428
ATOM     58  C   TYR     7       4.225 -15.425  36.314
ATOM     59  O   TYR     7       3.801 -16.234  37.138
ATOM     60  N   GLY     8       5.492 -14.981  36.319
ATOM     61  CA  GLY     8       6.403 -15.501  37.287
ATOM     62  C   GLY     8       7.758 -15.288  36.706
ATOM     63  O   GLY     8       8.605 -16.178  36.697
ATOM     64  N   PHE     9       7.979 -14.064  36.196
ATOM     65  CA  PHE     9       9.222 -13.708  35.594
ATOM     66  CB  PHE     9       9.152 -12.322  34.938
ATOM     67  CG  PHE     9       9.393 -12.446  33.473
ATOM     68  CD1 PHE     9      10.666 -12.360  32.959
ATOM     69  CD2 PHE     9       8.342 -12.631  32.605
ATOM     70  CE1 PHE     9      10.889 -12.467  31.604
ATOM     71  CE2 PHE     9       8.554 -12.738  31.252
ATOM     72  CZ  PHE     9       9.829 -12.653  30.747
ATOM     73  C   PHE     9      10.257 -13.664  36.710
ATOM     74  O   PHE     9      10.017 -12.965  37.731
ATOM     75  OXT PHE     9      11.312 -14.334  36.554
END
