# Supplementary material for: Novel Methodology for the Design of Personalized Cancer Vaccine Targeting Neoantigens: Application to Pancreatic Ductal Adenocarcinoma
Source: Diseases. 2024 Jul 11;12(7):149. doi: 10.3390/diseases12070149 (PMC11276509; doi:10.3390/diseases12070149)
Supplement: Supplementary file 1 [file diseases-12-00149-s001.zip › diseases-3036978-supplementary/Supplementary File 8.pdb]

HEADER    
TITLE     MDANALYSIS FRAME 0: Created by PDBWriter
CRYST1    1.000    1.000    1.000  90.00  90.00  90.00 P 1           1
REMARK     285 UNITARY VALUES FOR THE UNIT CELL AUTOMATICALLY SET
REMARK     285 BY MDANALYSIS PDBWRITER BECAUSE UNIT CELL INFORMATION
REMARK     285 WAS MISSING.
REMARK     285 PROTEIN DATA BANK CONVENTIONS REQUIRE THAT
REMARK     285 CRYST1 RECORD IS INCLUDED, BUT THE VALUES ON
REMARK     285 THIS RECORD ARE MEANINGLESS.
ATOM      1  N   GLN D   6      15.693 -14.497  -4.639  1.00 95.33      A    N
ATOM      2  H   GLN D   6      15.805 -14.796  -5.597  1.00 95.33      A    H
ATOM      3  H2  GLN D   6      16.606 -14.268  -4.272  1.00 95.33      A    H
ATOM      4  H3  GLN D   6      15.097 -13.682  -4.596  1.00 95.33      A    H
ATOM      5  CA  GLN D   6      15.107 -15.607  -3.863  1.00 95.33      A    C
ATOM      6  HA  GLN D   6      15.105 -15.330  -2.809  1.00 95.33      A    H
ATOM      7  C   GLN D   6      15.989 -16.833  -4.043  1.00 95.33      A    C
ATOM      8  CB  GLN D   6      13.659 -15.875  -4.296  1.00 95.33      A    C
ATOM      9  HB2 GLN D   6      13.644 -16.406  -5.248  1.00 95.33      A    H
ATOM     10  HB3 GLN D   6      13.154 -14.918  -4.427  1.00 95.33      A    H
ATOM     11  O   GLN D   6      16.469 -17.037  -5.154  1.00 95.33      A    O
ATOM     12  CG  GLN D   6      12.899 -16.679  -3.238  1.00 95.33      A    C
ATOM     13  HG2 GLN D   6      12.930 -16.154  -2.283  1.00 95.33      A    H
ATOM     14  HG3 GLN D   6      13.369 -17.654  -3.108  1.00 95.33      A    H
ATOM     15  CD  GLN D   6      11.442 -16.861  -3.622  1.00 95.33      A    C
ATOM     16  NE2 GLN D   6      10.969 -18.069  -3.654  1.00 95.33      A    N
ATOM     17 HE21 GLN D   6      11.573 -18.859  -3.479  1.00 95.33      A    H
ATOM     18 HE22 GLN D   6       9.988 -18.199  -3.859  1.00 95.33      A    H
ATOM     19  OE1 GLN D   6      10.721 -15.930  -3.930  1.00 95.33      A    O
ATOM     20  N   SER D   7      16.251 -17.594  -2.985  1.00 95.73      A    N
ATOM     21  H   SER D   7      15.854 -17.362  -2.086  1.00 95.73      A    H
ATOM     22  CA  SER D   7      17.066 -18.810  -3.031  1.00 95.73      A    C
ATOM     23  HA  SER D   7      17.001 -19.214  -4.042  1.00 95.73      A    H
ATOM     24  C   SER D   7      16.559 -19.866  -2.041  1.00 95.73      A    C
ATOM     25  CB  SER D   7      18.544 -18.502  -2.746  1.00 95.73      A    C
ATOM     26  HB2 SER D   7      18.908 -17.779  -3.475  1.00 95.73      A    H
ATOM     27  HB3 SER D   7      19.126 -19.418  -2.849  1.00 95.73      A    H
ATOM     28  O   SER D   7      16.027 -19.501  -0.994  1.00 95.73      A    O
ATOM     29  OG  SER D   7      18.730 -17.985  -1.442  1.00 95.73      A    O
ATOM     30  HG  SER D   7      19.671 -17.943  -1.255  1.00 95.73      A    H
ATOM     31  N   PRO D   8      16.747 -21.164  -2.332  1.00 96.93      A    N
ATOM     32  CA  PRO D   8      17.206 -21.729  -3.611  1.00 96.93      A    C
ATOM     33  HA  PRO D   8      18.104 -21.222  -3.964  1.00 96.93      A    H
ATOM     34  C   PRO D   8      16.122 -21.634  -4.704  1.00 96.93      A    C
ATOM     35  CB  PRO D   8      17.570 -23.176  -3.276  1.00 96.93      A    C
ATOM     36  HB2 PRO D   8      17.477 -23.849  -4.128  1.00 96.93      A    H
ATOM     37  HB3 PRO D   8      18.579 -23.217  -2.865  1.00 96.93      A    H
ATOM     38  O   PRO D   8      15.008 -21.193  -4.439  1.00 96.93      A    O
ATOM     39  CG  PRO D   8      16.564 -23.506  -2.184  1.00 96.93      A    C
ATOM     40  HG2 PRO D   8      15.607 -23.716  -2.661  1.00 96.93      A    H
ATOM     41  HG3 PRO D   8      16.913 -24.321  -1.549  1.00 96.93      A    H
ATOM     42  CD  PRO D   8      16.424 -22.221  -1.388  1.00 96.93      A    C
ATOM     43  HD2 PRO D   8      15.409 -22.120  -1.004  1.00 96.93      A    H
ATOM     44  HD3 PRO D   8      17.139 -22.210  -0.566  1.00 96.93      A    H
ATOM     45  N   GLN D   9      16.434 -22.007  -5.949  1.00 95.15      A    N
ATOM     46  H   GLN D   9      17.363 -22.356  -6.140  1.00 95.15      A    H
ATOM     47  CA  GLN D   9      15.439 -22.023  -7.039  1.00 95.15      A    C
ATOM     48  HA  GLN D   9      14.807 -21.137  -6.976  1.00 95.15      A    H
ATOM     49  C   GLN D   9      14.511 -23.241  -6.969  1.00 95.15      A    C
ATOM     50  CB  GLN D   9      16.143 -22.019  -8.400  1.00 95.15      A    C
ATOM     51  HB2 GLN D   9      15.396 -22.202  -9.172  1.00 95.15      A    H
ATOM     52  HB3 GLN D   9      16.877 -22.824  -8.436  1.00 95.15      A    H
ATOM     53  O   GLN D   9      13.325 -23.147  -7.283  1.00 95.15      A    O
ATOM     54  CG  GLN D   9      16.823 -20.680  -8.711  1.00 95.15      A    C
ATOM     55  HG2 GLN D   9      16.080 -19.887  -8.633  1.00 95.15      A    H
ATOM     56  HG3 GLN D   9      17.616 -20.488  -7.988  1.00 95.15      A    H
ATOM     57  CD  GLN D   9      17.425 -20.649 -10.114  1.00 95.15      A    C
ATOM     58  NE2 GLN D   9      17.909 -19.515 -10.566  1.00 95.15      A    N
ATOM     59 HE21 GLN D   9      17.865 -18.666 -10.022  1.00 95.15      A    H
ATOM     60 HE22 GLN D   9      18.289 -19.553 -11.501  1.00 95.15      A    H
ATOM     61  OE1 GLN D   9      17.483 -21.635 -10.825  1.00 95.15      A    O
ATOM     62  N   ALA D  10      15.042 -24.381  -6.536  1.00 96.53      A    N
ATOM     63  H   ALA D  10      16.016 -24.411  -6.273  1.00 96.53      A    H
ATOM     64  CA  ALA D  10      14.286 -25.604  -6.331  1.00 96.53      A    C
ATOM     65  HA  ALA D  10      13.245 -25.340  -6.146  1.00 96.53      A    H
ATOM     66  C   ALA D  10      14.816 -26.348  -5.104  1.00 96.53      A    C
ATOM     67  CB  ALA D  10      14.355 -26.465  -7.598  1.00 96.53      A    C
ATOM     68  HB1 ALA D  10      13.959 -25.908  -8.447  1.00 96.53      A    H
ATOM     69  HB2 ALA D  10      13.762 -27.369  -7.457  1.00 96.53      A    H
ATOM     70  HB3 ALA D  10      15.389 -26.747  -7.801  1.00 96.53      A    H
ATOM     71  O   ALA D  10      16.014 -26.293  -4.820  1.00 96.53      A    O
ATOM     72  N   VAL D  11      13.921 -27.036  -4.398  1.00 97.24      A    N
ATOM     73  H   VAL D  11      12.955 -27.009  -4.693  1.00 97.24      A    H
ATOM     74  CA  VAL D  11      14.242 -27.945  -3.294  1.00 97.24      A    C
ATOM     75  HA  VAL D  11      15.287 -28.244  -3.376  1.00 97.24      A    H
ATOM     76  C   VAL D  11      13.365 -29.179  -3.423  1.00 97.24      A    C
ATOM     77  CB  VAL D  11      14.024 -27.326  -1.899  1.00 97.24      A    C
ATOM     78  HB  VAL D  11      12.962 -27.328  -1.654  1.00 97.24      A    H
ATOM     79  O   VAL D  11      12.156 -29.064  -3.635  1.00 97.24      A    O
ATOM     80  CG1 VAL D  11      14.801 -28.110  -0.840  1.00 97.24      A    C
ATOM     81 HG11 VAL D  11      15.873 -27.939  -0.946  1.00 97.24      A    H
ATOM     82 HG12 VAL D  11      14.631 -29.181  -0.948  1.00 97.24      A    H
ATOM     83 HG13 VAL D  11      14.491 -27.797   0.157  1.00 97.24      A    H
ATOM     84  CG2 VAL D  11      14.530 -25.899  -1.806  1.00 97.24      A    C
ATOM     85 HG21 VAL D  11      14.480 -25.545  -0.777  1.00 97.24      A    H
ATOM     86 HG22 VAL D  11      15.563 -25.911  -2.154  1.00 97.24      A    H
ATOM     87 HG23 VAL D  11      13.916 -25.249  -2.430  1.00 97.24      A    H
ATOM     88  N   ILE D  12      13.980 -30.346  -3.286  1.00 97.48      A    N
ATOM     89  H   ILE D  12      14.961 -30.354  -3.046  1.00 97.48      A    H
ATOM     90  CA  ILE D  12      13.285 -31.620  -3.133  1.00 97.48      A    C
ATOM     91  HA  ILE D  12      12.209 -31.460  -3.203  1.00 97.48      A    H
ATOM     92  C   ILE D  12      13.617 -32.114  -1.730  1.00 97.48      A    C
ATOM     93  CB  ILE D  12      13.687 -32.625  -4.232  1.00 97.48      A    C
ATOM     94  HB  ILE D  12      14.751 -32.840  -4.135  1.00 97.48      A    H
ATOM     95  O   ILE D  12      14.795 -32.178  -1.386  1.00 97.48      A    O
ATOM     96  CG1 ILE D  12      13.433 -32.031  -5.640  1.00 97.48      A    C
ATOM     97 HG12 ILE D  12      13.958 -31.080  -5.734  1.00 97.48      A    H
ATOM     98 HG13 ILE D  12      12.368 -31.839  -5.768  1.00 97.48      A    H
ATOM     99  CG2 ILE D  12      12.902 -33.937  -4.037  1.00 97.48      A    C
ATOM    100 HG21 ILE D  12      11.831 -33.752  -4.123  1.00 97.48      A    H
ATOM    101 HG22 ILE D  12      13.203 -34.680  -4.774  1.00 97.48      A    H
ATOM    102 HG23 ILE D  12      13.105 -34.360  -3.053  1.00 97.48      A    H
ATOM    103  CD1 ILE D  12      13.920 -32.914  -6.793  1.00 97.48      A    C
ATOM    104 HD11 ILE D  12      14.968 -33.177  -6.644  1.00 97.48      A    H
ATOM    105 HD12 ILE D  12      13.822 -32.367  -7.731  1.00 97.48      A    H
ATOM    106 HD13 ILE D  12      13.320 -33.822  -6.860  1.00 97.48      A    H
ATOM    107  N   LEU D  13      12.593 -32.407  -0.935  1.00 96.27      A    N
ATOM    108  H   LEU D  13      11.657 -32.363  -1.314  1.00 96.27      A    H
ATOM    109  CA  LEU D  13      12.714 -32.853   0.454  1.00 96.27      A    C
ATOM    110  HA  LEU D  13      13.735 -33.168   0.672  1.00 96.27      A    H
ATOM    111  C   LEU D  13      11.800 -34.047   0.692  1.00 96.27      A    C
ATOM    112  CB  LEU D  13      12.319 -31.722   1.414  1.00 96.27      A    C
ATOM    113  HB2 LEU D  13      11.302 -31.414   1.172  1.00 96.27      A    H
ATOM    114  HB3 LEU D  13      12.312 -32.107   2.433  1.00 96.27      A    H
ATOM    115  O   LEU D  13      10.784 -34.192   0.010  1.00 96.27      A    O
ATOM    116  CG  LEU D  13      13.240 -30.502   1.365  1.00 96.27      A    C
ATOM    117  HG  LEU D  13      13.301 -30.164   0.330  1.00 96.27      A    H
ATOM    118  CD1 LEU D  13      12.627 -29.373   2.169  1.00 96.27      A    C
ATOM    119 HD11 LEU D  13      13.219 -28.470   2.021  1.00 96.27      A    H
ATOM    120 HD12 LEU D  13      11.592 -29.214   1.867  1.00 96.27      A    H
ATOM    121 HD13 LEU D  13      12.636 -29.636   3.227  1.00 96.27      A    H
ATOM    122  CD2 LEU D  13      14.641 -30.747   1.922  1.00 96.27      A    C
ATOM    123 HD21 LEU D  13      15.231 -29.831   1.893  1.00 96.27      A    H
ATOM    124 HD22 LEU D  13      15.145 -31.518   1.339  1.00 96.27      A    H
ATOM    125 HD23 LEU D  13      14.571 -31.097   2.952  1.00 96.27      A    H
ATOM    126  N   ARG D  14      12.137 -34.879   1.670  1.00 97.44      A    N
ATOM    127  H   ARG D  14      12.959 -34.646   2.210  1.00 97.44      A    H
ATOM    128  CA  ARG D  14      11.244 -35.922   2.177  1.00 97.44      A    C
ATOM    129  HA  ARG D  14      10.655 -36.324   1.353  1.00 97.44      A    H
ATOM    130  C   ARG D  14      10.249 -35.345   3.174  1.00 97.44      A    C
ATOM    131  CB  ARG D  14      12.049 -37.071   2.787  1.00 97.44      A    C
ATOM    132  HB2 ARG D  14      11.360 -37.796   3.219  1.00 97.44      A    H
ATOM    133  HB3 ARG D  14      12.693 -36.690   3.580  1.00 97.44      A    H
ATOM    134  O   ARG D  14      10.498 -34.316   3.805  1.00 97.44      A    O
ATOM    135  CG  ARG D  14      12.893 -37.768   1.716  1.00 97.44      A    C
ATOM    136  HG2 ARG D  14      12.237 -38.154   0.935  1.00 97.44      A    H
ATOM    137  HG3 ARG D  14      13.602 -37.064   1.283  1.00 97.44      A    H
ATOM    138  CD  ARG D  14      13.662 -38.925   2.344  1.00 97.44      A    C
ATOM    139  HD2 ARG D  14      14.313 -38.525   3.122  1.00 97.44      A    H
ATOM    140  HD3 ARG D  14      12.944 -39.611   2.794  1.00 97.44      A    H
ATOM    141  NE  ARG D  14      14.466 -39.629   1.330  1.00 97.44      A    N
ATOM    142  HE  ARG D  14      14.476 -39.212   0.410  1.00 97.44      A    H
ATOM    143  NH1 ARG D  14      15.153 -41.332   2.690  1.00 97.44      A    N
ATOM    144 HH11 ARG D  14      14.618 -40.897   3.427  1.00 97.44      A    H
ATOM    145 HH12 ARG D  14      15.634 -42.206   2.844  1.00 97.44      A    H
ATOM    146  NH2 ARG D  14      15.816 -41.287   0.553  1.00 97.44      A    N
ATOM    147 HH21 ARG D  14      16.325 -42.144   0.715  1.00 97.44      A    H
ATOM    148 HH22 ARG D  14      15.796 -40.853  -0.358  1.00 97.44      A    H
ATOM    149  CZ  ARG D  14      15.140 -40.743   1.527  1.00 97.44      A    C
ATOM    150  N   GLU D  15       9.109 -36.007   3.318  1.00 96.87      A    N
ATOM    151  H   GLU D  15       8.929 -36.808   2.730  1.00 96.87      A    H
ATOM    152  CA  GLU D  15       8.144 -35.669   4.357  1.00 96.87      A    C
ATOM    153  HA  GLU D  15       7.811 -34.647   4.176  1.00 96.87      A    H
ATOM    154  C   GLU D  15       8.814 -35.699   5.742  1.00 96.87      A    C
ATOM    155  CB  GLU D  15       6.911 -36.580   4.254  1.00 96.87      A    C
ATOM    156  HB2 GLU D  15       6.481 -36.455   3.261  1.00 96.87      A    H
ATOM    157  HB3 GLU D  15       7.206 -37.622   4.381  1.00 96.87      A    H
ATOM    158  O   GLU D  15       9.595 -36.592   6.069  1.00 96.87      A    O
ATOM    159  CG  GLU D  15       5.851 -36.214   5.303  1.00 96.87      A    C
ATOM    160  HG2 GLU D  15       6.154 -36.598   6.277  1.00 96.87      A    H
ATOM    161  HG3 GLU D  15       5.796 -35.128   5.379  1.00 96.87      A    H
ATOM    162  CD  GLU D  15       4.454 -36.736   4.953  1.00 96.87      A    C
ATOM    163  OE1 GLU D  15       3.505 -35.914   5.042  1.00 96.87      A    O
ATOM    164  OE2 GLU D  15       4.327 -37.917   4.570  1.00 96.87      A    O
ATOM    165  N   GLY D  16       8.541 -34.673   6.548  1.00 96.80      A    N
ATOM    166  H   GLY D  16       7.886 -33.979   6.216  1.00 96.80      A    H
ATOM    167  CA  GLY D  16       9.167 -34.468   7.852  1.00 96.80      A    C
ATOM    168  HA2 GLY D  16       9.360 -35.439   8.308  1.00 96.80      A    H
ATOM    169  HA3 GLY D  16       8.470 -33.926   8.492  1.00 96.80      A    H
ATOM    170  C   GLY D  16      10.492 -33.699   7.833  1.00 96.80      A    C
ATOM    171  O   GLY D  16      10.928 -33.277   8.900  1.00 96.80      A    O
ATOM    172  N   GLU D  17      11.109 -33.452   6.674  1.00 97.77      A    N
ATOM    173  H   GLU D  17      10.737 -33.839   5.818  1.00 97.77      A    H
ATOM    174  CA  GLU D  17      12.310 -32.611   6.588  1.00 97.77      A    C
ATOM    175  HA  GLU D  17      12.934 -32.818   7.458  1.00 97.77      A    H
ATOM    176  C   GLU D  17      11.973 -31.111   6.634  1.00 97.77      A    C
ATOM    177  CB  GLU D  17      13.145 -32.943   5.340  1.00 97.77      A    C
ATOM    178  HB2 GLU D  17      12.510 -32.828   4.462  1.00 97.77      A    H
ATOM    179  HB3 GLU D  17      13.965 -32.228   5.266  1.00 97.77      A    H
ATOM    180  O   GLU D  17      10.881 -30.668   6.255  1.00 97.77      A    O
ATOM    181  CG  GLU D  17      13.747 -34.358   5.369  1.00 97.77      A    C
ATOM    182  HG2 GLU D  17      14.360 -34.449   6.266  1.00 97.77      A    H
ATOM    183  HG3 GLU D  17      12.941 -35.088   5.438  1.00 97.77      A    H
ATOM    184  CD  GLU D  17      14.606 -34.685   4.133  1.00 97.77      A    C
ATOM    185  OE1 GLU D  17      15.436 -35.618   4.229  1.00 97.77      A    O
ATOM    186  OE2 GLU D  17      14.404 -34.061   3.064  1.00 97.77      A    O
ATOM    187  N   ASP D  18      12.942 -30.312   7.079  1.00 97.80      A    N
ATOM    188  H   ASP D  18      13.821 -30.724   7.356  1.00 97.80      A    H
ATOM    189  CA  ASP D  18      12.818 -28.860   7.178  1.00 97.80      A    C
ATOM    190  HA  ASP D  18      11.760 -28.608   7.263  1.00 97.80      A    H
ATOM    191  C   ASP D  18      13.371 -28.161   5.927  1.00 97.80      A    C
ATOM    192  CB  ASP D  18      13.515 -28.343   8.447  1.00 97.80      A    C
ATOM    193  HB2 ASP D  18      13.536 -27.254   8.404  1.00 97.80      A    H
ATOM    194  HB3 ASP D  18      14.546 -28.694   8.453  1.00 97.80      A    H
ATOM    195  O   ASP D  18      14.364 -28.586   5.333  1.00 97.80      A    O
ATOM    196  CG  ASP D  18      12.837 -28.742   9.765  1.00 97.80      A    C
ATOM    197  OD1 ASP D  18      11.718 -29.300   9.740  1.00 97.80      A    O
ATOM    198  OD2 ASP D  18      13.419 -28.410  10.819  1.00 97.80      A    O
ATOM    199  N   ALA D  19      12.761 -27.037   5.551  1.00 97.30      A    N
ATOM    200  H   ALA D  19      11.954 -26.746   6.085  1.00 97.30      A    H
ATOM    201  CA  ALA D  19      13.198 -26.196   4.441  1.00 97.30      A    C
ATOM    202  HA  ALA D  19      14.161 -26.557   4.081  1.00 97.30      A    H
ATOM    203  C   ALA D  19      13.356 -24.738   4.874  1.00 97.30      A    C
ATOM    204  CB  ALA D  19      12.191 -26.287   3.290  1.00 97.30      A    C
ATOM    205  HB1 ALA D  19      11.689 -27.255   3.298  1.00 97.30      A    H
ATOM    206  HB2 ALA D  19      12.694 -26.125   2.337  1.00 97.30      A    H
ATOM    207  HB3 ALA D  19      11.421 -25.525   3.418  1.00 97.30      A    H
ATOM    208  O   ALA D  19      12.545 -24.213   5.639  1.00 97.30      A    O
ATOM    209  N   VAL D  20      14.340 -24.045   4.296  1.00 97.85      A    N
ATOM    210  H   VAL D  20      14.968 -24.530   3.671  1.00 97.85      A    H
ATOM    211  CA  VAL D  20      14.480 -22.590   4.433  1.00 97.85      A    C
ATOM    212  HA  VAL D  20      13.587 -22.201   4.922  1.00 97.85      A    H
ATOM    213  C   VAL D  20      14.567 -21.949   3.055  1.00 97.85      A    C
ATOM    214  CB  VAL D  20      15.673 -22.190   5.320  1.00 97.85      A    C
ATOM    215  HB  VAL D  20      16.607 -22.442   4.817  1.00 97.85      A    H
ATOM    216  O   VAL D  20      15.443 -22.282   2.256  1.00 97.85      A    O
ATOM    217  CG1 VAL D  20      15.655 -20.678   5.595  1.00 97.85      A    C
ATOM    218 HG11 VAL D  20      15.750 -20.118   4.664  1.00 97.85      A    H
ATOM    219 HG12 VAL D  20      14.721 -20.403   6.084  1.00 97.85      A    H
ATOM    220 HG13 VAL D  20      16.488 -20.410   6.245  1.00 97.85      A    H
ATOM    221  CG2 VAL D  20      15.637 -22.918   6.669  1.00 97.85      A    C
ATOM    222 HG21 VAL D  20      15.839 -23.980   6.527  1.00 97.85      A    H
ATOM    223 HG22 VAL D  20      14.649 -22.814   7.118  1.00 97.85      A    H
ATOM    224 HG23 VAL D  20      16.393 -22.516   7.344  1.00 97.85      A    H
ATOM    225  N   ILE D  21      13.670 -21.003   2.786  1.00 97.84      A    N
ATOM    226  H   ILE D  21      12.981 -20.796   3.495  1.00 97.84      A    H
ATOM    227  CA  ILE D  21      13.643 -20.214   1.553  1.00 97.84      A    C
ATOM    228  HA  ILE D  21      14.409 -20.588   0.873  1.00 97.84      A    H
ATOM    229  C   ILE D  21      13.985 -18.770   1.903  1.00 97.84      A    C
ATOM    230  CB  ILE D  21      12.284 -20.330   0.830  1.00 97.84      A    C
ATOM    231  HB  ILE D  21      11.517 -19.861   1.447  1.00 97.84      A    H
ATOM    232  O   ILE D  21      13.350 -18.161   2.756  1.00 97.84      A    O
ATOM    233  CG1 ILE D  21      11.889 -21.812   0.614  1.00 97.84      A    C
ATOM    234 HG12 ILE D  21      11.862 -22.321   1.577  1.00 97.84      A    H
ATOM    235 HG13 ILE D  21      12.640 -22.306  -0.002  1.00 97.84      A    H
ATOM    236  CG2 ILE D  21      12.363 -19.566  -0.506  1.00 97.84      A    C
ATOM    237 HG21 ILE D  21      11.408 -19.618  -1.030  1.00 97.84      A    H
ATOM    238 HG22 ILE D  21      12.584 -18.513  -0.335  1.00 97.84      A    H
ATOM    239 HG23 ILE D  21      13.147 -19.999  -1.126  1.00 97.84      A    H
ATOM    240  CD1 ILE D  21      10.506 -22.013  -0.014  1.00 97.84      A    C
ATOM    241 HD11 ILE D  21      10.511 -21.688  -1.055  1.00 97.84      A    H
ATOM    242 HD12 ILE D  21       9.756 -21.451   0.543  1.00 97.84      A    H
ATOM    243 HD13 ILE D  21      10.247 -23.071   0.014  1.00 97.84      A    H
ATOM    244  N   ASN D  22      14.983 -18.200   1.237  1.00 97.94      A    N
ATOM    245  H   ASN D  22      15.425 -18.736   0.504  1.00 97.94      A    H
ATOM    246  CA  ASN D  22      15.474 -16.855   1.502  1.00 97.94      A    C
ATOM    247  HA  ASN D  22      15.033 -16.488   2.429  1.00 97.94      A    H
ATOM    248  C   ASN D  22      15.073 -15.883   0.393  1.00 97.94      A    C
ATOM    249  CB  ASN D  22      16.992 -16.896   1.711  1.00 97.94      A    C
ATOM    250  HB2 ASN D  22      17.362 -15.886   1.886  1.00 97.94      A    H
ATOM    251  HB3 ASN D  22      17.474 -17.292   0.818  1.00 97.94      A    H
ATOM    252  O   ASN D  22      15.158 -16.179  -0.801  1.00 97.94      A    O
ATOM    253  CG  ASN D  22      17.354 -17.739   2.916  1.00 97.94      A    C
ATOM    254  ND2 ASN D  22      17.978 -18.876   2.732  1.00 97.94      A    N
ATOM    255 HD21 ASN D  22      18.125 -19.234   1.799  1.00 97.94      A    H
ATOM    256 HD22 ASN D  22      18.113 -19.455   3.548  1.00 97.94      A    H
ATOM    257  OD1 ASN D  22      17.053 -17.389   4.043  1.00 97.94      A    O
ATOM    258  N   CYS D  23      14.703 -14.675   0.791  1.00 97.28      A    N
ATOM    259  H   CYS D  23      14.615 -14.509   1.783  1.00 97.28      A    H
ATOM    260  CA  CYS D  23      14.449 -13.545  -0.081  1.00 97.28      A    C
ATOM    261  HA  CYS D  23      14.703 -13.795  -1.111  1.00 97.28      A    H
ATOM    262  C   CYS D  23      15.302 -12.364   0.370  1.00 97.28      A    C
ATOM    263  CB  CYS D  23      12.966 -13.210  -0.016  1.00 97.28      A    C
ATOM    264  HB2 CYS D  23      12.387 -14.119  -0.177  1.00 97.28      A    H
ATOM    265  HB3 CYS D  23      12.723 -12.836   0.978  1.00 97.28      A    H
ATOM    266  O   CYS D  23      15.215 -11.954   1.521  1.00 97.28      A    O
ATOM    267  SG  CYS D  23      12.477 -11.980  -1.240  1.00 97.28      A    S
ATOM    268  N   SER D  24      16.134 -11.828  -0.518  1.00 95.88      A    N
ATOM    269  H   SER D  24      16.148 -12.165  -1.470  1.00 95.88      A    H
ATOM    270  CA  SER D  24      17.034 -10.712  -0.227  1.00 95.88      A    C
ATOM    271  HA  SER D  24      16.821 -10.319   0.767  1.00 95.88      A    H
ATOM    272  C   SER D  24      16.823  -9.572  -1.214  1.00 95.88      A    C
ATOM    273  CB  SER D  24      18.495 -11.177  -0.227  1.00 95.88      A    C
ATOM    274  HB2 SER D  24      18.649 -11.862   0.606  1.00 95.88      A    H
ATOM    275  HB3 SER D  24      19.144 -10.312  -0.086  1.00 95.88      A    H
ATOM    276  O   SER D  24      16.459  -9.795  -2.372  1.00 95.88      A    O
ATOM    277  OG  SER D  24      18.831 -11.834  -1.440  1.00 95.88      A    O
ATOM    278  HG  SER D  24      19.789 -11.891  -1.481  1.00 95.88      A    H
ATOM    279  N   SER D  25      17.072  -8.352  -0.748  1.00 91.68      A    N
ATOM    280  H   SER D  25      17.318  -8.248   0.226  1.00 91.68      A    H
ATOM    281  CA  SER D  25      17.005  -7.127  -1.541  1.00 91.68      A    C
ATOM    282  HA  SER D  25      16.889  -7.373  -2.596  1.00 91.68      A    H
ATOM    283  C   SER D  25      18.283  -6.311  -1.367  1.00 91.68      A    C
ATOM    284  CB  SER D  25      15.790  -6.313  -1.104  1.00 91.68      A    C
ATOM    285  HB2 SER D  25      14.884  -6.878  -1.324  1.00 91.68      A    H
ATOM    286  HB3 SER D  25      15.854  -6.143  -0.029  1.00 91.68      A    H
ATOM    287  O   SER D  25      18.847  -6.244  -0.281  1.00 91.68      A    O
ATOM    288  OG  SER D  25      15.738  -5.058  -1.759  1.00 91.68      A    O
ATOM    289  HG  SER D  25      15.604  -4.417  -1.057  1.00 91.68      A    H
ATOM    290  N   SER D  26      18.727  -5.650  -2.437  1.00 89.72      A    N
ATOM    291  H   SER D  26      18.223  -5.736  -3.308  1.00 89.72      A    H
ATOM    292  CA  SER D  26      19.821  -4.669  -2.385  1.00 89.72      A    C
ATOM    293  HA  SER D  26      20.579  -5.016  -1.681  1.00 89.72      A    H
ATOM    294  C   SER D  26      19.371  -3.284  -1.911  1.00 89.72      A    C
ATOM    295  CB  SER D  26      20.472  -4.553  -3.763  1.00 89.72      A    C
ATOM    296  HB2 SER D  26      21.263  -3.804  -3.729  1.00 89.72      A    H
ATOM    297  HB3 SER D  26      20.916  -5.513  -4.027  1.00 89.72      A    H
ATOM    298  O   SER D  26      20.202  -2.411  -1.677  1.00 89.72      A    O
ATOM    299  OG  SER D  26      19.515  -4.193  -4.750  1.00 89.72      A    O
ATOM    300  HG  SER D  26      19.984  -4.132  -5.585  1.00 89.72      A    H
ATOM    301  N   LYS D  29      18.058  -3.061  -1.797  1.00 83.97      A    N
ATOM    302  H   LYS D  29      17.447  -3.854  -1.934  1.00 83.97      A    H
ATOM    303  CA  LYS D  29      17.455  -1.804  -1.342  1.00 83.97      A    C
ATOM    304  HA  LYS D  29      18.246  -1.093  -1.103  1.00 83.97      A    H
ATOM    305  C   LYS D  29      16.659  -2.025  -0.063  1.00 83.97      A    C
ATOM    306  CB  LYS D  29      16.566  -1.204  -2.441  1.00 83.97      A    C
ATOM    307  HB2 LYS D  29      16.069  -0.322  -2.038  1.00 83.97      A    H
ATOM    308  HB3 LYS D  29      15.800  -1.927  -2.723  1.00 83.97      A    H
ATOM    309  O   LYS D  29      16.115  -3.112   0.129  1.00 83.97      A    O
ATOM    310  CG  LYS D  29      17.371  -0.794  -3.684  1.00 83.97      A    C
ATOM    311  HG2 LYS D  29      17.756  -1.684  -4.183  1.00 83.97      A    H
ATOM    312  HG3 LYS D  29      18.209  -0.167  -3.380  1.00 83.97      A    H
ATOM    313  CD  LYS D  29      16.486  -0.005  -4.655  1.00 83.97      A    C
ATOM    314  HD2 LYS D  29      16.123   0.891  -4.152  1.00 83.97      A    H
ATOM    315  HD3 LYS D  29      15.637  -0.630  -4.932  1.00 83.97      A    H
ATOM    316  CE  LYS D  29      17.258   0.394  -5.918  1.00 83.97      A    C
ATOM    317  HE2 LYS D  29      17.564  -0.509  -6.447  1.00 83.97      A    H
ATOM    318  HE3 LYS D  29      18.166   0.912  -5.610  1.00 83.97      A    H
ATOM    319  NZ  LYS D  29      16.458   1.281  -6.806  1.00 83.97      A    N
ATOM    320  HZ1 LYS D  29      15.602   0.838  -7.110  1.00 83.97      A    H
ATOM    321  HZ2 LYS D  29      16.995   1.551  -7.617  1.00 83.97      A    H
ATOM    322  HZ3 LYS D  29      16.219   2.138  -6.328  1.00 83.97      A    H
ATOM    323  N   ALA D  30      16.545  -0.970   0.742  1.00 82.44      A    N
ATOM    324  H   ALA D  30      17.030  -0.117   0.503  1.00 82.44      A    H
ATOM    325  CA  ALA D  30      15.739  -0.963   1.956  1.00 82.44      A    C
ATOM    326  HA  ALA D  30      16.177  -1.681   2.650  1.00 82.44      A    H
ATOM    327  C   ALA D  30      14.286  -1.382   1.677  1.00 82.44      A    C
ATOM    328  CB  ALA D  30      15.828   0.414   2.618  1.00 82.44      A    C
ATOM    329  HB1 ALA D  30      15.240   0.416   3.536  1.00 82.44      A    H
ATOM    330  HB2 ALA D  30      15.435   1.181   1.950  1.00 82.44      A    H
ATOM    331  HB3 ALA D  30      16.863   0.645   2.869  1.00 82.44      A    H
ATOM    332  O   ALA D  30      13.638  -0.855   0.766  1.00 82.44      A    O
ATOM    333  N   LEU D  31      13.810  -2.348   2.453  1.00 86.25      A    N
ATOM    334  H   LEU D  31      14.433  -2.752   3.138  1.00 86.25      A    H
ATOM    335  CA  LEU D  31      12.495  -2.954   2.369  1.00 86.25      A    C
ATOM    336  HA  LEU D  31      12.055  -2.734   1.396  1.00 86.25      A    H
ATOM    337  C   LEU D  31      11.574  -2.372   3.437  1.00 86.25      A    C
ATOM    338  CB  LEU D  31      12.626  -4.480   2.519  1.00 86.25      A    C
ATOM    339  HB2 LEU D  31      13.143  -4.689   3.455  1.00 86.25      A    H
ATOM    340  HB3 LEU D  31      11.626  -4.910   2.583  1.00 86.25      A    H
ATOM    341  O   LEU D  31      11.949  -2.265   4.604  1.00 86.25      A    O
ATOM    342  CG  LEU D  31      13.402  -5.185   1.396  1.00 86.25      A    C
ATOM    343  HG  LEU D  31      14.431  -4.826   1.367  1.00 86.25      A    H
ATOM    344  CD1 LEU D  31      13.439  -6.690   1.664  1.00 86.25      A    C
ATOM    345 HD11 LEU D  31      13.932  -7.217   0.847  1.00 86.25      A    H
ATOM    346 HD12 LEU D  31      12.419  -7.060   1.768  1.00 86.25      A    H
ATOM    347 HD13 LEU D  31      13.992  -6.876   2.584  1.00 86.25      A    H
ATOM    348  CD2 LEU D  31      12.751  -4.905   0.043  1.00 86.25      A    C
ATOM    349 HD21 LEU D  31      13.060  -5.639  -0.700  1.00 86.25      A    H
ATOM    350 HD22 LEU D  31      13.041  -3.910  -0.295  1.00 86.25      A    H
ATOM    351 HD23 LEU D  31      11.667  -4.930   0.159  1.00 86.25      A    H
ATOM    352  N   TYR D  32      10.360  -2.044   3.009  1.00 81.56      A    N
ATOM    353  H   TYR D  32      10.142  -2.222   2.039  1.00 81.56      A    H
ATOM    354  CA  TYR D  32       9.250  -1.681   3.881  1.00 81.56      A    C
ATOM    355  HA  TYR D  32       9.620  -1.158   4.763  1.00 81.56      A    H
ATOM    356  C   TYR D  32       8.496  -2.927   4.349  1.00 81.56      A    C
ATOM    357  CB  TYR D  32       8.308  -0.755   3.109  1.00 81.56      A    C
ATOM    358  HB2 TYR D  32       8.842   0.158   2.844  1.00 81.56      A    H
ATOM    359  HB3 TYR D  32       8.002  -1.238   2.181  1.00 81.56      A    H
ATOM    360  O   TYR D  32       8.122  -3.034   5.516  1.00 81.56      A    O
ATOM    361  CG  TYR D  32       7.078  -0.369   3.896  1.00 81.56      A    C
ATOM    362  CD1 TYR D  32       5.838  -0.962   3.593  1.00 81.56      A    C
ATOM    363  HD1 TYR D  32       5.744  -1.675   2.787  1.00 81.56      A    H
ATOM    364  CD2 TYR D  32       7.183   0.554   4.956  1.00 81.56      A    C
ATOM    365  HD2 TYR D  32       8.139   0.992   5.202  1.00 81.56      A    H
ATOM    366  CE1 TYR D  32       4.699  -0.615   4.339  1.00 81.56      A    C
ATOM    367  HE1 TYR D  32       3.739  -1.053   4.109  1.00 81.56      A    H
ATOM    368  CE2 TYR D  32       6.044   0.888   5.716  1.00 81.56      A    C
ATOM    369  HE2 TYR D  32       6.119   1.582   6.540  1.00 81.56      A    H
ATOM    370  OH  TYR D  32       3.673   0.592   6.112  1.00 81.56      A    O
ATOM    371  HH  TYR D  32       3.796   1.087   6.926  1.00 81.56      A    H
ATOM    372  CZ  TYR D  32       4.796   0.303   5.404  1.00 81.56      A    C
ATOM    373  N   SER D  40       8.304  -3.881   3.435  1.00 87.25      A    N
ATOM    374  H   SER D  40       8.624  -3.734   2.488  1.00 87.25      A    H
ATOM    375  CA  SER D  40       7.607  -5.128   3.716  1.00 87.25      A    C
ATOM    376  HA  SER D  40       7.779  -5.381   4.762  1.00 87.25      A    H
ATOM    377  C   SER D  40       8.120  -6.282   2.855  1.00 87.25      A    C
ATOM    378  CB  SER D  40       6.100  -4.948   3.505  1.00 87.25      A    C
ATOM    379  HB2 SER D  40       5.572  -5.780   3.972  1.00 87.25      A    H
ATOM    380  HB3 SER D  40       5.769  -4.009   3.948  1.00 87.25      A    H
ATOM    381  O   SER D  40       8.678  -6.093   1.763  1.00 87.25      A    O
ATOM    382  OG  SER D  40       5.825  -4.961   2.128  1.00 87.25      A    O
ATOM    383  HG  SER D  40       5.196  -4.270   1.909  1.00 87.25      A    H
ATOM    384  N   VAL D  41       7.890  -7.497   3.348  1.00 92.63      A    N
ATOM    385  H   VAL D  41       7.468  -7.553   4.264  1.00 92.63      A    H
ATOM    386  CA  VAL D  41       8.042  -8.738   2.593  1.00 92.63      A    C
ATOM    387  HA  VAL D  41       8.169  -8.483   1.541  1.00 92.63      A    H
ATOM    388  C   VAL D  41       6.776  -9.565   2.727  1.00 92.63      A    C
ATOM    389  CB  VAL D  41       9.267  -9.559   3.027  1.00 92.63      A    C
ATOM    390  HB  VAL D  41       9.135  -9.930   4.044  1.00 92.63      A    H
ATOM    391  O   VAL D  41       6.320  -9.862   3.824  1.00 92.63      A    O
ATOM    392  CG1 VAL D  41       9.438 -10.753   2.073  1.00 92.63      A    C
ATOM    393 HG11 VAL D  41      10.385 -11.260   2.258  1.00 92.63      A    H
ATOM    394 HG12 VAL D  41       9.420 -10.412   1.037  1.00 92.63      A    H
ATOM    395 HG13 VAL D  41       8.634 -11.472   2.227  1.00 92.63      A    H
ATOM    396  CG2 VAL D  41      10.541  -8.711   2.978  1.00 92.63      A    C
ATOM    397 HG21 VAL D  41      10.603  -8.227   2.003  1.00 92.63      A    H
ATOM    398 HG22 VAL D  41      11.424  -9.329   3.142  1.00 92.63      A    H
ATOM    399 HG23 VAL D  41      10.507  -7.946   3.753  1.00 92.63      A    H
ATOM    400  N   HIS D  42       6.235  -9.981   1.595  1.00 93.72      A    N
ATOM    401  H   HIS D  42       6.688  -9.711   0.733  1.00 93.72      A    H
ATOM    402  CA  HIS D  42       5.043 -10.800   1.486  1.00 93.72      A    C
ATOM    403  HA  HIS D  42       4.533 -10.869   2.447  1.00 93.72      A    H
ATOM    404  C   HIS D  42       5.438 -12.192   1.022  1.00 93.72      A    C
ATOM    405  CB  HIS D  42       4.087 -10.181   0.470  1.00 93.72      A    C
ATOM    406  HB2 HIS D  42       4.549 -10.197  -0.517  1.00 93.72      A    H
ATOM    407  HB3 HIS D  42       3.200 -10.815   0.462  1.00 93.72      A    H
ATOM    408  O   HIS D  42       6.208 -12.324   0.074  1.00 93.72      A    O
ATOM    409  CG  HIS D  42       3.620  -8.778   0.737  1.00 93.72      A    C
ATOM    410  CD2 HIS D  42       4.388  -7.654   0.865  1.00 93.72      A    C
ATOM    411  HD2 HIS D  42       5.466  -7.584   0.841  1.00 93.72      A    H
ATOM    412  ND1 HIS D  42       2.278  -8.421   0.755  1.00 93.72      A    N
ATOM    413  CE1 HIS D  42       2.266  -7.086   0.913  1.00 93.72      A    C
ATOM    414  HE1 HIS D  42       1.381  -6.470   0.973  1.00 93.72      A    H
ATOM    415  NE2 HIS D  42       3.513  -6.602   0.990  1.00 93.72      A    N
ATOM    416  HE2 HIS D  42       3.746  -5.625   1.090  1.00 93.72      A    H
ATOM    417  N   TRP D  43       4.886 -13.231   1.631  1.00 96.45      A    N
ATOM    418  H   TRP D  43       4.256 -13.060   2.401  1.00 96.45      A    H
ATOM    419  CA  TRP D  43       5.088 -14.610   1.203  1.00 96.45      A    C
ATOM    420  HA  TRP D  43       5.824 -14.639   0.399  1.00 96.45      A    H
ATOM    421  C   TRP D  43       3.796 -15.193   0.650  1.00 96.45      A    C
ATOM    422  CB  TRP D  43       5.661 -15.441   2.349  1.00 96.45      A    C
ATOM    423  HB2 TRP D  43       5.592 -16.496   2.085  1.00 96.45      A    H
ATOM    424  HB3 TRP D  43       5.061 -15.284   3.246  1.00 96.45      A    H
ATOM    425  O   TRP D  43       2.740 -15.100   1.275  1.00 96.45      A    O
ATOM    426  CG  TRP D  43       7.097 -15.145   2.646  1.00 96.45      A    C
ATOM    427  CD1 TRP D  43       7.557 -14.361   3.646  1.00 96.45      A    C
ATOM    428  HD1 TRP D  43       6.929 -13.844   4.357  1.00 96.45      A    H
ATOM    429  CD2 TRP D  43       8.279 -15.611   1.927  1.00 96.45      A    C
ATOM    430  CE2 TRP D  43       9.436 -15.091   2.582  1.00 96.45      A    C
ATOM    431  CE3 TRP D  43       8.491 -16.430   0.794  1.00 96.45      A    C
ATOM    432  HE3 TRP D  43       7.633 -16.826   0.270  1.00 96.45      A    H
ATOM    433  NE1 TRP D  43       8.938 -14.327   3.613  1.00 96.45      A    N
ATOM    434  HE1 TRP D  43       9.500 -13.799   4.265  1.00 96.45      A    H
ATOM    435  CH2 TRP D  43      10.914 -16.243   1.049  1.00 96.45      A    C
ATOM    436  HH2 TRP D  43      11.912 -16.513   0.737  1.00 96.45      A    H
ATOM    437  CZ2 TRP D  43      10.737 -15.397   2.158  1.00 96.45      A    C
ATOM    438  HZ2 TRP D  43      11.585 -15.009   2.703  1.00 96.45      A    H
ATOM    439  CZ3 TRP D  43       9.794 -16.747   0.362  1.00 96.45      A    C
ATOM    440  HZ3 TRP D  43       9.932 -17.394  -0.492  1.00 96.45      A    H
ATOM    441  N   TYR D  44       3.906 -15.834  -0.509  1.00 97.09      A    N
ATOM    442  H   TYR D  44       4.805 -15.832  -0.968  1.00 97.09      A    H
ATOM    443  CA  TYR D  44       2.813 -16.524  -1.184  1.00 97.09      A    C
ATOM    444  HA  TYR D  44       1.957 -16.581  -0.511  1.00 97.09      A    H
ATOM    445  C   TYR D  44       3.228 -17.946  -1.548  1.00 97.09      A    C
ATOM    446  CB  TYR D  44       2.383 -15.761  -2.445  1.00 97.09      A    C
ATOM    447  HB2 TYR D  44       3.240 -15.656  -3.110  1.00 97.09      A    H
ATOM    448  HB3 TYR D  44       1.633 -16.353  -2.970  1.00 97.09      A    H
ATOM    449  O   TYR D  44       4.404 -18.214  -1.810  1.00 97.09      A    O
ATOM    450  CG  TYR D  44       1.801 -14.390  -2.176  1.00 97.09      A    C
ATOM    451  CD1 TYR D  44       0.408 -14.197  -2.157  1.00 97.09      A    C
ATOM    452  HD1 TYR D  44      -0.263 -15.019  -2.360  1.00 97.09      A    H
ATOM    453  CD2 TYR D  44       2.660 -13.302  -1.945  1.00 97.09      A    C
ATOM    454  HD2 TYR D  44       3.730 -13.447  -1.953  1.00 97.09      A    H
ATOM    455  CE1 TYR D  44      -0.122 -12.932  -1.843  1.00 97.09      A    C
ATOM    456  HE1 TYR D  44      -1.190 -12.784  -1.775  1.00 97.09      A    H
ATOM    457  CE2 TYR D  44       2.129 -12.021  -1.715  1.00 97.09      A    C
ATOM    458  HE2 TYR D  44       2.782 -11.167  -1.615  1.00 97.09      A    H
ATOM    459  OH  TYR D  44       0.243 -10.624  -1.266  1.00 97.09      A    O
ATOM    460  HH  TYR D  44       0.918  -9.991  -1.009  1.00 97.09      A    H
ATOM    461  CZ  TYR D  44       0.738 -11.839  -1.612  1.00 97.09      A    C
ATOM    462  N   ARG D  45       2.250 -18.847  -1.633  1.00 97.08      A    N
ATOM    463  H   ARG D  45       1.320 -18.536  -1.392  1.00 97.08      A    H
ATOM    464  CA  ARG D  45       2.408 -20.198  -2.183  1.00 97.08      A    C
ATOM    465  HA  ARG D  45       3.424 -20.326  -2.557  1.00 97.08      A    H
ATOM    466  C   ARG D  45       1.452 -20.391  -3.345  1.00 97.08      A    C
ATOM    467  CB  ARG D  45       2.165 -21.236  -1.082  1.00 97.08      A    C
ATOM    468  HB2 ARG D  45       1.180 -21.061  -0.649  1.00 97.08      A    H
ATOM    469  HB3 ARG D  45       2.918 -21.097  -0.307  1.00 97.08      A    H
ATOM    470  O   ARG D  45       0.261 -20.143  -3.213  1.00 97.08      A    O
ATOM    471  CG  ARG D  45       2.265 -22.689  -1.580  1.00 97.08      A    C
ATOM    472  HG2 ARG D  45       3.266 -22.863  -1.973  1.00 97.08      A    H
ATOM    473  HG3 ARG D  45       1.540 -22.874  -2.372  1.00 97.08      A    H
ATOM    474  CD  ARG D  45       2.003 -23.681  -0.442  1.00 97.08      A    C
ATOM    475  HD2 ARG D  45       2.703 -23.463   0.364  1.00 97.08      A    H
ATOM    476  HD3 ARG D  45       2.193 -24.692  -0.804  1.00 97.08      A    H
ATOM    477  NE  ARG D  45       0.624 -23.585   0.080  1.00 97.08      A    N
ATOM    478  HE  ARG D  45      -0.010 -22.973  -0.414  1.00 97.08      A    H
ATOM    479  NH1 ARG D  45       0.938 -24.912   1.927  1.00 97.08      A    N
ATOM    480 HH11 ARG D  45       1.857 -25.160   1.588  1.00 97.08      A    H
ATOM    481 HH12 ARG D  45       0.607 -25.303   2.798  1.00 97.08      A    H
ATOM    482  NH2 ARG D  45      -1.021 -23.885   1.627  1.00 97.08      A    N
ATOM    483 HH21 ARG D  45      -1.600 -23.200   1.162  1.00 97.08      A    H
ATOM    484 HH22 ARG D  45      -1.306 -24.227   2.534  1.00 97.08      A    H
ATOM    485  CZ  ARG D  45       0.188 -24.128   1.204  1.00 97.08      A    C
ATOM    486  N   GLN D  46       1.958 -20.910  -4.451  1.00 96.44      A    N
ATOM    487  H   GLN D  46       2.957 -21.054  -4.498  1.00 96.44      A    H
ATOM    488  CA  GLN D  46       1.173 -21.282  -5.617  1.00 96.44      A    C
ATOM    489  HA  GLN D  46       0.122 -21.043  -5.454  1.00 96.44      A    H
ATOM    490  C   GLN D  46       1.301 -22.784  -5.861  1.00 96.44      A    C
ATOM    491  CB  GLN D  46       1.666 -20.461  -6.806  1.00 96.44      A    C
ATOM    492  HB2 GLN D  46       1.696 -19.407  -6.529  1.00 96.44      A    H
ATOM    493  HB3 GLN D  46       2.675 -20.780  -7.068  1.00 96.44      A    H
ATOM    494  O   GLN D  46       2.397 -23.296  -6.102  1.00 96.44      A    O
ATOM    495  CG  GLN D  46       0.739 -20.618  -8.016  1.00 96.44      A    C
ATOM    496  HG2 GLN D  46      -0.261 -20.278  -7.744  1.00 96.44      A    H
ATOM    497  HG3 GLN D  46       0.682 -21.665  -8.314  1.00 96.44      A    H
ATOM    498  CD  GLN D  46       1.231 -19.821  -9.209  1.00 96.44      A    C
ATOM    499  NE2 GLN D  46       0.396 -19.533 -10.177  1.00 96.44      A    N
ATOM    500 HE21 GLN D  46      -0.546 -19.895 -10.133  1.00 96.44      A    H
ATOM    501 HE22 GLN D  46       0.775 -19.040 -10.973  1.00 96.44      A    H
ATOM    502  OE1 GLN D  46       2.391 -19.463  -9.298  1.00 96.44      A    O
ATOM    503  N   LYS D  47       0.182 -23.504  -5.805  1.00 94.29      A    N
ATOM    504  H   LYS D  47      -0.693 -23.028  -5.636  1.00 94.29      A    H
ATOM    505  CA  LYS D  47       0.129 -24.903  -6.241  1.00 94.29      A    C
ATOM    506  HA  LYS D  47       1.057 -25.403  -5.960  1.00 94.29      A    H
ATOM    507  C   LYS D  47       0.024 -24.979  -7.761  1.00 94.29      A    C
ATOM    508  CB  LYS D  47      -1.027 -25.628  -5.552  1.00 94.29      A    C
ATOM    509  HB2 LYS D  47      -1.942 -25.054  -5.692  1.00 94.29      A    H
ATOM    510  HB3 LYS D  47      -1.164 -26.607  -6.011  1.00 94.29      A    H
ATOM    511  O   LYS D  47      -0.325 -24.008  -8.432  1.00 94.29      A    O
ATOM    512  CG  LYS D  47      -0.766 -25.820  -4.052  1.00 94.29      A    C
ATOM    513  HG2 LYS D  47      -0.675 -24.851  -3.561  1.00 94.29      A    H
ATOM    514  HG3 LYS D  47       0.156 -26.384  -3.911  1.00 94.29      A    H
ATOM    515  CD  LYS D  47      -1.936 -26.592  -3.441  1.00 94.29      A    C
ATOM    516  HD2 LYS D  47      -2.055 -27.539  -3.967  1.00 94.29      A    H
ATOM    517  HD3 LYS D  47      -2.849 -26.010  -3.568  1.00 94.29      A    H
ATOM    518  CE  LYS D  47      -1.692 -26.859  -1.955  1.00 94.29      A    C
ATOM    519  HE2 LYS D  47      -0.771 -27.431  -1.840  1.00 94.29      A    H
ATOM    520  HE3 LYS D  47      -1.564 -25.904  -1.446  1.00 94.29      A    H
ATOM    521  NZ  LYS D  47      -2.838 -27.600  -1.380  1.00 94.29      A    N
ATOM    522  HZ1 LYS D  47      -2.949 -28.484  -1.856  1.00 94.29      A    H
ATOM    523  HZ2 LYS D  47      -2.701 -27.772  -0.395  1.00 94.29      A    H
ATOM    524  HZ3 LYS D  47      -3.690 -27.076  -1.520  1.00 94.29      A    H
ATOM    525  N   HIS D  48       0.362 -26.133  -8.327  1.00 87.21      A    N
ATOM    526  H   HIS D  48       0.552 -26.931  -7.737  1.00 87.21      A    H
ATOM    527  CA  HIS D  48       0.366 -26.297  -9.776  1.00 87.21      A    C
ATOM    528  HA  HIS D  48       1.044 -25.553 -10.194  1.00 87.21      A    H
ATOM    529  C   HIS D  48      -1.030 -26.058 -10.369  1.00 87.21      A    C
ATOM    530  CB  HIS D  48       0.896 -27.684 -10.147  1.00 87.21      A    C
ATOM    531  HB2 HIS D  48       0.201 -28.447  -9.798  1.00 87.21      A    H
ATOM    532  HB3 HIS D  48       1.858 -27.847  -9.661  1.00 87.21      A    H
ATOM    533  O   HIS D  48      -1.987 -26.726  -9.997  1.00 87.21      A    O
ATOM    534  CG  HIS D  48       1.081 -27.819 -11.634  1.00 87.21      A    C
ATOM    535  CD2 HIS D  48       0.247 -28.459 -12.513  1.00 87.21      A    C
ATOM    536  HD2 HIS D  48      -0.662 -28.984 -12.259  1.00 87.21      A    H
ATOM    537  ND1 HIS D  48       2.096 -27.254 -12.372  1.00 87.21      A    N
ATOM    538  HD1 HIS D  48       2.874 -26.724 -12.005  1.00 87.21      A    H
ATOM    539  CE1 HIS D  48       1.890 -27.560 -13.663  1.00 87.21      A    C
ATOM    540  HE1 HIS D  48       2.530 -27.272 -14.483  1.00 87.21      A    H
ATOM    541  NE2 HIS D  48       0.771 -28.281 -13.798  1.00 87.21      A    N
ATOM    542  N   GLY D  49      -1.132 -25.109 -11.303  1.00 82.94      A    N
ATOM    543  H   GLY D  49      -0.319 -24.545 -11.506  1.00 82.94      A    H
ATOM    544  CA  GLY D  49      -2.398 -24.752 -11.949  1.00 82.94      A    C
ATOM    545  HA2 GLY D  49      -2.184 -24.207 -12.869  1.00 82.94      A    H
ATOM    546  HA3 GLY D  49      -2.935 -25.665 -12.206  1.00 82.94      A    H
ATOM    547  C   GLY D  49      -3.340 -23.885 -11.104  1.00 82.94      A    C
ATOM    548  O   GLY D  49      -4.430 -23.570 -11.579  1.00 82.94      A    O
ATOM    549  N   GLU D  50      -2.931 -23.482  -9.900  1.00 89.96      A    N
ATOM    550  H   GLU D  50      -2.018 -23.765  -9.573  1.00 89.96      A    H
ATOM    551  CA  GLU D  50      -3.691 -22.597  -9.014  1.00 89.96      A    C
ATOM    552  HA  GLU D  50      -4.720 -22.527  -9.368  1.00 89.96      A    H
ATOM    553  C   GLU D  50      -3.124 -21.166  -9.019  1.00 89.96      A    C
ATOM    554  CB  GLU D  50      -3.738 -23.182  -7.590  1.00 89.96      A    C
ATOM    555  HB2 GLU D  50      -2.720 -23.351  -7.238  1.00 89.96      A    H
ATOM    556  HB3 GLU D  50      -4.207 -22.450  -6.932  1.00 89.96      A    H
ATOM    557  O   GLU D  50      -2.055 -20.885  -9.573  1.00 89.96      A    O
ATOM    558  CG  GLU D  50      -4.545 -24.490  -7.499  1.00 89.96      A    C
ATOM    559  HG2 GLU D  50      -5.561 -24.299  -7.844  1.00 89.96      A    H
ATOM    560  HG3 GLU D  50      -4.096 -25.228  -8.164  1.00 89.96      A    H
ATOM    561  CD  GLU D  50      -4.596 -25.067  -6.071  1.00 89.96      A    C
ATOM    562  OE1 GLU D  50      -4.764 -26.299  -5.938  1.00 89.96      A    O
ATOM    563  OE2 GLU D  50      -4.396 -24.302  -5.099  1.00 89.96      A    O
ATOM    564  N   ALA D  51      -3.858 -20.247  -8.396  1.00 93.10      A    N
ATOM    565  H   ALA D  51      -4.690 -20.546  -7.907  1.00 93.10      A    H
ATOM    566  CA  ALA D  51      -3.397 -18.890  -8.137  1.00 93.10      A    C
ATOM    567  HA  ALA D  51      -2.853 -18.539  -9.014  1.00 93.10      A    H
ATOM    568  C   ALA D  51      -2.470 -18.846  -6.905  1.00 93.10      A    C
ATOM    569  CB  ALA D  51      -4.623 -17.998  -7.953  1.00 93.10      A    C
ATOM    570  HB1 ALA D  51      -4.316 -16.955  -7.877  1.00 93.10      A    H
ATOM    571  HB2 ALA D  51      -5.286 -18.112  -8.811  1.00 93.10      A    H
ATOM    572  HB3 ALA D  51      -5.158 -18.276  -7.045  1.00 93.10      A    H
ATOM    573  O   ALA D  51      -2.548 -19.727  -6.042  1.00 93.10      A    O
ATOM    574  N   PRO D  52      -1.589 -17.838  -6.787  1.00 96.12      A    N
ATOM    575  CA  PRO D  52      -0.846 -17.609  -5.555  1.00 96.12      A    C
ATOM    576  HA  PRO D  52      -0.251 -18.495  -5.335  1.00 96.12      A    H
ATOM    577  C   PRO D  52      -1.793 -17.323  -4.381  1.00 96.12      A    C
ATOM    578  CB  PRO D  52       0.093 -16.430  -5.839  1.00 96.12      A    C
ATOM    579  HB2 PRO D  52       1.078 -16.588  -5.400  1.00 96.12      A    H
ATOM    580  HB3 PRO D  52      -0.339 -15.502  -5.465  1.00 96.12      A    H
ATOM    581  O   PRO D  52      -2.671 -16.467  -4.469  1.00 96.12      A    O
ATOM    582  CG  PRO D  52       0.167 -16.369  -7.365  1.00 96.12      A    C
ATOM    583  HG2 PRO D  52       0.945 -17.043  -7.724  1.00 96.12      A    H
ATOM    584  HG3 PRO D  52       0.339 -15.352  -7.718  1.00 96.12      A    H
ATOM    585  CD  PRO D  52      -1.199 -16.880  -7.808  1.00 96.12      A    C
ATOM    586  HD2 PRO D  52      -1.117 -17.340  -8.793  1.00 96.12      A    H
ATOM    587  HD3 PRO D  52      -1.915 -16.059  -7.829  1.00 96.12      A    H
ATOM    588  N   VAL D  53      -1.587 -18.021  -3.268  1.00 95.81      A    N
ATOM    589  H   VAL D  53      -0.889 -18.751  -3.288  1.00 95.81      A    H
ATOM    590  CA  VAL D  53      -2.309 -17.829  -2.005  1.00 95.81      A    C
ATOM    591  HA  VAL D  53      -3.166 -17.178  -2.176  1.00 95.81      A    H
ATOM    592  C   VAL D  53      -1.385 -17.148  -1.006  1.00 95.81      A    C
ATOM    593  CB  VAL D  53      -2.841 -19.167  -1.459  1.00 95.81      A    C
ATOM    594  HB  VAL D  53      -2.009 -19.856  -1.316  1.00 95.81      A    H
ATOM    595  O   VAL D  53      -0.228 -17.551  -0.853  1.00 95.81      A    O
ATOM    596  CG1 VAL D  53      -3.561 -18.996  -0.116  1.00 95.81      A    C
ATOM    597 HG11 VAL D  53      -2.859 -18.681   0.656  1.00 95.81      A    H
ATOM    598 HG12 VAL D  53      -3.999 -19.944   0.199  1.00 95.81      A    H
ATOM    599 HG13 VAL D  53      -4.355 -18.254  -0.204  1.00 95.81      A    H
ATOM    600  CG2 VAL D  53      -3.835 -19.801  -2.441  1.00 95.81      A    C
ATOM    601 HG21 VAL D  53      -4.664 -19.118  -2.628  1.00 95.81      A    H
ATOM    602 HG22 VAL D  53      -4.224 -20.735  -2.035  1.00 95.81      A    H
ATOM    603 HG23 VAL D  53      -3.342 -20.023  -3.388  1.00 95.81      A    H
ATOM    604  N   PHE D  54      -1.896 -16.115  -0.339  1.00 95.32      A    N
ATOM    605  H   PHE D  54      -2.855 -15.849  -0.514  1.00 95.32      A    H
ATOM    606  CA  PHE D  54      -1.184 -15.378   0.700  1.00 95.32      A    C
ATOM    607  HA  PHE D  54      -0.244 -15.003   0.296  1.00 95.32      A    H
ATOM    608  C   PHE D  54      -0.861 -16.274   1.901  1.00 95.32      A    C
ATOM    609  CB  PHE D  54      -2.040 -14.180   1.122  1.00 95.32      A    C
ATOM    610  HB2 PHE D  54      -2.181 -13.518   0.267  1.00 95.32      A    H
ATOM    611  HB3 PHE D  54      -3.025 -14.537   1.422  1.00 95.32      A    H
ATOM    612  O   PHE D  54      -1.701 -17.054   2.346  1.00 95.32      A    O
ATOM    613  CG  PHE D  54      -1.444 -13.375   2.255  1.00 95.32      A    C
ATOM    614  CD1 PHE D  54      -2.050 -13.392   3.525  1.00 95.32      A    C
ATOM    615  HD1 PHE D  54      -2.936 -13.984   3.700  1.00 95.32      A    H
ATOM    616  CD2 PHE D  54      -0.294 -12.596   2.036  1.00 95.32      A    C
ATOM    617  HD2 PHE D  54       0.170 -12.570   1.061  1.00 95.32      A    H
ATOM    618  CE1 PHE D  54      -1.534 -12.597   4.560  1.00 95.32      A    C
ATOM    619  HE1 PHE D  54      -2.034 -12.569   5.517  1.00 95.32      A    H
ATOM    620  CE2 PHE D  54       0.219 -11.797   3.070  1.00 95.32      A    C
ATOM    621  HE2 PHE D  54       1.067 -11.155   2.878  1.00 95.32      A    H
ATOM    622  CZ  PHE D  54      -0.414 -11.783   4.326  1.00 95.32      A    C
ATOM    623  HZ  PHE D  54      -0.069 -11.115   5.101  1.00 95.32      A    H
ATOM    624  N   LEU D  55       0.364 -16.162   2.418  1.00 95.09      A    N
ATOM    625  H   LEU D  55       1.012 -15.528   1.974  1.00 95.09      A    H
ATOM    626  CA  LEU D  55       0.793 -16.831   3.646  1.00 95.09      A    C
ATOM    627  HA  LEU D  55       0.032 -17.543   3.968  1.00 95.09      A    H
ATOM    628  C   LEU D  55       0.950 -15.830   4.789  1.00 95.09      A    C
ATOM    629  CB  LEU D  55       2.112 -17.591   3.418  1.00 95.09      A    C
ATOM    630  HB2 LEU D  55       2.894 -16.872   3.175  1.00 95.09      A    H
ATOM    631  HB3 LEU D  55       2.389 -18.066   4.360  1.00 95.09      A    H
ATOM    632  O   LEU D  55       0.384 -16.025   5.859  1.00 95.09      A    O
ATOM    633  CG  LEU D  55       2.084 -18.666   2.322  1.00 95.09      A    C
ATOM    634  HG  LEU D  55       1.817 -18.220   1.364  1.00 95.09      A    H
ATOM    635  CD1 LEU D  55       3.492 -19.252   2.204  1.00 95.09      A    C
ATOM    636 HD11 LEU D  55       4.192 -18.465   1.925  1.00 95.09      A    H
ATOM    637 HD12 LEU D  55       3.800 -19.685   3.156  1.00 95.09      A    H
ATOM    638 HD13 LEU D  55       3.510 -20.021   1.432  1.00 95.09      A    H
ATOM    639  CD2 LEU D  55       1.105 -19.800   2.637  1.00 95.09      A    C
ATOM    640 HD21 LEU D  55       0.088 -19.407   2.642  1.00 95.09      A    H
ATOM    641 HD22 LEU D  55       1.328 -20.226   3.615  1.00 95.09      A    H
ATOM    642 HD23 LEU D  55       1.175 -20.573   1.872  1.00 95.09      A    H
ATOM    643  N   MET D  56       1.761 -14.789   4.579  1.00 92.93      A    N
ATOM    644  H   MET D  56       2.156 -14.660   3.659  1.00 92.93      A    H
ATOM    645  CA  MET D  56       2.051 -13.774   5.593  1.00 92.93      A    C
ATOM    646  HA  MET D  56       1.104 -13.449   6.024  1.00 92.93      A    H
ATOM    647  C   MET D  56       2.743 -12.550   4.998  1.00 92.93      A    C
ATOM    648  CB  MET D  56       2.913 -14.365   6.726  1.00 92.93      A    C
ATOM    649  HB2 MET D  56       2.339 -15.143   7.229  1.00 92.93      A    H
ATOM    650  HB3 MET D  56       3.113 -13.594   7.470  1.00 92.93      A    H
ATOM    651  O   MET D  56       3.422 -12.639   3.973  1.00 92.93      A    O
ATOM    652  CG  MET D  56       4.251 -14.956   6.264  1.00 92.93      A    C
ATOM    653  HG2 MET D  56       4.117 -15.493   5.325  1.00 92.93      A    H
ATOM    654  HG3 MET D  56       4.953 -14.140   6.093  1.00 92.93      A    H
ATOM    655  SD  MET D  56       4.965 -16.111   7.461  1.00 92.93      A    S
ATOM    656  CE  MET D  56       3.958 -17.584   7.140  1.00 92.93      A    C
ATOM    657  HE1 MET D  56       4.115 -17.919   6.115  1.00 92.93      A    H
ATOM    658  HE2 MET D  56       4.252 -18.377   7.827  1.00 92.93      A    H
ATOM    659  HE3 MET D  56       2.902 -17.358   7.292  1.00 92.93      A    H
ATOM    660  N   ILE D  57       2.614 -11.424   5.697  1.00 90.79      A    N
ATOM    661  H   ILE D  57       2.031 -11.438   6.522  1.00 90.79      A    H
ATOM    662  CA  ILE D  57       3.325 -10.176   5.434  1.00 90.79      A    C
ATOM    663  HA  ILE D  57       4.011 -10.333   4.601  1.00 90.79      A    H
ATOM    664  C   ILE D  57       4.151  -9.800   6.661  1.00 90.79      A    C
ATOM    665  CB  ILE D  57       2.348  -9.055   5.021  1.00 90.79      A    C
ATOM    666  HB  ILE D  57       1.763  -9.421   4.177  1.00 90.79      A    H
ATOM    667  O   ILE D  57       3.625  -9.739   7.773  1.00 90.79      A    O
ATOM    668  CG1 ILE D  57       3.161  -7.846   4.519  1.00 90.79      A    C
ATOM    669 HG12 ILE D  57       3.839  -7.494   5.296  1.00 90.79      A    H
ATOM    670 HG13 ILE D  57       3.756  -8.155   3.660  1.00 90.79      A    H
ATOM    671  CG2 ILE D  57       1.356  -8.668   6.138  1.00 90.79      A    C
ATOM    672 HG21 ILE D  57       1.849  -8.061   6.897  1.00 90.79      A    H
ATOM    673 HG22 ILE D  57       0.539  -8.083   5.715  1.00 90.79      A    H
ATOM    674 HG23 ILE D  57       0.920  -9.552   6.605  1.00 90.79      A    H
ATOM    675  CD1 ILE D  57       2.277  -6.674   4.104  1.00 90.79      A    C
ATOM    676 HD11 ILE D  57       1.469  -7.013   3.456  1.00 90.79      A    H
ATOM    677 HD12 ILE D  57       1.851  -6.214   4.996  1.00 90.79      A    H
ATOM    678 HD13 ILE D  57       2.886  -5.932   3.588  1.00 90.79      A    H
ATOM    679  N   LEU D  58       5.440  -9.550   6.465  1.00 92.13      A    N
ATOM    680  H   LEU D  58       5.796  -9.597   5.520  1.00 92.13      A    H
ATOM    681  CA  LEU D  58       6.330  -9.013   7.487  1.00 92.13      A    C
ATOM    682  HA  LEU D  58       5.846  -9.056   8.463  1.00 92.13      A    H
ATOM    683  C   LEU D  58       6.599  -7.559   7.153  1.00 92.13      A    C
ATOM    684  CB  LEU D  58       7.635  -9.811   7.579  1.00 92.13      A    C
ATOM    685  HB2 LEU D  58       8.238  -9.632   6.689  1.00 92.13      A    H
ATOM    686  HB3 LEU D  58       8.192  -9.425   8.433  1.00 92.13      A    H
ATOM    687  O   LEU D  58       7.080  -7.255   6.060  1.00 92.13      A    O
ATOM    688  CG  LEU D  58       7.385 -11.318   7.756  1.00 92.13      A    C
ATOM    689  HG  LEU D  58       6.340 -11.506   8.003  1.00 92.13      A    H
ATOM    690  CD1 LEU D  58       7.724 -12.058   6.462  1.00 92.13      A    C
ATOM    691 HD11 LEU D  58       8.799 -12.028   6.285  1.00 92.13      A    H
ATOM    692 HD12 LEU D  58       7.378 -13.089   6.534  1.00 92.13      A    H
ATOM    693 HD13 LEU D  58       7.209 -11.586   5.625  1.00 92.13      A    H
ATOM    694  CD2 LEU D  58       8.221 -11.882   8.893  1.00 92.13      A    C
ATOM    695 HD21 LEU D  58       9.280 -11.705   8.704  1.00 92.13      A    H
ATOM    696 HD22 LEU D  58       8.024 -12.949   8.992  1.00 92.13      A    H
ATOM    697 HD23 LEU D  58       7.936 -11.391   9.824  1.00 92.13      A    H
ATOM    698  N   LEU D  59       6.271  -6.677   8.084  1.00 85.54      A    N
ATOM    699  H   LEU D  59       5.928  -7.002   8.977  1.00 85.54      A    H
ATOM    700  CA  LEU D  59       6.538  -5.255   7.961  1.00 85.54      A    C
ATOM    701  HA  LEU D  59       6.658  -4.982   6.913  1.00 85.54      A    H
ATOM    702  C   LEU D  59       7.852  -4.913   8.669  1.00 85.54      A    C
ATOM    703  CB  LEU D  59       5.339  -4.480   8.526  1.00 85.54      A    C
ATOM    704  HB2 LEU D  59       5.557  -3.415   8.451  1.00 85.54      A    H
ATOM    705  HB3 LEU D  59       5.235  -4.726   9.583  1.00 85.54      A    H
ATOM    706  O   LEU D  59       8.381  -5.701   9.462  1.00 85.54      A    O
ATOM    707  CG  LEU D  59       3.996  -4.749   7.816  1.00 85.54      A    C
ATOM    708  HG  LEU D  59       3.773  -5.816   7.825  1.00 85.54      A    H
ATOM    709  CD1 LEU D  59       2.881  -4.032   8.560  1.00 85.54      A    C
ATOM    710 HD11 LEU D  59       2.817  -4.434   9.571  1.00 85.54      A    H
ATOM    711 HD12 LEU D  59       1.926  -4.185   8.059  1.00 85.54      A    H
ATOM    712 HD13 LEU D  59       3.107  -2.967   8.621  1.00 85.54      A    H
ATOM    713  CD2 LEU D  59       4.001  -4.259   6.370  1.00 85.54      A    C
ATOM    714 HD21 LEU D  59       4.683  -4.882   5.791  1.00 85.54      A    H
ATOM    715 HD22 LEU D  59       3.000  -4.349   5.949  1.00 85.54      A    H
ATOM    716 HD23 LEU D  59       4.313  -3.216   6.326  1.00 85.54      A    H
ATOM    717  N   LYS D  66       8.390  -3.729   8.377  1.00 77.47      A    N
ATOM    718  H   LYS D  66       7.956  -3.174   7.654  1.00 77.47      A    H
ATOM    719  CA  LYS D  66       9.470  -3.139   9.171  1.00 77.47      A    C
ATOM    720  HA  LYS D  66      10.330  -3.808   9.127  1.00 77.47      A    H
ATOM    721  C   LYS D  66       9.047  -3.039  10.650  1.00 77.47      A    C
ATOM    722  CB  LYS D  66       9.844  -1.783   8.559  1.00 77.47      A    C
ATOM    723  HB2 LYS D  66       9.946  -1.886   7.478  1.00 77.47      A    H
ATOM    724  HB3 LYS D  66       9.064  -1.053   8.775  1.00 77.47      A    H
ATOM    725  O   LYS D  66       7.905  -2.697  10.934  1.00 77.47      A    O
ATOM    726  CG  LYS D  66      11.178  -1.319   9.135  1.00 77.47      A    C
ATOM    727  HG2 LYS D  66      11.938  -2.056   8.873  1.00 77.47      A    H
ATOM    728  HG3 LYS D  66      11.097  -1.254  10.220  1.00 77.47      A    H
ATOM    729  CD  LYS D  66      11.619   0.038   8.600  1.00 77.47      A    C
ATOM    730  HD2 LYS D  66      10.824   0.763   8.777  1.00 77.47      A    H
ATOM    731  HD3 LYS D  66      11.842  -0.032   7.536  1.00 77.47      A    H
ATOM    732  CE  LYS D  66      12.871   0.400   9.400  1.00 77.47      A    C
ATOM    733  HE2 LYS D  66      12.614   0.372  10.459  1.00 77.47      A    H
ATOM    734  HE3 LYS D  66      13.622  -0.374   9.244  1.00 77.47      A    H
ATOM    735  NZ  LYS D  66      13.413   1.729   9.055  1.00 77.47      A    N
ATOM    736  HZ1 LYS D  66      12.747   2.465   9.242  1.00 77.47      A    H
ATOM    737  HZ2 LYS D  66      13.684   1.827   8.087  1.00 77.47      A    H
ATOM    738  HZ3 LYS D  66      14.242   1.928   9.596  1.00 77.47      A    H
ATOM    739  N   GLY D  67       9.964  -3.355  11.562  1.00 71.64      A    N
ATOM    740  H   GLY D  67      10.909  -3.510  11.242  1.00 71.64      A    H
ATOM    741  CA  GLY D  67       9.729  -3.538  13.001  1.00 71.64      A    C
ATOM    742  HA2 GLY D  67       8.659  -3.516  13.209  1.00 71.64      A    H
ATOM    743  HA3 GLY D  67      10.191  -2.712  13.542  1.00 71.64      A    H
ATOM    744  C   GLY D  67      10.293  -4.856  13.560  1.00 71.64      A    C
ATOM    745  O   GLY D  67      10.014  -5.214  14.700  1.00 71.64      A    O
ATOM    746  N   GLY D  68      11.083  -5.604  12.778  1.00 64.76      A    N
ATOM    747  H   GLY D  68      11.418  -5.169  11.930  1.00 64.76      A    H
ATOM    748  CA  GLY D  68      11.722  -6.850  13.217  1.00 64.76      A    C
ATOM    749  HA2 GLY D  68      12.282  -6.657  14.132  1.00 64.76      A    H
ATOM    750  HA3 GLY D  68      12.418  -7.173  12.442  1.00 64.76      A    H
ATOM    751  C   GLY D  68      10.757  -8.008  13.489  1.00 64.76      A    C
ATOM    752  O   GLY D  68      11.015  -8.824  14.375  1.00 64.76      A    O
ATOM    753  N   GLU D  69       9.648  -8.090  12.753  1.00 76.22      A    N
ATOM    754  H   GLU D  69       9.459  -7.366  12.075  1.00 76.22      A    H
ATOM    755  CA  GLU D  69       8.614  -9.086  13.025  1.00 76.22      A    C
ATOM    756  HA  GLU D  69       8.437  -9.075  14.101  1.00 76.22      A    H
ATOM    757  C   GLU D  69       9.057 -10.514  12.661  1.00 76.22      A    C
ATOM    758  CB  GLU D  69       7.281  -8.702  12.356  1.00 76.22      A    C
ATOM    759  HB2 GLU D  69       6.568  -9.511  12.512  1.00 76.22      A    H
ATOM    760  HB3 GLU D  69       7.436  -8.575  11.285  1.00 76.22      A    H
ATOM    761  O   GLU D  69       9.686 -10.782  11.630  1.00 76.22      A    O
ATOM    762  CG  GLU D  69       6.702  -7.410  12.964  1.00 76.22      A    C
ATOM    763  HG2 GLU D  69       6.634  -7.542  14.044  1.00 76.22      A    H
ATOM    764  HG3 GLU D  69       7.387  -6.586  12.767  1.00 76.22      A    H
ATOM    765  CD  GLU D  69       5.313  -7.032  12.424  1.00 76.22      A    C
ATOM    766  OE1 GLU D  69       4.634  -6.234  13.105  1.00 76.22      A    O
ATOM    767  OE2 GLU D  69       4.915  -7.547  11.347  1.00 76.22      A    O
ATOM    768  N   GLN D  70       8.672 -11.458  13.518  1.00 87.06      A    N
ATOM    769  H   GLN D  70       8.189 -11.163  14.355  1.00 87.06      A    H
ATOM    770  CA  GLN D  70       8.505 -12.856  13.145  1.00 87.06      A    C
ATOM    771  HA  GLN D  70       8.905 -13.022  12.145  1.00 87.06      A    H
ATOM    772  C   GLN D  70       7.012 -13.150  13.111  1.00 87.06      A    C
ATOM    773  CB  GLN D  70       9.227 -13.797  14.117  1.00 87.06      A    C
ATOM    774  HB2 GLN D  70       8.940 -14.820  13.875  1.00 87.06      A    H
ATOM    775  HB3 GLN D  70       8.915 -13.583  15.139  1.00 87.06      A    H
ATOM    776  O   GLN D  70       6.277 -12.770  14.022  1.00 87.06      A    O
ATOM    777  CG  GLN D  70      10.751 -13.679  14.005  1.00 87.06      A    C
ATOM    778  HG2 GLN D  70      11.063 -12.685  14.327  1.00 87.06      A    H
ATOM    779  HG3 GLN D  70      11.042 -13.809  12.962  1.00 87.06      A    H
ATOM    780  CD  GLN D  70      11.490 -14.719  14.842  1.00 87.06      A    C
ATOM    781  NE2 GLN D  70      12.804 -14.735  14.794  1.00 87.06      A    N
ATOM    782 HE21 GLN D  70      13.305 -14.006  14.307  1.00 87.06      A    H
ATOM    783 HE22 GLN D  70      13.238 -15.418  15.399  1.00 87.06      A    H
ATOM    784  OE1 GLN D  70      10.932 -15.544  15.541  1.00 87.06      A    O
ATOM    785  N   LYS D  71       6.565 -13.835  12.062  1.00 89.30      A    N
ATOM    786  H   LYS D  71       7.241 -14.164  11.387  1.00 89.30      A    H
ATOM    787  CA  LYS D  71       5.183 -14.309  11.944  1.00 89.30      A    C
ATOM    788  HA  LYS D  71       4.691 -14.208  12.911  1.00 89.30      A    H
ATOM    789  C   LYS D  71       5.190 -15.789  11.626  1.00 89.30      A    C
ATOM    790  CB  LYS D  71       4.384 -13.483  10.917  1.00 89.30      A    C
ATOM    791  HB2 LYS D  71       3.412 -13.953  10.767  1.00 89.30      A    H
ATOM    792  HB3 LYS D  71       4.911 -13.462   9.963  1.00 89.30      A    H
ATOM    793  O   LYS D  71       6.123 -16.300  11.015  1.00 89.30      A    O
ATOM    794  CG  LYS D  71       4.164 -12.050  11.429  1.00 89.30      A    C
ATOM    795  HG2 LYS D  71       5.123 -11.532  11.422  1.00 89.30      A    H
ATOM    796  HG3 LYS D  71       3.805 -12.092  12.457  1.00 89.30      A    H
ATOM    797  CD  LYS D  71       3.156 -11.235  10.602  1.00 89.30      A    C
ATOM    798  HD2 LYS D  71       2.162 -11.679  10.656  1.00 89.30      A    H
ATOM    799  HD3 LYS D  71       3.503 -11.229   9.569  1.00 89.30      A    H
ATOM    800  CE  LYS D  71       3.147  -9.821  11.210  1.00 89.30      A    C
ATOM    801  HE2 LYS D  71       4.191  -9.570  11.396  1.00 89.30      A    H
ATOM    802  HE3 LYS D  71       2.664  -9.830  12.187  1.00 89.30      A    H
ATOM    803  NZ  LYS D  71       2.589  -8.719  10.384  1.00 89.30      A    N
ATOM    804  HZ1 LYS D  71       2.672  -8.880   9.391  1.00 89.30      A    H
ATOM    805  HZ2 LYS D  71       1.688  -8.376  10.686  1.00 89.30      A    H
ATOM    806  HZ3 LYS D  71       3.178  -7.926  10.595  1.00 89.30      A    H
ATOM    807  N   GLY D  72       4.145 -16.486  12.037  1.00 88.65      A    N
ATOM    808  H   GLY D  72       3.403 -16.036  12.554  1.00 88.65      A    H
ATOM    809  CA  GLY D  72       3.995 -17.892  11.716  1.00 88.65      A    C
ATOM    810  HA2 GLY D  72       4.616 -18.504  12.370  1.00 88.65      A    H
ATOM    811  HA3 GLY D  72       4.301 -18.049  10.682  1.00 88.65      A    H
ATOM    812  C   GLY D  72       2.558 -18.345  11.834  1.00 88.65      A    C
ATOM    813  O   GLY D  72       1.776 -17.797  12.609  1.00 88.65      A    O
ATOM    814  N   HIS D  75       2.234 -19.348  11.035  1.00 81.52      A    N
ATOM    815  H   HIS D  75       2.948 -19.742  10.439  1.00 81.52      A    H
ATOM    816  CA  HIS D  75       0.988 -20.075  11.109  1.00 81.52      A    C
ATOM    817  HA  HIS D  75       0.540 -19.914  12.090  1.00 81.52      A    H
ATOM    818  C   HIS D  75       1.293 -21.563  10.958  1.00 81.52      A    C
ATOM    819  CB  HIS D  75       0.018 -19.563  10.045  1.00 81.52      A    C
ATOM    820  HB2 HIS D  75       0.423 -19.766   9.054  1.00 81.52      A    H
ATOM    821  HB3 HIS D  75      -0.100 -18.485  10.154  1.00 81.52      A    H
ATOM    822  O   HIS D  75       1.951 -21.983  10.003  1.00 81.52      A    O
ATOM    823  CG  HIS D  75      -1.334 -20.203  10.178  1.00 81.52      A    C
ATOM    824  CD2 HIS D  75      -1.975 -20.960   9.236  1.00 81.52      A    C
ATOM    825  HD2 HIS D  75      -1.604 -21.206   8.252  1.00 81.52      A    H
ATOM    826  ND1 HIS D  75      -2.144 -20.165  11.292  1.00 81.52      A    N
ATOM    827  HD1 HIS D  75      -1.966 -19.658  12.147  1.00 81.52      A    H
ATOM    828  CE1 HIS D  75      -3.247 -20.883  11.025  1.00 81.52      A    C
ATOM    829  HE1 HIS D  75      -4.074 -21.039  11.702  1.00 81.52      A    H
ATOM    830  NE2 HIS D  75      -3.196 -21.365   9.776  1.00 81.52      A    N
ATOM    831  N   GLU D  76       0.835 -22.350  11.930  1.00 83.41      A    N
ATOM    832  H   GLU D  76       0.275 -21.935  12.661  1.00 83.41      A    H
ATOM    833  CA  GLU D  76       1.136 -23.778  12.032  1.00 83.41      A    C
ATOM    834  HA  GLU D  76       0.804 -24.124  13.011  1.00 83.41      A    H
ATOM    835  C   GLU D  76       2.651 -24.045  11.981  1.00 83.41      A    C
ATOM    836  CB  GLU D  76       0.336 -24.570  10.982  1.00 83.41      A    C
ATOM    837  HB2 GLU D  76       0.527 -25.632  11.140  1.00 83.41      A    H
ATOM    838  HB3 GLU D  76       0.688 -24.300   9.987  1.00 83.41      A    H
ATOM    839  O   GLU D  76       3.400 -23.541  12.817  1.00 83.41      A    O
ATOM    840  CG  GLU D  76      -1.177 -24.341  11.048  1.00 83.41      A    C
ATOM    841  HG2 GLU D  76      -1.519 -24.582  12.055  1.00 83.41      A    H
ATOM    842  HG3 GLU D  76      -1.395 -23.291  10.855  1.00 83.41      A    H
ATOM    843  CD  GLU D  76      -1.924 -25.207  10.023  1.00 83.41      A    C
ATOM    844  OE1 GLU D  76      -3.131 -25.438  10.244  1.00 83.41      A    O
ATOM    845  OE2 GLU D  76      -1.280 -25.669   9.050  1.00 83.41      A    O
ATOM    846  N   LYS D  77       3.112 -24.833  11.004  1.00 92.98      A    N
ATOM    847  H   LYS D  77       2.438 -25.168  10.331  1.00 92.98      A    H
ATOM    848  CA  LYS D  77       4.523 -25.190  10.816  1.00 92.98      A    C
ATOM    849  HA  LYS D  77       5.072 -24.941  11.724  1.00 92.98      A    H
ATOM    850  C   LYS D  77       5.208 -24.386   9.703  1.00 92.98      A    C
ATOM    851  CB  LYS D  77       4.668 -26.695  10.599  1.00 92.98      A    C
ATOM    852  HB2 LYS D  77       4.251 -26.956   9.626  1.00 92.98      A    H
ATOM    853  HB3 LYS D  77       5.736 -26.914  10.570  1.00 92.98      A    H
ATOM    854  O   LYS D  77       6.231 -24.808   9.167  1.00 92.98      A    O
ATOM    855  CG  LYS D  77       4.039 -27.604  11.660  1.00 92.98      A    C
ATOM    856  HG2 LYS D  77       2.965 -27.434  11.729  1.00 92.98      A    H
ATOM    857  HG3 LYS D  77       4.508 -27.412  12.625  1.00 92.98      A    H
ATOM    858  CD  LYS D  77       4.306 -29.047  11.222  1.00 92.98      A    C
ATOM    859  HD2 LYS D  77       5.372 -29.151  11.022  1.00 92.98      A    H
ATOM    860  HD3 LYS D  77       3.764 -29.249  10.297  1.00 92.98      A    H
ATOM    861  CE  LYS D  77       3.903 -30.064  12.288  1.00 92.98      A    C
ATOM    862  HE2 LYS D  77       4.373 -29.782  13.230  1.00 92.98      A    H
ATOM    863  HE3 LYS D  77       2.822 -30.029  12.420  1.00 92.98      A    H
ATOM    864  NZ  LYS D  77       4.347 -31.420  11.881  1.00 92.98      A    N
ATOM    865  HZ1 LYS D  77       5.351 -31.432  11.770  1.00 92.98      A    H
ATOM    866  HZ2 LYS D  77       4.088 -32.119  12.562  1.00 92.98      A    H
ATOM    867  HZ3 LYS D  77       3.966 -31.666  10.979  1.00 92.98      A    H
ATOM    868  N   ILE D  78       4.627 -23.253   9.310  1.00 95.52      A    N
ATOM    869  H   ILE D  78       3.772 -22.965   9.765  1.00 95.52      A    H
ATOM    870  CA  ILE D  78       5.249 -22.306   8.385  1.00 95.52      A    C
ATOM    871  HA  ILE D  78       6.237 -22.674   8.106  1.00 95.52      A    H
ATOM    872  C   ILE D  78       5.440 -20.986   9.124  1.00 95.52      A    C
ATOM    873  CB  ILE D  78       4.440 -22.151   7.078  1.00 95.52      A    C
ATOM    874  HB  ILE D  78       3.467 -21.723   7.317  1.00 95.52      A    H
ATOM    875  O   ILE D  78       4.477 -20.369   9.579  1.00 95.52      A    O
ATOM    876  CG1 ILE D  78       4.223 -23.523   6.395  1.00 95.52      A    C
ATOM    877 HG12 ILE D  78       5.190 -23.983   6.192  1.00 95.52      A    H
ATOM    878 HG13 ILE D  78       3.679 -24.176   7.077  1.00 95.52      A    H
ATOM    879  CG2 ILE D  78       5.186 -21.189   6.131  1.00 95.52      A    C
ATOM    880 HG21 ILE D  78       6.150 -21.613   5.852  1.00 95.52      A    H
ATOM    881 HG22 ILE D  78       4.593 -20.998   5.236  1.00 95.52      A    H
ATOM    882 HG23 ILE D  78       5.354 -20.229   6.620  1.00 95.52      A    H
ATOM    883  CD1 ILE D  78       3.414 -23.469   5.092  1.00 95.52      A    C
ATOM    884 HD11 ILE D  78       3.196 -24.486   4.765  1.00 95.52      A    H
ATOM    885 HD12 ILE D  78       2.476 -22.941   5.260  1.00 95.52      A    H
ATOM    886 HD13 ILE D  78       3.984 -22.971   4.307  1.00 95.52      A    H
ATOM    887  N   SER D  79       6.681 -20.528   9.229  1.00 96.61      A    N
ATOM    888  H   SER D  79       7.436 -21.065   8.828  1.00 96.61      A    H
ATOM    889  CA  SER D  79       7.012 -19.235   9.827  1.00 96.61      A    C
ATOM    890  HA  SER D  79       6.103 -18.642   9.926  1.00 96.61      A    H
ATOM    891  C   SER D  79       7.928 -18.432   8.924  1.00 96.61      A    C
ATOM    892  CB  SER D  79       7.597 -19.412  11.232  1.00 96.61      A    C
ATOM    893  HB2 SER D  79       7.716 -18.434  11.699  1.00 96.61      A    H
ATOM    894  HB3 SER D  79       6.904 -20.001  11.832  1.00 96.61      A    H
ATOM    895  O   SER D  79       8.578 -18.975   8.036  1.00 96.61      A    O
ATOM    896  OG  SER D  79       8.852 -20.061  11.187  1.00 96.61      A    O
ATOM    897  HG  SER D  79       9.098 -20.317  12.079  1.00 96.61      A    H
ATOM    898  N   ALA D  80       7.987 -17.126   9.134  1.00 96.99      A    N
ATOM    899  H   ALA D  80       7.411 -16.720   9.857  1.00 96.99      A    H
ATOM    900  CA  ALA D  80       8.941 -16.261   8.477  1.00 96.99      A    C
ATOM    901  HA  ALA D  80       9.751 -16.892   8.112  1.00 96.99      A    H
ATOM    902  C   ALA D  80       9.549 -15.262   9.456  1.00 96.99      A    C
ATOM    903  CB  ALA D  80       8.290 -15.558   7.287  1.00 96.99      A    C
ATOM    904  HB1 ALA D  80       9.027 -14.942   6.771  1.00 96.99      A    H
ATOM    905  HB2 ALA D  80       7.479 -14.931   7.659  1.00 96.99      A    H
ATOM    906  HB3 ALA D  80       7.892 -16.291   6.585  1.00 96.99      A    H
ATOM    907  O   ALA D  80       8.935 -14.863  10.447  1.00 96.99      A    O
ATOM    908  N   SER D  81      10.763 -14.833   9.136  1.00 95.85      A    N
ATOM    909  H   SER D  81      11.190 -15.217   8.305  1.00 95.85      A    H
ATOM    910  CA  SER D  81      11.465 -13.751   9.817  1.00 95.85      A    C
ATOM    911  HA  SER D  81      10.811 -13.306  10.566  1.00 95.85      A    H
ATOM    912  C   SER D  81      11.829 -12.656   8.823  1.00 95.85      A    C
ATOM    913  CB  SER D  81      12.705 -14.295  10.537  1.00 95.85      A    C
ATOM    914  HB2 SER D  81      12.408 -15.119  11.185  1.00 95.85      A    H
ATOM    915  HB3 SER D  81      13.133 -13.505  11.155  1.00 95.85      A    H
ATOM    916  O   SER D  81      11.988 -12.917   7.625  1.00 95.85      A    O
ATOM    917  OG  SER D  81      13.686 -14.740   9.613  1.00 95.85      A    O
ATOM    918  HG  SER D  81      14.044 -15.585   9.896  1.00 95.85      A    H
ATOM    919  N   PHE D  82      11.974 -11.426   9.311  1.00 94.14      A    N
ATOM    920  H   PHE D  82      11.684 -11.229  10.258  1.00 94.14      A    H
ATOM    921  CA  PHE D  82      12.504 -10.317   8.530  1.00 94.14      A    C
ATOM    922  HA  PHE D  82      12.898 -10.707   7.591  1.00 94.14      A    H
ATOM    923  C   PHE D  82      13.675  -9.655   9.264  1.00 94.14      A    C
ATOM    924  CB  PHE D  82      11.369  -9.348   8.175  1.00 94.14      A    C
ATOM    925  HB2 PHE D  82      10.891  -9.021   9.099  1.00 94.14      A    H
ATOM    926  HB3 PHE D  82      10.626  -9.885   7.586  1.00 94.14      A    H
ATOM    927  O   PHE D  82      13.545  -9.136  10.368  1.00 94.14      A    O
ATOM    928  CG  PHE D  82      11.803  -8.131   7.383  1.00 94.14      A    C
ATOM    929  CD1 PHE D  82      11.289  -6.867   7.722  1.00 94.14      A    C
ATOM    930  HD1 PHE D  82      10.571  -6.767   8.522  1.00 94.14      A    H
ATOM    931  CD2 PHE D  82      12.720  -8.247   6.316  1.00 94.14      A    C
ATOM    932  HD2 PHE D  82      13.094  -9.215   6.016  1.00 94.14      A    H
ATOM    933  CE1 PHE D  82      11.713  -5.725   7.026  1.00 94.14      A    C
ATOM    934  HE1 PHE D  82      11.315  -4.756   7.287  1.00 94.14      A    H
ATOM    935  CE2 PHE D  82      13.168  -7.099   5.641  1.00 94.14      A    C
ATOM    936  HE2 PHE D  82      13.895  -7.183   4.847  1.00 94.14      A    H
ATOM    937  CZ  PHE D  82      12.672  -5.836   6.009  1.00 94.14      A    C
ATOM    938  HZ  PHE D  82      13.022  -4.935   5.527  1.00 94.14      A    H
ATOM    939  N   ASN D  83      14.856  -9.709   8.647  1.00 92.31      A    N
ATOM    940  H   ASN D  83      14.891 -10.137   7.733  1.00 92.31      A    H
ATOM    941  CA  ASN D  83      16.075  -9.084   9.134  1.00 92.31      A    C
ATOM    942  HA  ASN D  83      15.946  -8.820  10.183  1.00 92.31      A    H
ATOM    943  C   ASN D  83      16.342  -7.796   8.352  1.00 92.31      A    C
ATOM    944  CB  ASN D  83      17.231 -10.093   9.040  1.00 92.31      A    C
ATOM    945  HB2 ASN D  83      17.453 -10.309   7.995  1.00 92.31      A    H
ATOM    946  HB3 ASN D  83      16.916 -11.020   9.517  1.00 92.31      A    H
ATOM    947  O   ASN D  83      16.901  -7.819   7.252  1.00 92.31      A    O
ATOM    948  CG  ASN D  83      18.492  -9.583   9.718  1.00 92.31      A    C
ATOM    949  ND2 ASN D  83      19.128 -10.407  10.518  1.00 92.31      A    N
ATOM    950 HD21 ASN D  83      19.858  -9.998  11.083  1.00 92.31      A    H
ATOM    951 HD22 ASN D  83      18.696 -11.291  10.745  1.00 92.31      A    H
ATOM    952  OD1 ASN D  83      18.935  -8.455   9.564  1.00 92.31      A    O
ATOM    953  N   GLU D  84      15.989  -6.666   8.956  1.00 87.30      A    N
ATOM    954  H   GLU D  84      15.414  -6.729   9.784  1.00 87.30      A    H
ATOM    955  CA  GLU D  84      16.162  -5.340   8.358  1.00 87.30      A    C
ATOM    956  HA  GLU D  84      15.621  -5.288   7.413  1.00 87.30      A    H
ATOM    957  C   GLU D  84      17.626  -4.994   8.083  1.00 87.30      A    C
ATOM    958  CB  GLU D  84      15.595  -4.290   9.309  1.00 87.30      A    C
ATOM    959  HB2 GLU D  84      16.032  -4.427  10.298  1.00 87.30      A    H
ATOM    960  HB3 GLU D  84      15.868  -3.301   8.940  1.00 87.30      A    H
ATOM    961  O   GLU D  84      17.945  -4.440   7.035  1.00 87.30      A    O
ATOM    962  CG  GLU D  84      14.075  -4.383   9.397  1.00 87.30      A    C
ATOM    963  HG2 GLU D  84      13.783  -5.407   9.629  1.00 87.30      A    H
ATOM    964  HG3 GLU D  84      13.648  -4.110   8.432  1.00 87.30      A    H
ATOM    965  CD  GLU D  84      13.545  -3.446  10.475  1.00 87.30      A    C
ATOM    966  OE1 GLU D  84      12.603  -3.883  11.161  1.00 87.30      A    O
ATOM    967  OE2 GLU D  84      14.062  -2.310  10.583  1.00 87.30      A    O
ATOM    968  N   LYS D  85      18.554  -5.361   8.977  1.00 86.94      A    N
ATOM    969  H   LYS D  85      18.250  -5.879   9.789  1.00 86.94      A    H
ATOM    970  CA  LYS D  85      19.984  -5.060   8.782  1.00 86.94      A    C
ATOM    971  HA  LYS D  85      20.100  -3.989   8.616  1.00 86.94      A    H
ATOM    972  C   LYS D  85      20.540  -5.735   7.530  1.00 86.94      A    C
ATOM    973  CB  LYS D  85      20.810  -5.474  10.007  1.00 86.94      A    C
ATOM    974  HB2 LYS D  85      20.618  -6.521  10.244  1.00 86.94      A    H
ATOM    975  HB3 LYS D  85      21.866  -5.369   9.758  1.00 86.94      A    H
ATOM    976  O   LYS D  85      21.366  -5.153   6.837  1.00 86.94      A    O
ATOM    977  CG  LYS D  85      20.515  -4.605  11.236  1.00 86.94      A    C
ATOM    978  HG2 LYS D  85      19.477  -4.738  11.539  1.00 86.94      A    H
ATOM    979  HG3 LYS D  85      20.678  -3.558  10.981  1.00 86.94      A    H
ATOM    980  CD  LYS D  85      21.438  -4.992  12.399  1.00 86.94      A    C
ATOM    981  HD2 LYS D  85      22.476  -4.871  12.091  1.00 86.94      A    H
ATOM    982  HD3 LYS D  85      21.259  -6.034  12.666  1.00 86.94      A    H
ATOM    983  CE  LYS D  85      21.150  -4.092  13.606  1.00 86.94      A    C
ATOM    984  HE2 LYS D  85      21.316  -3.055  13.311  1.00 86.94      A    H
ATOM    985  HE3 LYS D  85      20.097  -4.190  13.869  1.00 86.94      A    H
ATOM    986  NZ  LYS D  85      22.001  -4.433  14.774  1.00 86.94      A    N
ATOM    987  HZ1 LYS D  85      21.788  -3.818  15.547  1.00 86.94      A    H
ATOM    988  HZ2 LYS D  85      21.828  -5.380  15.078  1.00 86.94      A    H
ATOM    989  HZ3 LYS D  85      22.981  -4.328  14.550  1.00 86.94      A    H
ATOM    990  N   LYS D  86      20.092  -6.961   7.248  1.00 90.01      A    N
ATOM    991  H   LYS D  86      19.411  -7.358   7.879  1.00 90.01      A    H
ATOM    992  CA  LYS D  86      20.500  -7.733   6.066  1.00 90.01      A    C
ATOM    993  HA  LYS D  86      21.480  -7.390   5.736  1.00 90.01      A    H
ATOM    994  C   LYS D  86      19.591  -7.526   4.854  1.00 90.01      A    C
ATOM    995  CB  LYS D  86      20.606  -9.222   6.425  1.00 90.01      A    C
ATOM    996  HB2 LYS D  86      20.791  -9.790   5.513  1.00 90.01      A    H
ATOM    997  HB3 LYS D  86      19.661  -9.563   6.850  1.00 90.01      A    H
ATOM    998  O   LYS D  86      19.897  -8.073   3.800  1.00 90.01      A    O
ATOM    999  CG  LYS D  86      21.753  -9.499   7.406  1.00 90.01      A    C
ATOM   1000  HG2 LYS D  86      22.678  -9.090   6.999  1.00 90.01      A    H
ATOM   1001  HG3 LYS D  86      21.546  -9.026   8.366  1.00 90.01      A    H
ATOM   1002  CD  LYS D  86      21.917 -11.010   7.605  1.00 90.01      A    C
ATOM   1003  HD2 LYS D  86      21.008 -11.412   8.052  1.00 90.01      A    H
ATOM   1004  HD3 LYS D  86      22.069 -11.480   6.633  1.00 90.01      A    H
ATOM   1005  CE  LYS D  86      23.119 -11.302   8.509  1.00 90.01      A    C
ATOM   1006  HE2 LYS D  86      22.940 -10.853   9.485  1.00 90.01      A    H
ATOM   1007  HE3 LYS D  86      23.999 -10.825   8.076  1.00 90.01      A    H
ATOM   1008  NZ  LYS D  86      23.348 -12.763   8.643  1.00 90.01      A    N
ATOM   1009  HZ1 LYS D  86      22.540 -13.215   9.047  1.00 90.01      A    H
ATOM   1010  HZ2 LYS D  86      24.151 -12.951   9.225  1.00 90.01      A    H
ATOM   1011  HZ3 LYS D  86      23.511 -13.174   7.735  1.00 90.01      A    H
ATOM   1012  N   GLN D  87      18.486  -6.788   4.999  1.00 91.61      A    N
ATOM   1013  H   GLN D  87      18.309  -6.363   5.898  1.00 91.61      A    H
ATOM   1014  CA  GLN D  87      17.451  -6.647   3.967  1.00 91.61      A    C
ATOM   1015  HA  GLN D  87      16.565  -6.236   4.451  1.00 91.61      A    H
ATOM   1016  C   GLN D  87      17.006  -8.012   3.418  1.00 91.61      A    C
ATOM   1017  CB  GLN D  87      17.914  -5.645   2.894  1.00 91.61      A    C
ATOM   1018  HB2 GLN D  87      18.847  -5.991   2.447  1.00 91.61      A    H
ATOM   1019  HB3 GLN D  87      17.166  -5.584   2.104  1.00 91.61      A    H
ATOM   1020  O   GLN D  87      16.925  -8.239   2.208  1.00 91.61      A    O
ATOM   1021  CG  GLN D  87      18.133  -4.242   3.485  1.00 91.61      A    C
ATOM   1022  HG2 GLN D  87      18.893  -4.275   4.265  1.00 91.61      A    H
ATOM   1023  HG3 GLN D  87      18.494  -3.580   2.698  1.00 91.61      A    H
ATOM   1024  CD  GLN D  87      16.845  -3.655   4.047  1.00 91.61      A    C
ATOM   1025  NE2 GLN D  87      16.883  -2.824   5.058  1.00 91.61      A    N
ATOM   1026 HE21 GLN D  87      15.988  -2.534   5.426  1.00 91.61      A    H
ATOM   1027 HE22 GLN D  87      17.695  -2.842   5.659  1.00 91.61      A    H
ATOM   1028  OE1 GLN D  87      15.760  -3.917   3.568  1.00 91.61      A    O
ATOM   1029  N   GLN D  88      16.771  -8.947   4.344  1.00 94.19      A    N
ATOM   1030  H   GLN D  88      16.812  -8.673   5.315  1.00 94.19      A    H
ATOM   1031  CA  GLN D  88      16.504 -10.349   4.046  1.00 94.19      A    C
ATOM   1032  HA  GLN D  88      16.257 -10.439   2.988  1.00 94.19      A    H
ATOM   1033  C   GLN D  88      15.319 -10.860   4.860  1.00 94.19      A    C
ATOM   1034  CB  GLN D  88      17.768 -11.185   4.319  1.00 94.19      A    C
ATOM   1035  HB2 GLN D  88      18.051 -11.064   5.365  1.00 94.19      A    H
ATOM   1036  HB3 GLN D  88      18.579 -10.809   3.696  1.00 94.19      A    H
ATOM   1037  O   GLN D  88      15.273 -10.675   6.072  1.00 94.19      A    O
ATOM   1038  CG  GLN D  88      17.567 -12.685   4.030  1.00 94.19      A    C
ATOM   1039  HG2 GLN D  88      17.367 -12.829   2.968  1.00 94.19      A    H
ATOM   1040  HG3 GLN D  88      16.710 -13.058   4.590  1.00 94.19      A    H
ATOM   1041  CD  GLN D  88      18.766 -13.542   4.419  1.00 94.19      A    C
ATOM   1042  NE2 GLN D  88      18.554 -14.802   4.731  1.00 94.19      A    N
ATOM   1043 HE21 GLN D  88      17.619 -15.175   4.805  1.00 94.19      A    H
ATOM   1044 HE22 GLN D  88      19.359 -15.364   4.967  1.00 94.19      A    H
ATOM   1045  OE1 GLN D  88      19.910 -13.113   4.458  1.00 94.19      A    O
ATOM   1046  N   SER D  89      14.413 -11.583   4.209  1.00 96.10      A    N
ATOM   1047  H   SER D  89      14.544 -11.720   3.216  1.00 96.10      A    H
ATOM   1048  CA  SER D  89      13.420 -12.423   4.871  1.00 96.10      A    C
ATOM   1049  HA  SER D  89      13.507 -12.281   5.948  1.00 96.10      A    H
ATOM   1050  C   SER D  89      13.679 -13.895   4.583  1.00 96.10      A    C
ATOM   1051  CB  SER D  89      12.010 -12.020   4.451  1.00 96.10      A    C
ATOM   1052  HB2 SER D  89      11.838 -10.976   4.717  1.00 96.10      A    H
ATOM   1053  HB3 SER D  89      11.930 -12.142   3.371  1.00 96.10      A    H
ATOM   1054  O   SER D  89      14.123 -14.260   3.492  1.00 96.10      A    O
ATOM   1055  OG  SER D  89      11.036 -12.826   5.082  1.00 96.10      A    O
ATOM   1056  HG  SER D  89      11.198 -12.808   6.028  1.00 96.10      A    H
ATOM   1057  N   SER D  90      13.386 -14.736   5.564  1.00 97.09      A    N
ATOM   1058  H   SER D  90      13.016 -14.362   6.426  1.00 97.09      A    H
ATOM   1059  CA  SER D  90      13.480 -16.187   5.451  1.00 97.09      A    C
ATOM   1060  HA  SER D  90      13.738 -16.470   4.430  1.00 97.09      A    H
ATOM   1061  C   SER D  90      12.133 -16.805   5.797  1.00 97.09      A    C
ATOM   1062  CB  SER D  90      14.572 -16.710   6.383  1.00 97.09      A    C
ATOM   1063  HB2 SER D  90      14.337 -16.396   7.400  1.00 97.09      A    H
ATOM   1064  HB3 SER D  90      14.602 -17.798   6.344  1.00 97.09      A    H
ATOM   1065  O   SER D  90      11.558 -16.445   6.818  1.00 97.09      A    O
ATOM   1066  OG  SER D  90      15.838 -16.186   6.013  1.00 97.09      A    O
ATOM   1067  HG  SER D  90      16.184 -16.738   5.308  1.00 97.09      A    H
ATOM   1068  N   LEU D  91      11.654 -17.722   4.959  1.00 97.62      A    N
ATOM   1069  H   LEU D  91      12.198 -17.933   4.135  1.00 97.62      A    H
ATOM   1070  CA  LEU D  91      10.501 -18.582   5.207  1.00 97.62      A    C
ATOM   1071  HA  LEU D  91       9.890 -18.155   6.002  1.00 97.62      A    H
ATOM   1072  C   LEU D  91      11.013 -19.957   5.646  1.00 97.62      A    C
ATOM   1073  CB  LEU D  91       9.657 -18.669   3.924  1.00 97.62      A    C
ATOM   1074  HB2 LEU D  91       9.470 -17.662   3.552  1.00 97.62      A    H
ATOM   1075  HB3 LEU D  91      10.242 -19.195   3.169  1.00 97.62      A    H
ATOM   1076  O   LEU D  91      11.796 -20.582   4.929  1.00 97.62      A    O
ATOM   1077  CG  LEU D  91       8.305 -19.386   4.097  1.00 97.62      A    C
ATOM   1078  HG  LEU D  91       8.437 -20.309   4.663  1.00 97.62      A    H
ATOM   1079  CD1 LEU D  91       7.280 -18.496   4.800  1.00 97.62      A    C
ATOM   1080 HD11 LEU D  91       7.232 -17.517   4.323  1.00 97.62      A    H
ATOM   1081 HD12 LEU D  91       6.293 -18.958   4.767  1.00 97.62      A    H
ATOM   1082 HD13 LEU D  91       7.561 -18.375   5.846  1.00 97.62      A    H
ATOM   1083  CD2 LEU D  91       7.725 -19.744   2.730  1.00 97.62      A    C
ATOM   1084 HD21 LEU D  91       8.422 -20.392   2.198  1.00 97.62      A    H
ATOM   1085 HD22 LEU D  91       7.555 -18.837   2.151  1.00 97.62      A    H
ATOM   1086 HD23 LEU D  91       6.785 -20.279   2.866  1.00 97.62      A    H
ATOM   1087  N   TYR D  92      10.568 -20.412   6.807  1.00 97.55      A    N
ATOM   1088  H   TYR D  92       9.896 -19.848   7.308  1.00 97.55      A    H
ATOM   1089  CA  TYR D  92      10.897 -21.694   7.410  1.00 97.55      A    C
ATOM   1090  HA  TYR D  92      11.743 -22.140   6.888  1.00 97.55      A    H
ATOM   1091  C   TYR D  92       9.686 -22.615   7.284  1.00 97.55      A    C
ATOM   1092  CB  TYR D  92      11.288 -21.500   8.883  1.00 97.55      A    C
ATOM   1093  HB2 TYR D  92      10.393 -21.251   9.452  1.00 97.55      A    H
ATOM   1094  HB3 TYR D  92      11.662 -22.447   9.272  1.00 97.55      A    H
ATOM   1095  O   TYR D  92       8.591 -22.278   7.736  1.00 97.55      A    O
ATOM   1096  CG  TYR D  92      12.323 -20.418   9.126  1.00 97.55      A    C
ATOM   1097  CD1 TYR D  92      13.695 -20.726   9.108  1.00 97.55      A    C
ATOM   1098  HD1 TYR D  92      14.008 -21.750   8.961  1.00 97.55      A    H
ATOM   1099  CD2 TYR D  92      11.904 -19.096   9.364  1.00 97.55      A    C
ATOM   1100  HD2 TYR D  92      10.848 -18.868   9.390  1.00 97.55      A    H
ATOM   1101  CE1 TYR D  92      14.652 -19.713   9.313  1.00 97.55      A    C
ATOM   1102  HE1 TYR D  92      15.703 -19.962   9.312  1.00 97.55      A    H
ATOM   1103  CE2 TYR D  92      12.851 -18.080   9.567  1.00 97.55      A    C
ATOM   1104  HE2 TYR D  92      12.514 -17.069   9.743  1.00 97.55      A    H
ATOM   1105  OH  TYR D  92      15.139 -17.400   9.758  1.00 97.55      A    O
ATOM   1106  HH  TYR D  92      16.030 -17.758   9.735  1.00 97.55      A    H
ATOM   1107  CZ  TYR D  92      14.226 -18.386   9.546  1.00 97.55      A    C
ATOM   1108  N   LEU D  93       9.885 -23.774   6.666  1.00 97.23      A    N
ATOM   1109  H   LEU D  93      10.816 -23.990   6.340  1.00 97.23      A    H
ATOM   1110  CA  LEU D  93       8.901 -24.849   6.623  1.00 97.23      A    C
ATOM   1111  HA  LEU D  93       7.950 -24.514   7.037  1.00 97.23      A    H
ATOM   1112  C   LEU D  93       9.427 -25.975   7.497  1.00 97.23      A    C
ATOM   1113  CB  LEU D  93       8.663 -25.313   5.178  1.00 97.23      A    C
ATOM   1114  HB2 LEU D  93       9.577 -25.746   4.770  1.00 97.23      A    H
ATOM   1115  HB3 LEU D  93       7.922 -26.111   5.215  1.00 97.23      A    H
ATOM   1116  O   LEU D  93      10.424 -26.596   7.137  1.00 97.23      A    O
ATOM   1117  CG  LEU D  93       8.166 -24.177   4.269  1.00 97.23      A    C
ATOM   1118  HG  LEU D  93       7.802 -23.347   4.874  1.00 97.23      A    H
ATOM   1119  CD1 LEU D  93       9.256 -23.655   3.327  1.00 97.23      A    C
ATOM   1120 HD11 LEU D  93       8.877 -22.803   2.764  1.00 97.23      A    H
ATOM   1121 HD12 LEU D  93       9.555 -24.441   2.633  1.00 97.23      A    H
ATOM   1122 HD13 LEU D  93      10.120 -23.335   3.909  1.00 97.23      A    H
ATOM   1123  CD2 LEU D  93       7.002 -24.652   3.412  1.00 97.23      A    C
ATOM   1124 HD21 LEU D  93       6.681 -23.811   2.796  1.00 97.23      A    H
ATOM   1125 HD22 LEU D  93       6.179 -24.964   4.055  1.00 97.23      A    H
ATOM   1126 HD23 LEU D  93       7.310 -25.486   2.782  1.00 97.23      A    H
ATOM   1127  N   THR D  94       8.797 -26.199   8.646  1.00 96.40      A    N
ATOM   1128  H   THR D  94       7.972 -25.668   8.886  1.00 96.40      A    H
ATOM   1129  CA  THR D  94       9.227 -27.236   9.588  1.00 96.40      A    C
ATOM   1130  HA  THR D  94      10.247 -27.524   9.334  1.00 96.40      A    H
ATOM   1131  C   THR D  94       8.370 -28.488   9.454  1.00 96.40      A    C
ATOM   1132  CB  THR D  94       9.280 -26.737  11.036  1.00 96.40      A    C
ATOM   1133  HB  THR D  94       9.580 -27.561  11.683  1.00 96.40      A    H
ATOM   1134  O   THR D  94       7.160 -28.402   9.233  1.00 96.40      A    O
ATOM   1135  CG2 THR D  94      10.283 -25.597  11.208  1.00 96.40      A    C
ATOM   1136 HG21 THR D  94      11.263 -25.930  10.866  1.00 96.40      A    H
ATOM   1137 HG22 THR D  94       9.977 -24.727  10.628  1.00 96.40      A    H
ATOM   1138 HG23 THR D  94      10.360 -25.327  12.262  1.00 96.40      A    H
ATOM   1139  OG1 THR D  94       8.036 -26.239  11.475  1.00 96.40      A    O
ATOM   1140  HG1 THR D  94       8.207 -25.749  12.282  1.00 96.40      A    H
ATOM   1141  N   ALA D  95       8.996 -29.659   9.582  1.00 96.04      A    N
ATOM   1142  H   ALA D  95       9.997 -29.639   9.713  1.00 96.04      A    H
ATOM   1143  CA  ALA D  95       8.384 -30.972   9.404  1.00 96.04      A    C
ATOM   1144  HA  ALA D  95       9.196 -31.667   9.192  1.00 96.04      A    H
ATOM   1145  C   ALA D  95       7.449 -31.008   8.181  1.00 96.04      A    C
ATOM   1146  CB  ALA D  95       7.740 -31.412  10.725  1.00 96.04      A    C
ATOM   1147  HB1 ALA D  95       8.512 -31.475  11.492  1.00 96.04      A    H
ATOM   1148  HB2 ALA D  95       6.992 -30.680  11.027  1.00 96.04      A    H
ATOM   1149  HB3 ALA D  95       7.286 -32.395  10.596  1.00 96.04      A    H
ATOM   1150  O   ALA D  95       6.230 -31.182   8.323  1.00 96.04      A    O
ATOM   1151  N   SER D  96       8.034 -30.759   7.003  1.00 95.44      A    N
ATOM   1152  H   SER D  96       9.040 -30.663   6.984  1.00 95.44      A    H
ATOM   1153  CA  SER D  96       7.311 -30.504   5.756  1.00 95.44      A    C
ATOM   1154  HA  SER D  96       6.759 -29.571   5.870  1.00 95.44      A    H
ATOM   1155  C   SER D  96       6.327 -31.620   5.435  1.00 95.44      A    C
ATOM   1156  CB  SER D  96       8.269 -30.356   4.569  1.00 95.44      A    C
ATOM   1157  HB2 SER D  96       7.686 -30.209   3.660  1.00 95.44      A    H
ATOM   1158  HB3 SER D  96       8.869 -31.260   4.460  1.00 95.44      A    H
ATOM   1159  O   SER D  96       6.674 -32.793   5.491  1.00 95.44      A    O
ATOM   1160  OG  SER D  96       9.113 -29.240   4.750  1.00 95.44      A    O
ATOM   1161  HG  SER D  96       9.848 -29.554   5.283  1.00 95.44      A    H
ATOM   1162  N   GLN D  97       5.109 -31.247   5.055  1.00 95.89      A    N
ATOM   1163  H   GLN D  97       4.900 -30.260   5.011  1.00 95.89      A    H
ATOM   1164  CA  GLN D  97       4.071 -32.186   4.631  1.00 95.89      A    C
ATOM   1165  HA  GLN D  97       4.276 -33.183   5.021  1.00 95.89      A    H
ATOM   1166  C   GLN D  97       4.009 -32.268   3.107  1.00 95.89      A    C
ATOM   1167  CB  GLN D  97       2.717 -31.717   5.168  1.00 95.89      A    C
ATOM   1168  HB2 GLN D  97       1.939 -32.378   4.786  1.00 95.89      A    H
ATOM   1169  HB3 GLN D  97       2.527 -30.710   4.796  1.00 95.89      A    H
ATOM   1170  O   GLN D  97       4.337 -31.298   2.418  1.00 95.89      A    O
ATOM   1171  CG  GLN D  97       2.636 -31.711   6.700  1.00 95.89      A    C
ATOM   1172  HG2 GLN D  97       2.782 -32.725   7.070  1.00 95.89      A    H
ATOM   1173  HG3 GLN D  97       3.419 -31.075   7.113  1.00 95.89      A    H
ATOM   1174  CD  GLN D  97       1.289 -31.188   7.188  1.00 95.89      A    C
ATOM   1175  NE2 GLN D  97       1.046 -31.206   8.480  1.00 95.89      A    N
ATOM   1176 HE21 GLN D  97       1.694 -31.658   9.110  1.00 95.89      A    H
ATOM   1177 HE22 GLN D  97       0.155 -30.821   8.757  1.00 95.89      A    H
ATOM   1178  OE1 GLN D  97       0.430 -30.757   6.430  1.00 95.89      A    O
ATOM   1179  N   LEU D  98       3.464 -33.359   2.563  1.00 95.94      A    N
ATOM   1180  H   LEU D  98       3.293 -34.154   3.162  1.00 95.94      A    H
ATOM   1181  CA  LEU D  98       3.207 -33.486   1.117  1.00 95.94      A    C
ATOM   1182  HA  LEU D  98       4.160 -33.521   0.590  1.00 95.94      A    H
ATOM   1183  C   LEU D  98       2.420 -32.291   0.541  1.00 95.94      A    C
ATOM   1184  CB  LEU D  98       2.443 -34.796   0.853  1.00 95.94      A    C
ATOM   1185  HB2 LEU D  98       1.509 -34.774   1.416  1.00 95.94      A    H
ATOM   1186  HB3 LEU D  98       2.195 -34.847  -0.207  1.00 95.94      A    H
ATOM   1187  O   LEU D  98       2.680 -31.836  -0.578  1.00 95.94      A    O
ATOM   1188  CG  LEU D  98       3.212 -36.075   1.231  1.00 95.94      A    C
ATOM   1189  HG  LEU D  98       3.481 -36.038   2.287  1.00 95.94      A    H
ATOM   1190  CD1 LEU D  98       2.317 -37.291   0.998  1.00 95.94      A    C
ATOM   1191 HD11 LEU D  98       2.847 -38.184   1.332  1.00 95.94      A    H
ATOM   1192 HD12 LEU D  98       2.062 -37.388  -0.057  1.00 95.94      A    H
ATOM   1193 HD13 LEU D  98       1.412 -37.200   1.599  1.00 95.94      A    H
ATOM   1194  CD2 LEU D  98       4.484 -36.244   0.402  1.00 95.94      A    C
ATOM   1195 HD21 LEU D  98       5.182 -35.431   0.600  1.00 95.94      A    H
ATOM   1196 HD22 LEU D  98       4.975 -37.164   0.718  1.00 95.94      A    H
ATOM   1197 HD23 LEU D  98       4.256 -36.288  -0.663  1.00 95.94      A    H
ATOM   1198  N   SER D  99       1.504 -31.731   1.340  1.00 94.17      A    N
ATOM   1199  H   SER D  99       1.416 -32.121   2.268  1.00 94.17      A    H
ATOM   1200  CA  SER D  99       0.659 -30.577   1.006  1.00 94.17      A    C
ATOM   1201  HA  SER D  99       0.146 -30.797   0.070  1.00 94.17      A    H
ATOM   1202  C   SER D  99       1.429 -29.260   0.806  1.00 94.17      A    C
ATOM   1203  CB  SER D  99      -0.399 -30.403   2.107  1.00 94.17      A    C
ATOM   1204  HB2 SER D  99      -0.889 -31.358   2.298  1.00 94.17      A    H
ATOM   1205  HB3 SER D  99      -1.147 -29.679   1.783  1.00 94.17      A    H
ATOM   1206  O   SER D  99       0.856 -28.295   0.287  1.00 94.17      A    O
ATOM   1207  OG  SER D  99       0.219 -29.935   3.290  1.00 94.17      A    O
ATOM   1208  HG  SER D  99      -0.189 -30.297   4.080  1.00 94.17      A    H
ATOM   1209  N   TYR D 100       2.709 -29.204   1.197  1.00 96.28      A    N
ATOM   1210  H   TYR D 100       3.112 -30.016   1.642  1.00 96.28      A    H
ATOM   1211  CA  TYR D 100       3.570 -28.026   1.048  1.00 96.28      A    C
ATOM   1212  HA  TYR D 100       2.970 -27.127   1.184  1.00 96.28      A    H
ATOM   1213  C   TYR D 100       4.173 -27.923  -0.354  1.00 96.28      A    C
ATOM   1214  CB  TYR D 100       4.668 -28.023   2.123  1.00 96.28      A    C
ATOM   1215  HB2 TYR D 100       5.233 -28.953   2.063  1.00 96.28      A    H
ATOM   1216  HB3 TYR D 100       5.366 -27.220   1.885  1.00 96.28      A    H
ATOM   1217  O   TYR D 100       4.657 -26.859  -0.730  1.00 96.28      A    O
ATOM   1218  CG  TYR D 100       4.228 -27.806   3.563  1.00 96.28      A    C
ATOM   1219  CD1 TYR D 100       2.865 -27.748   3.935  1.00 96.28      A    C
ATOM   1220  HD1 TYR D 100       2.068 -27.902   3.223  1.00 96.28      A    H
ATOM   1221  CD2 TYR D 100       5.223 -27.636   4.546  1.00 96.28      A    C
ATOM   1222  HD2 TYR D 100       6.266 -27.689   4.272  1.00 96.28      A    H
ATOM   1223  CE1 TYR D 100       2.503 -27.514   5.270  1.00 96.28      A    C
ATOM   1224  HE1 TYR D 100       1.468 -27.494   5.575  1.00 96.28      A    H
ATOM   1225  CE2 TYR D 100       4.864 -27.389   5.884  1.00 96.28      A    C
ATOM   1226  HE2 TYR D 100       5.627 -27.257   6.637  1.00 96.28      A    H
ATOM   1227  OH  TYR D 100       3.138 -27.072   7.513  1.00 96.28      A    O
ATOM   1228  HH  TYR D 100       3.913 -26.964   8.069  1.00 96.28      A    H
ATOM   1229  CZ  TYR D 100       3.501 -27.324   6.239  1.00 96.28      A    C
ATOM   1230  N   SER D 101       4.103 -28.987  -1.157  1.00 97.20      A    N
ATOM   1231  H   SER D 101       3.698 -29.841  -0.800  1.00 97.20      A    H
ATOM   1232  CA  SER D 101       4.569 -28.956  -2.543  1.00 97.20      A    C
ATOM   1233  HA  SER D 101       5.646 -28.790  -2.530  1.00 97.20      A    H
ATOM   1234  C   SER D 101       3.911 -27.821  -3.339  1.00 97.20      A    C
ATOM   1235  CB  SER D 101       4.305 -30.291  -3.235  1.00 97.20      A    C
ATOM   1236  HB2 SER D 101       4.624 -30.221  -4.275  1.00 97.20      A    H
ATOM   1237  HB3 SER D 101       3.241 -30.524  -3.204  1.00 97.20      A    H
ATOM   1238  O   SER D 101       2.691 -27.641  -3.322  1.00 97.20      A    O
ATOM   1239  OG  SER D 101       5.039 -31.314  -2.600  1.00 97.20      A    O
ATOM   1240  HG  SER D 101       4.462 -31.767  -1.981  1.00 97.20      A    H
ATOM   1241  N   GLY D 102       4.725 -27.056  -4.062  1.00 96.55      A    N
ATOM   1242  H   GLY D 102       5.716 -27.252  -4.028  1.00 96.55      A    H
ATOM   1243  CA  GLY D 102       4.294 -25.870  -4.797  1.00 96.55      A    C
ATOM   1244  HA2 GLY D 102       3.855 -26.169  -5.749  1.00 96.55      A    H
ATOM   1245  HA3 GLY D 102       3.535 -25.342  -4.220  1.00 96.55      A    H
ATOM   1246  C   GLY D 102       5.445 -24.906  -5.067  1.00 96.55      A    C
ATOM   1247  O   GLY D 102       6.608 -25.190  -4.786  1.00 96.55      A    O
ATOM   1248  N   THR D 103       5.133 -23.745  -5.627  1.00 96.90      A    N
ATOM   1249  H   THR D 103       4.166 -23.558  -5.854  1.00 96.90      A    H
ATOM   1250  CA  THR D 103       6.098 -22.660  -5.811  1.00 96.90      A    C
ATOM   1251  HA  THR D 103       7.101 -23.046  -5.631  1.00 96.90      A    H
ATOM   1252  C   THR D 103       5.840 -21.565  -4.790  1.00 96.90      A    C
ATOM   1253  CB  THR D 103       6.087 -22.118  -7.244  1.00 96.90      A    C
ATOM   1254  HB  THR D 103       5.141 -21.620  -7.454  1.00 96.90      A    H
ATOM   1255  O   THR D 103       4.739 -21.027  -4.713  1.00 96.90      A    O
ATOM   1256  CG2 THR D 103       7.252 -21.158  -7.481  1.00 96.90      A    C
ATOM   1257 HG21 THR D 103       7.257 -20.846  -8.525  1.00 96.90      A    H
ATOM   1258 HG22 THR D 103       8.201 -21.643  -7.251  1.00 96.90      A    H
ATOM   1259 HG23 THR D 103       7.141 -20.273  -6.854  1.00 96.90      A    H
ATOM   1260  OG1 THR D 103       6.274 -23.184  -8.152  1.00 96.90      A    O
ATOM   1261  HG1 THR D 103       7.088 -23.623  -7.895  1.00 96.90      A    H
ATOM   1262  N   TYR D 104       6.857 -21.227  -4.008  1.00 97.61      A    N
ATOM   1263  H   TYR D 104       7.734 -21.718  -4.116  1.00 97.61      A    H
ATOM   1264  CA  TYR D 104       6.800 -20.141  -3.035  1.00 97.61      A    C
ATOM   1265  HA  TYR D 104       5.761 -19.952  -2.763  1.00 97.61      A    H
ATOM   1266  C   TYR D 104       7.373 -18.873  -3.652  1.00 97.61      A    C
ATOM   1267  CB  TYR D 104       7.544 -20.543  -1.760  1.00 97.61      A    C
ATOM   1268  HB2 TYR D 104       8.544 -20.889  -2.022  1.00 97.61      A    H
ATOM   1269  HB3 TYR D 104       7.653 -19.664  -1.125  1.00 97.61      A    H
ATOM   1270  O   TYR D 104       8.430 -18.932  -4.278  1.00 97.61      A    O
ATOM   1271  CG  TYR D 104       6.825 -21.624  -0.979  1.00 97.61      A    C
ATOM   1272  CD1 TYR D 104       6.040 -21.273   0.136  1.00 97.61      A    C
ATOM   1273  HD1 TYR D 104       5.968 -20.240   0.440  1.00 97.61      A    H
ATOM   1274  CD2 TYR D 104       6.909 -22.970  -1.384  1.00 97.61      A    C
ATOM   1275  HD2 TYR D 104       7.509 -23.251  -2.237  1.00 97.61      A    H
ATOM   1276  CE1 TYR D 104       5.371 -22.269   0.871  1.00 97.61      A    C
ATOM   1277  HE1 TYR D 104       4.805 -22.002   1.751  1.00 97.61      A    H
ATOM   1278  CE2 TYR D 104       6.192 -23.957  -0.684  1.00 97.61      A    C
ATOM   1279  HE2 TYR D 104       6.230 -24.990  -0.999  1.00 97.61      A    H
ATOM   1280  OH  TYR D 104       4.787 -24.568   1.172  1.00 97.61      A    O
ATOM   1281  HH  TYR D 104       4.628 -24.286   2.076  1.00 97.61      A    H
ATOM   1282  CZ  TYR D 104       5.440 -23.614   0.457  1.00 97.61      A    C
ATOM   1283  N   PHE D 105       6.715 -17.735  -3.461  1.00 97.29      A    N
ATOM   1284  H   PHE D 105       5.871 -17.760  -2.906  1.00 97.29      A    H
ATOM   1285  CA  PHE D 105       7.171 -16.429  -3.935  1.00 97.29      A    C
ATOM   1286  HA  PHE D 105       8.153 -16.519  -4.399  1.00 97.29      A    H
ATOM   1287  C   PHE D 105       7.293 -15.461  -2.767  1.00 97.29      A    C
ATOM   1288  CB  PHE D 105       6.204 -15.863  -4.985  1.00 97.29      A    C
ATOM   1289  HB2 PHE D 105       6.534 -14.858  -5.247  1.00 97.29      A    H
ATOM   1290  HB3 PHE D 105       5.208 -15.779  -4.551  1.00 97.29      A    H
ATOM   1291  O   PHE D 105       6.367 -15.348  -1.965  1.00 97.29      A    O
ATOM   1292  CG  PHE D 105       6.133 -16.672  -6.259  1.00 97.29      A    C
ATOM   1293  CD1 PHE D 105       7.143 -16.537  -7.227  1.00 97.29      A    C
ATOM   1294  HD1 PHE D 105       7.953 -15.840  -7.069  1.00 97.29      A    H
ATOM   1295  CD2 PHE D 105       5.081 -17.582  -6.466  1.00 97.29      A    C
ATOM   1296  HD2 PHE D 105       4.305 -17.695  -5.723  1.00 97.29      A    H
ATOM   1297  CE1 PHE D 105       7.116 -17.326  -8.388  1.00 97.29      A    C
ATOM   1298  HE1 PHE D 105       7.926 -17.257  -9.099  1.00 97.29      A    H
ATOM   1299  CE2 PHE D 105       5.050 -18.361  -7.633  1.00 97.29      A    C
ATOM   1300  HE2 PHE D 105       4.254 -19.077  -7.776  1.00 97.29      A    H
ATOM   1301  CZ  PHE D 105       6.068 -18.237  -8.594  1.00 97.29      A    C
ATOM   1302  HZ  PHE D 105       6.061 -18.868  -9.470  1.00 97.29      A    H
ATOM   1303  N   CYS D 106       8.401 -14.725  -2.714  1.00 96.65      A    N
ATOM   1304  H   CYS D 106       9.160 -14.920  -3.352  1.00 96.65      A    H
ATOM   1305  CA  CYS D 106       8.463 -13.492  -1.947  1.00 96.65      A    C
ATOM   1306  HA  CYS D 106       7.742 -13.560  -1.132  1.00 96.65      A    H
ATOM   1307  C   CYS D 106       8.095 -12.298  -2.834  1.00 96.65      A    C
ATOM   1308  CB  CYS D 106       9.829 -13.313  -1.291  1.00 96.65      A    C
ATOM   1309  HB2 CYS D 106      10.029 -14.178  -0.658  1.00 96.65      A    H
ATOM   1310  HB3 CYS D 106       9.757 -12.446  -0.636  1.00 96.65      A    H
ATOM   1311  O   CYS D 106       8.623 -12.161  -3.937  1.00 96.65      A    O
ATOM   1312  SG  CYS D 106      11.232 -13.056  -2.412  1.00 96.65      A    S
ATOM   1313  N   GLY D 107       7.206 -11.435  -2.354  1.00 93.60      A    N
ATOM   1314  H   GLY D 107       6.812 -11.642  -1.448  1.00 93.60      A    H
ATOM   1315  CA  GLY D 107       6.960 -10.092  -2.867  1.00 93.60      A    C
ATOM   1316  HA2 GLY D 107       5.886  -9.906  -2.898  1.00 93.60      A    H
ATOM   1317  HA3 GLY D 107       7.362  -9.977  -3.874  1.00 93.60      A    H
ATOM   1318  C   GLY D 107       7.606  -9.073  -1.938  1.00 93.60      A    C
ATOM   1319  O   GLY D 107       7.538  -9.226  -0.726  1.00 93.60      A    O
ATOM   1320  N   THR D 108       8.264  -8.054  -2.477  1.00 91.42      A    N
ATOM   1321  H   THR D 108       8.316  -7.986  -3.483  1.00 91.42      A    H
ATOM   1322  CA  THR D 108       8.944  -7.035  -1.665  1.00 91.42      A    C
ATOM   1323  HA  THR D 108       8.703  -7.180  -0.612  1.00 91.42      A    H
ATOM   1324  C   THR D 108       8.465  -5.636  -2.020  1.00 91.42      A    C
ATOM   1325  CB  THR D 108      10.471  -7.139  -1.781  1.00 91.42      A    C
ATOM   1326  HB  THR D 108      10.907  -6.336  -1.187  1.00 91.42      A    H
ATOM   1327  O   THR D 108       8.360  -5.302  -3.203  1.00 91.42      A    O
ATOM   1328  CG2 THR D 108      11.009  -8.469  -1.251  1.00 91.42      A    C
ATOM   1329 HG21 THR D 108      10.603  -8.655  -0.258  1.00 91.42      A    H
ATOM   1330 HG22 THR D 108      10.721  -9.287  -1.911  1.00 91.42      A    H
ATOM   1331 HG23 THR D 108      12.096  -8.421  -1.183  1.00 91.42      A    H
ATOM   1332  OG1 THR D 108      10.917  -7.012  -3.116  1.00 91.42      A    O
ATOM   1333  HG1 THR D 108      10.354  -7.578  -3.651  1.00 91.42      A    H
ATOM   1334  N   GLU D 109       8.208  -4.819  -1.001  1.00 87.37      A    N
ATOM   1335  H   GLU D 109       8.274  -5.175  -0.059  1.00 87.37      A    H
ATOM   1336  CA  GLU D 109       7.947  -3.383  -1.139  1.00 87.37      A    C
ATOM   1337  HA  GLU D 109       7.817  -3.132  -2.192  1.00 87.37      A    H
ATOM   1338  C   GLU D 109       9.145  -2.609  -0.596  1.00 87.37      A    C
ATOM   1339  CB  GLU D 109       6.671  -2.956  -0.408  1.00 87.37      A    C
ATOM   1340  HB2 GLU D 109       6.800  -3.153   0.657  1.00 87.37      A    H
ATOM   1341  HB3 GLU D 109       6.532  -1.882  -0.538  1.00 87.37      A    H
ATOM   1342  O   GLU D 109       9.742  -2.982   0.416  1.00 87.37      A    O
ATOM   1343  CG  GLU D 109       5.437  -3.681  -0.954  1.00 87.37      A    C
ATOM   1344  HG2 GLU D 109       5.307  -3.401  -1.999  1.00 87.37      A    H
ATOM   1345  HG3 GLU D 109       5.601  -4.758  -0.912  1.00 87.37      A    H
ATOM   1346  CD  GLU D 109       4.167  -3.365  -0.160  1.00 87.37      A    C
ATOM   1347  OE1 GLU D 109       3.105  -3.270  -0.788  1.00 87.37      A    O
ATOM   1348  OE2 GLU D 109       4.224  -3.309   1.091  1.00 87.37      A    O
ATOM   1349  N   ARG D 110       9.530  -1.528  -1.273  1.00 81.49      A    N
ATOM   1350  H   ARG D 110       8.914  -1.176  -1.992  1.00 81.49      A    H
ATOM   1351  CA  ARG D 110      10.717  -0.744  -0.910  1.00 81.49      A    C
ATOM   1352  HA  ARG D 110      11.397  -1.364  -0.325  1.00 81.49      A    H
ATOM   1353  C   ARG D 110      10.337   0.440  -0.043  1.00 81.49      A    C
ATOM   1354  CB  ARG D 110      11.448  -0.259  -2.159  1.00 81.49      A    C
ATOM   1355  HB2 ARG D 110      12.247   0.418  -1.858  1.00 81.49      A    H
ATOM   1356  HB3 ARG D 110      10.750   0.289  -2.791  1.00 81.49      A    H
ATOM   1357  O   ARG D 110       9.377   1.128  -0.357  1.00 81.49      A    O
ATOM   1358  CG  ARG D 110      12.059  -1.422  -2.942  1.00 81.49      A    C
ATOM   1359  HG2 ARG D 110      12.798  -1.932  -2.323  1.00 81.49      A    H
ATOM   1360  HG3 ARG D 110      11.282  -2.129  -3.232  1.00 81.49      A    H
ATOM   1361  CD  ARG D 110      12.728  -0.863  -4.197  1.00 81.49      A    C
ATOM   1362  HD2 ARG D 110      11.970  -0.337  -4.778  1.00 81.49      A    H
ATOM   1363  HD3 ARG D 110      13.497  -0.153  -3.894  1.00 81.49      A    H
ATOM   1364  NE  ARG D 110      13.324  -1.941  -5.004  1.00 81.49      A    N
ATOM   1365  HE  ARG D 110      13.349  -2.853  -4.570  1.00 81.49      A    H
ATOM   1366  NH1 ARG D 110      13.683  -0.723  -6.919  1.00 81.49      A    N
ATOM   1367 HH11 ARG D 110      13.123   0.006  -6.501  1.00 81.49      A    H
ATOM   1368 HH12 ARG D 110      13.757  -0.765  -7.925  1.00 81.49      A    H
ATOM   1369  NH2 ARG D 110      14.251  -2.887  -6.849  1.00 81.49      A    N
ATOM   1370 HH21 ARG D 110      14.520  -2.861  -7.822  1.00 81.49      A    H
ATOM   1371 HH22 ARG D 110      14.244  -3.779  -6.375  1.00 81.49      A    H
ATOM   1372  CZ  ARG D 110      13.747  -1.847  -6.250  1.00 81.49      A    C
ATOM   1373  N   SER D 111      11.181   0.752   0.934  1.00 68.73      A    N
ATOM   1374  H   SER D 111      11.942   0.121   1.138  1.00 68.73      A    H
ATOM   1375  CA  SER D 111      10.990   1.892   1.829  1.00 68.73      A    C
ATOM   1376  HA  SER D 111      10.058   1.731   2.371  1.00 68.73      A    H
ATOM   1377  C   SER D 111      10.846   3.228   1.083  1.00 68.73      A    C
ATOM   1378  CB  SER D 111      12.149   1.942   2.839  1.00 68.73      A    C
ATOM   1379  HB2 SER D 111      13.099   1.929   2.306  1.00 68.73      A    H
ATOM   1380  HB3 SER D 111      12.115   2.854   3.435  1.00 68.73      A    H
ATOM   1381  O   SER D 111       9.862   3.946   1.220  1.00 68.73      A    O
ATOM   1382  OG  SER D 111      12.078   0.823   3.693  1.00 68.73      A    O
ATOM   1383  HG  SER D 111      12.487   1.061   4.528  1.00 68.73      A    H
ATOM   1384  N   GLY D 112      11.803   3.566   0.221  1.00 60.55      A    N
ATOM   1385  H   GLY D 112      12.610   2.966   0.133  1.00 60.55      A    H
ATOM   1386  CA  GLY D 112      11.736   4.809  -0.557  1.00 60.55      A    C
ATOM   1387  HA2 GLY D 112      11.410   5.623   0.090  1.00 60.55      A    H
ATOM   1388  HA3 GLY D 112      12.733   5.052  -0.924  1.00 60.55      A    H
ATOM   1389  C   GLY D 112      10.791   4.764  -1.764  1.00 60.55      A    C
ATOM   1390  O   GLY D 112      10.699   5.758  -2.475  1.00 60.55      A    O
ATOM   1391  N   GLY D 113      10.160   3.621  -2.048  1.00 59.67      A    N
ATOM   1392  H   GLY D 113      10.036   2.944  -1.309  1.00 59.67      A    H
ATOM   1393  CA  GLY D 113       9.412   3.402  -3.284  1.00 59.67      A    C
ATOM   1394  HA2 GLY D 113       9.750   4.096  -4.054  1.00 59.67      A    H
ATOM   1395  HA3 GLY D 113       9.594   2.388  -3.640  1.00 59.67      A    H
ATOM   1396  C   GLY D 113       7.909   3.567  -3.102  1.00 59.67      A    C
ATOM   1397  O   GLY D 113       7.387   3.368  -2.014  1.00 59.67      A    O
ATOM   1398  N   TYR D 134       7.218   3.882  -4.194  1.00 59.89      A    N
ATOM   1399  H   TYR D 134       7.718   4.052  -5.055  1.00 59.89      A    H
ATOM   1400  CA  TYR D 134       5.758   3.907  -4.237  1.00 59.89      A    C
ATOM   1401  HA  TYR D 134       5.363   4.080  -3.236  1.00 59.89      A    H
ATOM   1402  C   TYR D 134       5.211   2.563  -4.740  1.00 59.89      A    C
ATOM   1403  CB  TYR D 134       5.296   5.073  -5.120  1.00 59.89      A    C
ATOM   1404  HB2 TYR D 134       4.210   5.034  -5.204  1.00 59.89      A    H
ATOM   1405  HB3 TYR D 134       5.709   4.954  -6.122  1.00 59.89      A    H
ATOM   1406  O   TYR D 134       5.488   2.171  -5.877  1.00 59.89      A    O
ATOM   1407  CG  TYR D 134       5.694   6.430  -4.574  1.00 59.89      A    C
ATOM   1408  CD1 TYR D 134       4.835   7.098  -3.680  1.00 59.89      A    C
ATOM   1409  HD1 TYR D 134       3.896   6.651  -3.389  1.00 59.89      A    H
ATOM   1410  CD2 TYR D 134       6.932   7.007  -4.928  1.00 59.89      A    C
ATOM   1411  HD2 TYR D 134       7.604   6.498  -5.603  1.00 59.89      A    H
ATOM   1412  CE1 TYR D 134       5.212   8.343  -3.144  1.00 59.89      A    C
ATOM   1413  HE1 TYR D 134       4.550   8.881  -2.481  1.00 59.89      A    H
ATOM   1414  CE2 TYR D 134       7.313   8.248  -4.386  1.00 59.89      A    C
ATOM   1415  HE2 TYR D 134       8.267   8.681  -4.653  1.00 59.89      A    H
ATOM   1416  OH  TYR D 134       6.804  10.096  -2.950  1.00 59.89      A    O
ATOM   1417  HH  TYR D 134       7.413  10.603  -3.491  1.00 59.89      A    H
ATOM   1418  CZ  TYR D 134       6.452   8.914  -3.493  1.00 59.89      A    C
ATOM   1419  N   GLN D 135       4.404   1.903  -3.903  1.00 61.53      A    N
ATOM   1420  H   GLN D 135       4.331   2.286  -2.972  1.00 61.53      A    H
ATOM   1421  CA  GLN D 135       3.265   1.035  -4.272  1.00 61.53      A    C
ATOM   1422  HA  GLN D 135       2.903   0.606  -3.338  1.00 61.53      A    H
ATOM   1423  C   GLN D 135       3.463  -0.196  -5.150  1.00 61.53      A    C
ATOM   1424  CB  GLN D 135       2.139   1.904  -4.836  1.00 61.53      A    C
ATOM   1425  HB2 GLN D 135       2.476   2.463  -5.709  1.00 61.53      A    H
ATOM   1426  HB3 GLN D 135       1.289   1.283  -5.118  1.00 61.53      A    H
ATOM   1427  O   GLN D 135       2.488  -0.755  -5.657  1.00 61.53      A    O
ATOM   1428  CG  GLN D 135       1.732   2.849  -3.725  1.00 61.53      A    C
ATOM   1429  HG2 GLN D 135       2.499   3.617  -3.625  1.00 61.53      A    H
ATOM   1430  HG3 GLN D 135       1.616   2.251  -2.821  1.00 61.53      A    H
ATOM   1431  CD  GLN D 135       0.416   3.519  -3.907  1.00 61.53      A    C
ATOM   1432  NE2 GLN D 135       0.184   4.644  -3.276  1.00 61.53      A    N
ATOM   1433 HE21 GLN D 135      -0.726   5.064  -3.401  1.00 61.53      A    H
ATOM   1434 HE22 GLN D 135       0.763   4.822  -2.467  1.00 61.53      A    H
ATOM   1435  OE1 GLN D 135      -0.405   3.018  -4.638  1.00 61.53      A    O
ATOM   1436  N   LYS D 136       4.696  -0.657  -5.360  1.00 71.74      A    N
ATOM   1437  H   LYS D 136       5.469  -0.153  -4.949  1.00 71.74      A    H
ATOM   1438  CA  LYS D 136       4.917  -1.876  -6.142  1.00 71.74      A    C
ATOM   1439  HA  LYS D 136       3.947  -2.248  -6.474  1.00 71.74      A    H
ATOM   1440  C   LYS D 136       5.480  -3.012  -5.304  1.00 71.74      A    C
ATOM   1441  CB  LYS D 136       5.640  -1.582  -7.458  1.00 71.74      A    C
ATOM   1442  HB2 LYS D 136       5.527  -2.466  -8.085  1.00 71.74      A    H
ATOM   1443  HB3 LYS D 136       5.119  -0.763  -7.955  1.00 71.74      A    H
ATOM   1444  O   LYS D 136       6.646  -2.990  -4.906  1.00 71.74      A    O
ATOM   1445  CG  LYS D 136       7.135  -1.244  -7.371  1.00 71.74      A    C
ATOM   1446  HG2 LYS D 136       7.290  -0.346  -6.772  1.00 71.74      A    H
ATOM   1447  HG3 LYS D 136       7.685  -2.079  -6.938  1.00 71.74      A    H
ATOM   1448  CD  LYS D 136       7.645  -1.025  -8.798  1.00 71.74      A    C
ATOM   1449  HD2 LYS D 136       7.222  -0.100  -9.190  1.00 71.74      A    H
ATOM   1450  HD3 LYS D 136       7.303  -1.851  -9.421  1.00 71.74      A    H
ATOM   1451  CE  LYS D 136       9.170  -0.976  -8.880  1.00 71.74      A    C
ATOM   1452  HE2 LYS D 136       9.566  -1.861  -8.383  1.00 71.74      A    H
ATOM   1453  HE3 LYS D 136       9.517  -0.083  -8.360  1.00 71.74      A    H
ATOM   1454  NZ  LYS D 136       9.596  -0.962 -10.307  1.00 71.74      A    N
ATOM   1455  HZ1 LYS D 136      10.595  -0.902 -10.441  1.00 71.74      A    H
ATOM   1456  HZ2 LYS D 136       9.154  -0.217 -10.826  1.00 71.74      A    H
ATOM   1457  HZ3 LYS D 136       9.327  -1.795 -10.812  1.00 71.74      A    H
ATOM   1458  N   VAL D 137       4.671  -4.058  -5.146  1.00 83.08      A    N
ATOM   1459  H   VAL D 137       3.695  -3.952  -5.385  1.00 83.08      A    H
ATOM   1460  CA  VAL D 137       5.149  -5.379  -4.742  1.00 83.08      A    C
ATOM   1461  HA  VAL D 137       5.828  -5.262  -3.897  1.00 83.08      A    H
ATOM   1462  C   VAL D 137       5.909  -5.981  -5.923  1.00 83.08      A    C
ATOM   1463  CB  VAL D 137       4.000  -6.300  -4.291  1.00 83.08      A    C
ATOM   1464  HB  VAL D 137       3.315  -6.461  -5.124  1.00 83.08      A    H
ATOM   1465  O   VAL D 137       5.328  -6.312  -6.960  1.00 83.08      A    O
ATOM   1466  CG1 VAL D 137       4.555  -7.655  -3.830  1.00 83.08      A    C
ATOM   1467 HG11 VAL D 137       3.733  -8.278  -3.480  1.00 83.08      A    H
ATOM   1468 HG12 VAL D 137       5.255  -7.504  -3.008  1.00 83.08      A    H
ATOM   1469 HG13 VAL D 137       5.044  -8.172  -4.656  1.00 83.08      A    H
ATOM   1470  CG2 VAL D 137       3.211  -5.709  -3.120  1.00 83.08      A    C
ATOM   1471 HG21 VAL D 137       3.845  -5.607  -2.239  1.00 83.08      A    H
ATOM   1472 HG22 VAL D 137       2.801  -4.730  -3.369  1.00 83.08      A    H
ATOM   1473 HG23 VAL D 137       2.375  -6.360  -2.865  1.00 83.08      A    H
ATOM   1474  N   THR D 138       7.227  -6.108  -5.771  1.00 87.98      A    N
ATOM   1475  H   THR D 138       7.627  -5.799  -4.897  1.00 87.98      A    H
ATOM   1476  CA  THR D 138       8.095  -6.779  -6.749  1.00 87.98      A    C
ATOM   1477  HA  THR D 138       7.610  -6.790  -7.725  1.00 87.98      A    H
ATOM   1478  C   THR D 138       8.329  -8.214  -6.299  1.00 87.98      A    C
ATOM   1479  CB  THR D 138       9.436  -6.052  -6.905  1.00 87.98      A    C
ATOM   1480  HB  THR D 138       9.999  -6.130  -5.974  1.00 87.98      A    H
ATOM   1481  O   THR D 138       8.908  -8.433  -5.231  1.00 87.98      A    O
ATOM   1482  CG2 THR D 138      10.270  -6.636  -8.048  1.00 87.98      A    C
ATOM   1483 HG21 THR D 138      10.512  -7.680  -7.849  1.00 87.98      A    H
ATOM   1484 HG22 THR D 138      11.198  -6.073  -8.143  1.00 87.98      A    H
ATOM   1485 HG23 THR D 138       9.716  -6.567  -8.984  1.00 87.98      A    H
ATOM   1486  OG1 THR D 138       9.222  -4.683  -7.180  1.00 87.98      A    O
ATOM   1487  HG1 THR D 138       8.556  -4.390  -6.553  1.00 87.98      A    H
ATOM   1488  N   PHE D 139       7.895  -9.186  -7.099  1.00 94.01      A    N
ATOM   1489  H   PHE D 139       7.442  -8.952  -7.970  1.00 94.01      A    H
ATOM   1490  CA  PHE D 139       8.065 -10.601  -6.780  1.00 94.01      A    C
ATOM   1491  HA  PHE D 139       8.008 -10.711  -5.697  1.00 94.01      A    H
ATOM   1492  C   PHE D 139       9.429 -11.144  -7.209  1.00 94.01      A    C
ATOM   1493  CB  PHE D 139       6.916 -11.423  -7.363  1.00 94.01      A    C
ATOM   1494  HB2 PHE D 139       7.179 -12.480  -7.319  1.00 94.01      A    H
ATOM   1495  HB3 PHE D 139       6.797 -11.160  -8.414  1.00 94.01      A    H
ATOM   1496  O   PHE D 139       9.989 -10.758  -8.234  1.00 94.01      A    O
ATOM   1497  CG  PHE D 139       5.604 -11.235  -6.633  1.00 94.01      A    C
ATOM   1498  CD1 PHE D 139       5.359 -11.977  -5.466  1.00 94.01      A    C
ATOM   1499  HD1 PHE D 139       6.106 -12.662  -5.093  1.00 94.01      A    H
ATOM   1500  CD2 PHE D 139       4.635 -10.325  -7.096  1.00 94.01      A    C
ATOM   1501  HD2 PHE D 139       4.814  -9.753  -7.995  1.00 94.01      A    H
ATOM   1502  CE1 PHE D 139       4.152 -11.819  -4.773  1.00 94.01      A    C
ATOM   1503  HE1 PHE D 139       3.972 -12.397  -3.879  1.00 94.01      A    H
ATOM   1504  CE2 PHE D 139       3.428 -10.161  -6.391  1.00 94.01      A    C
ATOM   1505  HE2 PHE D 139       2.681  -9.462  -6.736  1.00 94.01      A    H
ATOM   1506  CZ  PHE D 139       3.185 -10.909  -5.227  1.00 94.01      A    C
ATOM   1507  HZ  PHE D 139       2.261 -10.781  -4.682  1.00 94.01      A    H
ATOM   1508  N   GLY D 140       9.961 -12.074  -6.418  1.00 92.02      A    N
ATOM   1509  H   GLY D 140       9.469 -12.295  -5.564  1.00 92.02      A    H
ATOM   1510  CA  GLY D 140      11.106 -12.890  -6.796  1.00 92.02      A    C
ATOM   1511  HA2 GLY D 140      11.891 -12.243  -7.187  1.00 92.02      A    H
ATOM   1512  HA3 GLY D 140      11.482 -13.402  -5.910  1.00 92.02      A    H
ATOM   1513  C   GLY D 140      10.760 -13.939  -7.858  1.00 92.02      A    C
ATOM   1514  O   GLY D 140       9.599 -14.194  -8.171  1.00 92.02      A    O
ATOM   1515  N   ILE D 141      11.794 -14.618  -8.362  1.00 93.38      A    N
ATOM   1516  H   ILE D 141      12.727 -14.306  -8.130  1.00 93.38      A    H
ATOM   1517  CA  ILE D 141      11.672 -15.684  -9.376  1.00 93.38      A    C
ATOM   1518  HA  ILE D 141      11.096 -15.288 -10.212  1.00 93.38      A    H
ATOM   1519  C   ILE D 141      10.912 -16.933  -8.894  1.00 93.38      A    C
ATOM   1520  CB  ILE D 141      13.068 -16.081  -9.908  1.00 93.38      A    C
ATOM   1521  HB  ILE D 141      12.930 -16.890 -10.625  1.00 93.38      A    H
ATOM   1522  O   ILE D 141      10.496 -17.754  -9.707  1.00 93.38      A    O
ATOM   1523  CG1 ILE D 141      14.000 -16.584  -8.778  1.00 93.38      A    C
ATOM   1524 HG12 ILE D 141      14.254 -15.759  -8.112  1.00 93.38      A    H
ATOM   1525 HG13 ILE D 141      13.483 -17.343  -8.192  1.00 93.38      A    H
ATOM   1526  CG2 ILE D 141      13.684 -14.891 -10.666  1.00 93.38      A    C
ATOM   1527 HG21 ILE D 141      14.573 -15.212 -11.208  1.00 93.38      A    H
ATOM   1528 HG22 ILE D 141      12.970 -14.521 -11.402  1.00 93.38      A    H
ATOM   1529 HG23 ILE D 141      13.945 -14.079  -9.987  1.00 93.38      A    H
ATOM   1530  CD1 ILE D 141      15.300 -17.213  -9.287  1.00 93.38      A    C
ATOM   1531 HD11 ILE D 141      15.878 -17.572  -8.435  1.00 93.38      A    H
ATOM   1532 HD12 ILE D 141      15.898 -16.478  -9.825  1.00 93.38      A    H
ATOM   1533 HD13 ILE D 141      15.071 -18.050  -9.947  1.00 93.38      A    H
ATOM   1534  N   GLY D 142      10.717 -17.065  -7.581  1.00 96.03      A    N
ATOM   1535  H   GLY D 142      11.023 -16.312  -6.982  1.00 96.03      A    H
ATOM   1536  CA  GLY D 142      10.079 -18.213  -6.948  1.00 96.03      A    C
ATOM   1537  HA2 GLY D 142       9.307 -18.623  -7.599  1.00 96.03      A    H
ATOM   1538  HA3 GLY D 142       9.591 -17.856  -6.041  1.00 96.03      A    H
ATOM   1539  C   GLY D 142      11.041 -19.349  -6.593  1.00 96.03      A    C
ATOM   1540  O   GLY D 142      12.153 -19.448  -7.111  1.00 96.03      A    O
ATOM   1541  N   THR D 143      10.587 -20.214  -5.689  1.00 97.15      A    N
ATOM   1542  H   THR D 143       9.688 -20.017  -5.273  1.00 97.15      A    H
ATOM   1543  CA  THR D 143      11.282 -21.429  -5.255  1.00 97.15      A    C
ATOM   1544  HA  THR D 143      12.157 -21.596  -5.883  1.00 97.15      A    H
ATOM   1545  C   THR D 143      10.324 -22.592  -5.408  1.00 97.15      A    C
ATOM   1546  CB  THR D 143      11.751 -21.341  -3.797  1.00 97.15      A    C
ATOM   1547  HB  THR D 143      10.893 -21.119  -3.163  1.00 97.15      A    H
ATOM   1548  O   THR D 143       9.275 -22.614  -4.764  1.00 97.15      A    O
ATOM   1549  CG2 THR D 143      12.420 -22.628  -3.307  1.00 97.15      A    C
ATOM   1550 HG21 THR D 143      13.135 -22.991  -4.045  1.00 97.15      A    H
ATOM   1551 HG22 THR D 143      12.939 -22.439  -2.367  1.00 97.15      A    H
ATOM   1552 HG23 THR D 143      11.667 -23.396  -3.132  1.00 97.15      A    H
ATOM   1553  OG1 THR D 143      12.686 -20.299  -3.658  1.00 97.15      A    O
ATOM   1554  HG1 THR D 143      13.528 -20.641  -3.967  1.00 97.15      A    H
ATOM   1555  N   LYS D 144      10.662 -23.556  -6.263  1.00 96.77      A    N
ATOM   1556  H   LYS D 144      11.545 -23.475  -6.747  1.00 96.77      A    H
ATOM   1557  CA  LYS D 144       9.870 -24.774  -6.445  1.00 96.77      A    C
ATOM   1558  HA  LYS D 144       8.812 -24.531  -6.350  1.00 96.77      A    H
ATOM   1559  C   LYS D 144      10.210 -25.773  -5.340  1.00 96.77      A    C
ATOM   1560  CB  LYS D 144      10.120 -25.327  -7.855  1.00 96.77      A    C
ATOM   1561  HB2 LYS D 144      11.149 -25.678  -7.932  1.00 96.77      A    H
ATOM   1562  HB3 LYS D 144       9.974 -24.527  -8.581  1.00 96.77      A    H
ATOM   1563  O   LYS D 144      11.302 -26.332  -5.338  1.00 96.77      A    O
ATOM   1564  CG  LYS D 144       9.152 -26.472  -8.183  1.00 96.77      A    C
ATOM   1565  HG2 LYS D 144       9.256 -27.264  -7.442  1.00 96.77      A    H
ATOM   1566  HG3 LYS D 144       8.130 -26.096  -8.156  1.00 96.77      A    H
ATOM   1567  CD  LYS D 144       9.447 -27.049  -9.573  1.00 96.77      A    C
ATOM   1568  HD2 LYS D 144      10.463 -27.443  -9.579  1.00 96.77      A    H
ATOM   1569  HD3 LYS D 144       9.362 -26.262 -10.322  1.00 96.77      A    H
ATOM   1570  CE  LYS D 144       8.454 -28.175  -9.881  1.00 96.77      A    C
ATOM   1571  HE2 LYS D 144       8.466 -28.879  -9.049  1.00 96.77      A    H
ATOM   1572  HE3 LYS D 144       7.451 -27.752  -9.941  1.00 96.77      A    H
ATOM   1573  NZ  LYS D 144       8.797 -28.886 -11.138  1.00 96.77      A    N
ATOM   1574  HZ1 LYS D 144       8.818 -28.255 -11.925  1.00 96.77      A    H
ATOM   1575  HZ2 LYS D 144       8.129 -29.622 -11.318  1.00 96.77      A    H
ATOM   1576  HZ3 LYS D 144       9.702 -29.325 -11.046  1.00 96.77      A    H
ATOM   1577  N   LEU D 145       9.278 -25.995  -4.424  1.00 97.63      A    N
ATOM   1578  H   LEU D 145       8.391 -25.519  -4.511  1.00 97.63      A    H
ATOM   1579  CA  LEU D 145       9.370 -27.004  -3.378  1.00 97.63      A    C
ATOM   1580  HA  LEU D 145      10.416 -27.267  -3.220  1.00 97.63      A    H
ATOM   1581  C   LEU D 145       8.603 -28.253  -3.813  1.00 97.63      A    C
ATOM   1582  CB  LEU D 145       8.807 -26.416  -2.074  1.00 97.63      A    C
ATOM   1583  HB2 LEU D 145       9.294 -25.463  -1.867  1.00 97.63      A    H
ATOM   1584  HB3 LEU D 145       7.744 -26.225  -2.220  1.00 97.63      A    H
ATOM   1585  O   LEU D 145       7.426 -28.168  -4.172  1.00 97.63      A    O
ATOM   1586  CG  LEU D 145       8.974 -27.337  -0.851  1.00 97.63      A    C
ATOM   1587  HG  LEU D 145       8.549 -28.318  -1.062  1.00 97.63      A    H
ATOM   1588  CD1 LEU D 145      10.444 -27.499  -0.481  1.00 97.63      A    C
ATOM   1589 HD11 LEU D 145      10.514 -27.969   0.500  1.00 97.63      A    H
ATOM   1590 HD12 LEU D 145      10.934 -28.156  -1.200  1.00 97.63      A    H
ATOM   1591 HD13 LEU D 145      10.941 -26.530  -0.440  1.00 97.63      A    H
ATOM   1592  CD2 LEU D 145       8.239 -26.751   0.351  1.00 97.63      A    C
ATOM   1593 HD21 LEU D 145       8.602 -25.746   0.567  1.00 97.63      A    H
ATOM   1594 HD22 LEU D 145       8.393 -27.385   1.224  1.00 97.63      A    H
ATOM   1595 HD23 LEU D 145       7.169 -26.719   0.147  1.00 97.63      A    H
ATOM   1596  N   GLN D 146       9.254 -29.407  -3.763  1.00 97.73      A    N
ATOM   1597  H   GLN D 146      10.231 -29.405  -3.505  1.00 97.73      A    H
ATOM   1598  CA  GLN D 146       8.607 -30.702  -3.923  1.00 97.73      A    C
ATOM   1599  HA  GLN D 146       7.527 -30.571  -3.995  1.00 97.73      A    H
ATOM   1600  C   GLN D 146       8.889 -31.547  -2.687  1.00 97.73      A    C
ATOM   1601  CB  GLN D 146       9.089 -31.356  -5.223  1.00 97.73      A    C
ATOM   1602  HB2 GLN D 146       8.870 -30.680  -6.049  1.00 97.73      A    H
ATOM   1603  HB3 GLN D 146      10.167 -31.511  -5.174  1.00 97.73      A    H
ATOM   1604  O   GLN D 146      10.042 -31.858  -2.399  1.00 97.73      A    O
ATOM   1605  CG  GLN D 146       8.394 -32.701  -5.479  1.00 97.73      A    C
ATOM   1606  HG2 GLN D 146       8.680 -33.409  -4.701  1.00 97.73      A    H
ATOM   1607  HG3 GLN D 146       7.314 -32.565  -5.433  1.00 97.73      A    H
ATOM   1608  CD  GLN D 146       8.743 -33.305  -6.836  1.00 97.73      A    C
ATOM   1609  NE2 GLN D 146       8.302 -34.515  -7.098  1.00 97.73      A    N
ATOM   1610 HE21 GLN D 146       7.824 -35.044  -6.384  1.00 97.73      A    H
ATOM   1611 HE22 GLN D 146       8.583 -34.923  -7.979  1.00 97.73      A    H
ATOM   1612  OE1 GLN D 146       9.373 -32.703  -7.696  1.00 97.73      A    O
ATOM   1613  N   VAL D 147       7.829 -31.913  -1.975  1.00 97.53      A    N
ATOM   1614  H   VAL D 147       6.906 -31.647  -2.287  1.00 97.53      A    H
ATOM   1615  CA  VAL D 147       7.897 -32.833  -0.841  1.00 97.53      A    C
ATOM   1616  HA  VAL D 147       8.925 -32.875  -0.482  1.00 97.53      A    H
ATOM   1617  C   VAL D 147       7.492 -34.213  -1.342  1.00 97.53      A    C
ATOM   1618  CB  VAL D 147       7.038 -32.361   0.343  1.00 97.53      A    C
ATOM   1619  HB  VAL D 147       5.983 -32.434   0.079  1.00 97.53      A    H
ATOM   1620  O   VAL D 147       6.407 -34.372  -1.906  1.00 97.53      A    O
ATOM   1621  CG1 VAL D 147       7.317 -33.224   1.580  1.00 97.53      A    C
ATOM   1622 HG11 VAL D 147       7.082 -34.270   1.382  1.00 97.53      A    H
ATOM   1623 HG12 VAL D 147       6.709 -32.890   2.421  1.00 97.53      A    H
ATOM   1624 HG13 VAL D 147       8.368 -33.154   1.859  1.00 97.53      A    H
ATOM   1625  CG2 VAL D 147       7.340 -30.899   0.704  1.00 97.53      A    C
ATOM   1626 HG21 VAL D 147       7.032 -30.235  -0.104  1.00 97.53      A    H
ATOM   1627 HG22 VAL D 147       8.405 -30.776   0.899  1.00 97.53      A    H
ATOM   1628 HG23 VAL D 147       6.782 -30.627   1.601  1.00 97.53      A    H
ATOM   1629  N   ILE D 148       8.385 -35.187  -1.196  1.00 97.02      A    N
ATOM   1630  H   ILE D 148       9.230 -34.978  -0.684  1.00 97.02      A    H
ATOM   1631  CA  ILE D 148       8.148 -36.590  -1.548  1.00 97.02      A    C
ATOM   1632  HA  ILE D 148       7.239 -36.631  -2.148  1.00 97.02      A    H
ATOM   1633  C   ILE D 148       7.904 -37.425  -0.280  1.00 97.02      A    C
ATOM   1634  CB  ILE D 148       9.289 -37.163  -2.420  1.00 97.02      A    C
ATOM   1635  HB  ILE D 148       9.065 -38.215  -2.599  1.00 97.02      A    H
ATOM   1636  O   ILE D 148       8.443 -37.061   0.766  1.00 97.02      A    O
ATOM   1637  CG1 ILE D 148      10.671 -37.078  -1.735  1.00 97.02      A    C
ATOM   1638 HG12 ILE D 148      10.977 -36.034  -1.662  1.00 97.02      A    H
ATOM   1639 HG13 ILE D 148      10.596 -37.489  -0.729  1.00 97.02      A    H
ATOM   1640  CG2 ILE D 148       9.298 -36.445  -3.785  1.00 97.02      A    C
ATOM   1641 HG21 ILE D 148       9.633 -35.416  -3.658  1.00 97.02      A    H
ATOM   1642 HG22 ILE D 148       8.294 -36.453  -4.208  1.00 97.02      A    H
ATOM   1643 HG23 ILE D 148       9.969 -36.961  -4.473  1.00 97.02      A    H
ATOM   1644  CD1 ILE D 148      11.782 -37.842  -2.461  1.00 97.02      A    C
ATOM   1645 HD11 ILE D 148      11.499 -38.889  -2.569  1.00 97.02      A    H
ATOM   1646 HD12 ILE D 148      12.698 -37.782  -1.873  1.00 97.02      A    H
ATOM   1647 HD13 ILE D 148      11.969 -37.407  -3.443  1.00 97.02      A    H
ATOM   1648  N   PRO D 149       7.104 -38.505  -0.351  1.00 95.72      A    N
ATOM   1649  CA  PRO D 149       6.932 -39.437   0.765  1.00 95.72      A    C
ATOM   1650  HA  PRO D 149       6.554 -38.892   1.630  1.00 95.72      A    H
ATOM   1651  C   PRO D 149       8.236 -40.129   1.181  1.00 95.72      A    C
ATOM   1652  CB  PRO D 149       5.882 -40.459   0.313  1.00 95.72      A    C
ATOM   1653  HB2 PRO D 149       5.197 -40.706   1.124  1.00 95.72      A    H
ATOM   1654  HB3 PRO D 149       6.377 -41.360  -0.050  1.00 95.72      A    H
ATOM   1655  O   PRO D 149       9.109 -40.337   0.302  1.00 95.72      A    O
ATOM   1656  CG  PRO D 149       5.166 -39.776  -0.847  1.00 95.72      A    C
ATOM   1657  HG2 PRO D 149       4.778 -40.500  -1.564  1.00 95.72      A    H
ATOM   1658  HG3 PRO D 149       4.360 -39.150  -0.464  1.00 95.72      A    H
ATOM   1659  CD  PRO D 149       6.254 -38.902  -1.462  1.00 95.72      A    C
ATOM   1660  HD2 PRO D 149       5.789 -38.048  -1.953  1.00 95.72      A    H
ATOM   1661  HD3 PRO D 149       6.841 -39.485  -2.172  1.00 95.72      A    H
ATOM   1662  OXT PRO D 149       8.316 -40.477   2.375  1.00 95.72      A    O
ATOM   1663  N   GLY E   3     -14.860 -12.450  -4.251  1.00 93.70      B    N
ATOM   1664  H   GLY E   3     -15.091 -12.910  -3.382  1.00 93.70      B    H
ATOM   1665  H2  GLY E   3     -15.034 -11.459  -4.155  1.00 93.70      B    H
ATOM   1666  H3  GLY E   3     -15.459 -12.779  -4.994  1.00 93.70      B    H
ATOM   1667  CA  GLY E   3     -13.450 -12.658  -4.603  1.00 93.70      B    C
ATOM   1668  HA2 GLY E   3     -12.813 -12.281  -3.802  1.00 93.70      B    H
ATOM   1669  HA3 GLY E   3     -13.257 -13.720  -4.757  1.00 93.70      B    H
ATOM   1670  C   GLY E   3     -13.115 -11.904  -5.868  1.00 93.70      B    C
ATOM   1671  O   GLY E   3     -13.754 -10.897  -6.153  1.00 93.70      B    O
ATOM   1672  N   ILE E   4     -12.129 -12.404  -6.610  1.00 96.54      B    N
ATOM   1673  H   ILE E   4     -11.671 -13.259  -6.329  1.00 96.54      B    H
ATOM   1674  CA  ILE E   4     -11.685 -11.845  -7.890  1.00 96.54      B    C
ATOM   1675  HA  ILE E   4     -12.211 -10.910  -8.086  1.00 96.54      B    H
ATOM   1676  C   ILE E   4     -12.026 -12.842  -8.988  1.00 96.54      B    C
ATOM   1677  CB  ILE E   4     -10.174 -11.548  -7.878  1.00 96.54      B    C
ATOM   1678  HB  ILE E   4      -9.645 -12.489  -7.727  1.00 96.54      B    H
ATOM   1679  O   ILE E   4     -11.688 -14.020  -8.880  1.00 96.54      B    O
ATOM   1680  CG1 ILE E   4      -9.836 -10.612  -6.702  1.00 96.54      B    C
ATOM   1681 HG12 ILE E   4     -10.334  -9.650  -6.823  1.00 96.54      B    H
ATOM   1682 HG13 ILE E   4     -10.162 -11.055  -5.761  1.00 96.54      B    H
ATOM   1683  CG2 ILE E   4      -9.715 -10.948  -9.223  1.00 96.54      B    C
ATOM   1684 HG21 ILE E   4      -9.943 -11.622 -10.049  1.00 96.54      B    H
ATOM   1685 HG22 ILE E   4     -10.215  -9.995  -9.395  1.00 96.54      B    H
ATOM   1686 HG23 ILE E   4      -8.636 -10.792  -9.230  1.00 96.54      B    H
ATOM   1687  CD1 ILE E   4      -8.340 -10.399  -6.589  1.00 96.54      B    C
ATOM   1688 HD11 ILE E   4      -7.834 -11.355  -6.725  1.00 96.54      B    H
ATOM   1689 HD12 ILE E   4      -8.111 -10.011  -5.596  1.00 96.54      B    H
ATOM   1690 HD13 ILE E   4      -7.999  -9.690  -7.344  1.00 96.54      B    H
ATOM   1691  N   THR E   5     -12.669 -12.357 -10.038  1.00 96.29      B    N
ATOM   1692  H   THR E   5     -12.895 -11.373 -10.044  1.00 96.29      B    H
ATOM   1693  CA  THR E   5     -13.049 -13.133 -11.209  1.00 96.29      B    C
ATOM   1694  HA  THR E   5     -12.828 -14.188 -11.042  1.00 96.29      B    H
ATOM   1695  C   THR E   5     -12.251 -12.637 -12.398  1.00 96.29      B    C
ATOM   1696  CB  THR E   5     -14.552 -13.006 -11.483  1.00 96.29      B    C
ATOM   1697  HB  THR E   5     -14.800 -11.965 -11.692  1.00 96.29      B    H
ATOM   1698  O   THR E   5     -12.405 -11.499 -12.833  1.00 96.29      B    O
ATOM   1699  CG2 THR E   5     -14.993 -13.885 -12.655  1.00 96.29      B    C
ATOM   1700 HG21 THR E   5     -14.519 -13.547 -13.576  1.00 96.29      B    H
ATOM   1701 HG22 THR E   5     -16.073 -13.804 -12.779  1.00 96.29      B    H
ATOM   1702 HG23 THR E   5     -14.729 -14.924 -12.462  1.00 96.29      B    H
ATOM   1703  OG1 THR E   5     -15.286 -13.437 -10.360  1.00 96.29      B    O
ATOM   1704  HG1 THR E   5     -16.138 -12.997 -10.411  1.00 96.29      B    H
ATOM   1705  N   GLN E   6     -11.412 -13.508 -12.951  1.00 95.55      B    N
ATOM   1706  H   GLN E   6     -11.254 -14.391 -12.487  1.00 95.55      B    H
ATOM   1707  CA  GLN E   6     -10.772 -13.273 -14.241  1.00 95.55      B    C
ATOM   1708  HA  GLN E   6     -10.804 -12.209 -14.474  1.00 95.55      B    H
ATOM   1709  C   GLN E   6     -11.496 -14.013 -15.360  1.00 95.55      B    C
ATOM   1710  CB  GLN E   6      -9.310 -13.698 -14.184  1.00 95.55      B    C
ATOM   1711  HB2 GLN E   6      -9.232 -14.703 -13.768  1.00 95.55      B    H
ATOM   1712  HB3 GLN E   6      -8.920 -13.714 -15.202  1.00 95.55      B    H
ATOM   1713  O   GLN E   6     -11.921 -15.156 -15.183  1.00 95.55      B    O
ATOM   1714  CG  GLN E   6      -8.477 -12.722 -13.352  1.00 95.55      B    C
ATOM   1715  HG2 GLN E   6      -8.503 -11.737 -13.817  1.00 95.55      B    H
ATOM   1716  HG3 GLN E   6      -8.878 -12.650 -12.341  1.00 95.55      B    H
ATOM   1717  CD  GLN E   6      -7.038 -13.198 -13.283  1.00 95.55      B    C
ATOM   1718  NE2 GLN E   6      -6.396 -13.444 -14.405  1.00 95.55      B    N
ATOM   1719 HE21 GLN E   6      -5.429 -13.734 -14.372  1.00 95.55      B    H
ATOM   1720 HE22 GLN E   6      -6.872 -13.346 -15.290  1.00 95.55      B    H
ATOM   1721  OE1 GLN E   6      -6.467 -13.378 -12.224  1.00 95.55      B    O
ATOM   1722  N   SER E   7     -11.594 -13.408 -16.540  1.00 93.35      B    N
ATOM   1723  H   SER E   7     -11.253 -12.463 -16.652  1.00 93.35      B    H
ATOM   1724  CA  SER E   7     -12.114 -14.106 -17.711  1.00 93.35      B    C
ATOM   1725  HA  SER E   7     -11.939 -15.168 -17.537  1.00 93.35      B    H
ATOM   1726  C   SER E   7     -11.378 -13.728 -19.002  1.00 93.35      B    C
ATOM   1727  CB  SER E   7     -13.635 -13.935 -17.830  1.00 93.35      B    C
ATOM   1728  HB2 SER E   7     -14.010 -14.574 -18.629  1.00 93.35      B    H
ATOM   1729  HB3 SER E   7     -14.100 -14.241 -16.893  1.00 93.35      B    H
ATOM   1730  O   SER E   7     -10.949 -12.584 -19.167  1.00 93.35      B    O
ATOM   1731  OG  SER E   7     -13.987 -12.602 -18.108  1.00 93.35      B    O
ATOM   1732  HG  SER E   7     -14.912 -12.457 -17.898  1.00 93.35      B    H
ATOM   1733  N   PRO E   8     -11.217 -14.691 -19.929  1.00 92.58      B    N
ATOM   1734  CA  PRO E   8     -11.495 -16.129 -19.780  1.00 92.58      B    C
ATOM   1735  HA  PRO E   8     -12.446 -16.300 -19.276  1.00 92.58      B    H
ATOM   1736  C   PRO E   8     -10.371 -16.861 -19.013  1.00 92.58      B    C
ATOM   1737  CB  PRO E   8     -11.617 -16.629 -21.218  1.00 92.58      B    C
ATOM   1738  HB2 PRO E   8     -11.421 -17.697 -21.311  1.00 92.58      B    H
ATOM   1739  HB3 PRO E   8     -12.603 -16.384 -21.614  1.00 92.58      B    H
ATOM   1740  O   PRO E   8      -9.300 -16.309 -18.791  1.00 92.58      B    O
ATOM   1741  CG  PRO E   8     -10.558 -15.787 -21.916  1.00 92.58      B    C
ATOM   1742  HG2 PRO E   8     -10.723 -15.738 -22.992  1.00 92.58      B    H
ATOM   1743  HG3 PRO E   8      -9.582 -16.206 -21.672  1.00 92.58      B    H
ATOM   1744  CD  PRO E   8     -10.688 -14.419 -21.256  1.00 92.58      B    C
ATOM   1745  HD2 PRO E   8      -9.718 -13.925 -21.202  1.00 92.58      B    H
ATOM   1746  HD3 PRO E   8     -11.394 -13.801 -21.809  1.00 92.58      B    H
ATOM   1747  N   LYS E   9     -10.574 -18.128 -18.624  1.00 91.83      B    N
ATOM   1748  H   LYS E   9     -11.484 -18.536 -18.782  1.00 91.83      B    H
ATOM   1749  CA  LYS E   9      -9.503 -18.957 -18.020  1.00 91.83      B    C
ATOM   1750  HA  LYS E   9      -8.976 -18.360 -17.275  1.00 91.83      B    H
ATOM   1751  C   LYS E   9      -8.450 -19.387 -19.050  1.00 91.83      B    C
ATOM   1752  CB  LYS E   9     -10.127 -20.173 -17.316  1.00 91.83      B    C
ATOM   1753  HB2 LYS E   9     -10.869 -19.818 -16.601  1.00 91.83      B    H
ATOM   1754  HB3 LYS E   9     -10.626 -20.804 -18.051  1.00 91.83      B    H
ATOM   1755  O   LYS E   9      -7.257 -19.429 -18.754  1.00 91.83      B    O
ATOM   1756  CG  LYS E   9      -9.076 -21.006 -16.560  1.00 91.83      B    C
ATOM   1757  HG2 LYS E   9      -8.348 -21.407 -17.265  1.00 91.83      B    H
ATOM   1758  HG3 LYS E   9      -8.555 -20.363 -15.851  1.00 91.83      B    H
ATOM   1759  CD  LYS E   9      -9.720 -22.173 -15.801  1.00 91.83      B    C
ATOM   1760  HD2 LYS E   9     -10.410 -21.776 -15.057  1.00 91.83      B    H
ATOM   1761  HD3 LYS E   9     -10.270 -22.803 -16.500  1.00 91.83      B    H
ATOM   1762  CE  LYS E   9      -8.625 -22.994 -15.107  1.00 91.83      B    C
ATOM   1763  HE2 LYS E   9      -7.943 -23.375 -15.867  1.00 91.83      B    H
ATOM   1764  HE3 LYS E   9      -8.054 -22.328 -14.460  1.00 91.83      B    H
ATOM   1765  NZ  LYS E   9      -9.180 -24.118 -14.312  1.00 91.83      B    N
ATOM   1766  HZ1 LYS E   9      -8.432 -24.615 -13.850  1.00 91.83      B    H
ATOM   1767  HZ2 LYS E   9      -9.676 -24.770 -14.902  1.00 91.83      B    H
ATOM   1768  HZ3 LYS E   9      -9.805 -23.775 -13.597  1.00 91.83      B    H
ATOM   1769  N   TYR E  10      -8.901 -19.691 -20.263  1.00 93.37      B    N
ATOM   1770  H   TYR E  10      -9.887 -19.576 -20.449  1.00 93.37      B    H
ATOM   1771  CA  TYR E  10      -8.063 -20.031 -21.408  1.00 93.37      B    C
ATOM   1772  HA  TYR E  10      -7.017 -19.825 -21.179  1.00 93.37      B    H
ATOM   1773  C   TYR E  10      -8.482 -19.159 -22.584  1.00 93.37      B    C
ATOM   1774  CB  TYR E  10      -8.200 -21.521 -21.754  1.00 93.37      B    C
ATOM   1775  HB2 TYR E  10      -7.558 -21.740 -22.608  1.00 93.37      B    H
ATOM   1776  HB3 TYR E  10      -9.226 -21.722 -22.062  1.00 93.37      B    H
ATOM   1777  O   TYR E  10      -9.678 -19.027 -22.847  1.00 93.37      B    O
ATOM   1778  CG  TYR E  10      -7.831 -22.456 -20.619  1.00 93.37      B    C
ATOM   1779  CD1 TYR E  10      -6.479 -22.753 -20.365  1.00 93.37      B    C
ATOM   1780  HD1 TYR E  10      -5.719 -22.342 -21.013  1.00 93.37      B    H
ATOM   1781  CD2 TYR E  10      -8.839 -23.022 -19.815  1.00 93.37      B    C
ATOM   1782  HD2 TYR E  10      -9.877 -22.819 -20.033  1.00 93.37      B    H
ATOM   1783  CE1 TYR E  10      -6.127 -23.591 -19.289  1.00 93.37      B    C
ATOM   1784  HE1 TYR E  10      -5.089 -23.820 -19.098  1.00 93.37      B    H
ATOM   1785  CE2 TYR E  10      -8.494 -23.867 -18.745  1.00 93.37      B    C
ATOM   1786  HE2 TYR E  10      -9.264 -24.331 -18.146  1.00 93.37      B    H
ATOM   1787  OH  TYR E  10      -6.820 -24.935 -17.413  1.00 93.37      B    O
ATOM   1788  HH  TYR E  10      -5.890 -25.170 -17.411  1.00 93.37      B    H
ATOM   1789  CZ  TYR E  10      -7.138 -24.141 -18.471  1.00 93.37      B    C
ATOM   1790  N   LEU E  11      -7.510 -18.573 -23.276  1.00 92.28      B    N
ATOM   1791  H   LEU E  11      -6.553 -18.698 -22.980  1.00 92.28      B    H
ATOM   1792  CA  LEU E  11      -7.739 -17.810 -24.494  1.00 92.28      B    C
ATOM   1793  HA  LEU E  11      -8.729 -18.056 -24.878  1.00 92.28      B    H
ATOM   1794  C   LEU E  11      -6.704 -18.207 -25.536  1.00 92.28      B    C
ATOM   1795  CB  LEU E  11      -7.684 -16.305 -24.183  1.00 92.28      B    C
ATOM   1796  HB2 LEU E  11      -6.671 -16.045 -23.875  1.00 92.28      B    H
ATOM   1797  HB3 LEU E  11      -8.332 -16.108 -23.329  1.00 92.28      B    H
ATOM   1798  O   LEU E  11      -5.504 -18.129 -25.282  1.00 92.28      B    O
ATOM   1799  CG  LEU E  11      -8.115 -15.377 -25.334  1.00 92.28      B    C
ATOM   1800  HG  LEU E  11      -7.366 -15.414 -26.125  1.00 92.28      B    H
ATOM   1801  CD1 LEU E  11      -9.480 -15.729 -25.933  1.00 92.28      B    C
ATOM   1802 HD11 LEU E  11      -9.427 -16.678 -26.466  1.00 92.28      B    H
ATOM   1803 HD12 LEU E  11      -9.767 -14.970 -26.661  1.00 92.28      B    H
ATOM   1804 HD13 LEU E  11     -10.244 -15.782 -25.157  1.00 92.28      B    H
ATOM   1805  CD2 LEU E  11      -8.206 -13.945 -24.809  1.00 92.28      B    C
ATOM   1806 HD21 LEU E  11      -8.935 -13.881 -24.001  1.00 92.28      B    H
ATOM   1807 HD22 LEU E  11      -8.531 -13.290 -25.617  1.00 92.28      B    H
ATOM   1808 HD23 LEU E  11      -7.236 -13.609 -24.443  1.00 92.28      B    H
ATOM   1809  N   PHE E  12      -7.180 -18.603 -26.708  1.00 91.63      B    N
ATOM   1810  H   PHE E  12      -8.179 -18.610 -26.853  1.00 91.63      B    H
ATOM   1811  CA  PHE E  12      -6.347 -18.747 -27.891  1.00 91.63      B    C
ATOM   1812  HA  PHE E  12      -5.300 -18.833 -27.601  1.00 91.63      B    H
ATOM   1813  C   PHE E  12      -6.523 -17.492 -28.730  1.00 91.63      B    C
ATOM   1814  CB  PHE E  12      -6.717 -20.018 -28.656  1.00 91.63      B    C
ATOM   1815  HB2 PHE E  12      -7.761 -19.967 -28.965  1.00 91.63      B    H
ATOM   1816  HB3 PHE E  12      -6.109 -20.073 -29.559  1.00 91.63      B    H
ATOM   1817  O   PHE E  12      -7.655 -17.088 -29.001  1.00 91.63      B    O
ATOM   1818  CG  PHE E  12      -6.494 -21.276 -27.842  1.00 91.63      B    C
ATOM   1819  CD1 PHE E  12      -5.229 -21.889 -27.828  1.00 91.63      B    C
ATOM   1820  HD1 PHE E  12      -4.422 -21.479 -28.417  1.00 91.63      B    H
ATOM   1821  CD2 PHE E  12      -7.543 -21.816 -27.074  1.00 91.63      B    C
ATOM   1822  HD2 PHE E  12      -8.517 -21.350 -27.086  1.00 91.63      B    H
ATOM   1823  CE1 PHE E  12      -5.013 -23.042 -27.054  1.00 91.63      B    C
ATOM   1824  HE1 PHE E  12      -4.043 -23.518 -27.056  1.00 91.63      B    H
ATOM   1825  CE2 PHE E  12      -7.327 -22.968 -26.297  1.00 91.63      B    C
ATOM   1826  HE2 PHE E  12      -8.137 -23.388 -25.719  1.00 91.63      B    H
ATOM   1827  CZ  PHE E  12      -6.062 -23.582 -26.289  1.00 91.63      B    C
ATOM   1828  HZ  PHE E  12      -5.899 -24.476 -25.705  1.00 91.63      B    H
ATOM   1829  N   ARG E  13      -5.417 -16.866 -29.120  1.00 86.97      B    N
ATOM   1830  H   ARG E  13      -4.524 -17.270 -28.878  1.00 86.97      B    H
ATOM   1831  CA  ARG E  13      -5.434 -15.719 -30.027  1.00 86.97      B    C
ATOM   1832  HA  ARG E  13      -6.444 -15.578 -30.412  1.00 86.97      B    H
ATOM   1833  C   ARG E  13      -4.544 -15.988 -31.219  1.00 86.97      B    C
ATOM   1834  CB  ARG E  13      -5.035 -14.434 -29.303  1.00 86.97      B    C
ATOM   1835  HB2 ARG E  13      -5.231 -13.599 -29.976  1.00 86.97      B    H
ATOM   1836  HB3 ARG E  13      -5.666 -14.319 -28.422  1.00 86.97      B    H
ATOM   1837  O   ARG E  13      -3.488 -16.595 -31.058  1.00 86.97      B    O
ATOM   1838  CG  ARG E  13      -3.561 -14.395 -28.877  1.00 86.97      B    C
ATOM   1839  HG2 ARG E  13      -2.896 -14.598 -29.717  1.00 86.97      B    H
ATOM   1840  HG3 ARG E  13      -3.378 -15.116 -28.081  1.00 86.97      B    H
ATOM   1841  CD  ARG E  13      -3.273 -12.982 -28.407  1.00 86.97      B    C
ATOM   1842  HD2 ARG E  13      -3.365 -12.317 -29.266  1.00 86.97      B    H
ATOM   1843  HD3 ARG E  13      -4.009 -12.686 -27.660  1.00 86.97      B    H
ATOM   1844  NE  ARG E  13      -1.928 -12.868 -27.848  1.00 86.97      B    N
ATOM   1845  HE  ARG E  13      -1.347 -13.692 -27.802  1.00 86.97      B    H
ATOM   1846  NH1 ARG E  13      -2.038 -10.610 -27.556  1.00 86.97      B    N
ATOM   1847 HH11 ARG E  13      -2.918 -10.592 -28.053  1.00 86.97      B    H
ATOM   1848 HH12 ARG E  13      -1.529  -9.742 -27.472  1.00 86.97      B    H
ATOM   1849  NH2 ARG E  13      -0.185 -11.679 -27.064  1.00 86.97      B    N
ATOM   1850 HH21 ARG E  13       0.459 -12.437 -27.239  1.00 86.97      B    H
ATOM   1851 HH22 ARG E  13       0.219 -10.761 -26.945  1.00 86.97      B    H
ATOM   1852  CZ  ARG E  13      -1.392 -11.732 -27.488  1.00 86.97      B    C
ATOM   1853  N   LYS E  14      -4.948 -15.493 -32.382  1.00 88.00      B    N
ATOM   1854  H   LYS E  14      -5.797 -14.948 -32.416  1.00 88.00      B    H
ATOM   1855  CA  LYS E  14      -4.067 -15.485 -33.546  1.00 88.00      B    C
ATOM   1856  HA  LYS E  14      -3.564 -16.449 -33.627  1.00 88.00      B    H
ATOM   1857  C   LYS E  14      -2.976 -14.442 -33.373  1.00 88.00      B    C
ATOM   1858  CB  LYS E  14      -4.865 -15.259 -34.829  1.00 88.00      B    C
ATOM   1859  HB2 LYS E  14      -5.473 -14.359 -34.739  1.00 88.00      B    H
ATOM   1860  HB3 LYS E  14      -4.166 -15.129 -35.655  1.00 88.00      B    H
ATOM   1861  O   LYS E  14      -3.194 -13.412 -32.722  1.00 88.00      B    O
ATOM   1862  CG  LYS E  14      -5.750 -16.478 -35.112  1.00 88.00      B    C
ATOM   1863  HG2 LYS E  14      -5.130 -17.374 -35.121  1.00 88.00      B    H
ATOM   1864  HG3 LYS E  14      -6.510 -16.576 -34.337  1.00 88.00      B    H
ATOM   1865  CD  LYS E  14      -6.427 -16.330 -36.472  1.00 88.00      B    C
ATOM   1866  HD2 LYS E  14      -7.085 -15.461 -36.462  1.00 88.00      B    H
ATOM   1867  HD3 LYS E  14      -5.657 -16.194 -37.231  1.00 88.00      B    H
ATOM   1868  CE  LYS E  14      -7.221 -17.600 -36.770  1.00 88.00      B    C
ATOM   1869  HE2 LYS E  14      -6.550 -18.451 -36.649  1.00 88.00      B    H
ATOM   1870  HE3 LYS E  14      -8.027 -17.697 -36.042  1.00 88.00      B    H
ATOM   1871  NZ  LYS E  14      -7.750 -17.573 -38.152  1.00 88.00      B    N
ATOM   1872  HZ1 LYS E  14      -8.247 -18.427 -38.358  1.00 88.00      B    H
ATOM   1873  HZ2 LYS E  14      -8.354 -16.775 -38.292  1.00 88.00      B    H
ATOM   1874  HZ3 LYS E  14      -6.973 -17.506 -38.794  1.00 88.00      B    H
ATOM   1875  N   GLU E  15      -1.824 -14.692 -33.974  1.00 85.10      B    N
ATOM   1876  H   GLU E  15      -1.678 -15.582 -34.427  1.00 85.10      B    H
ATOM   1877  CA  GLU E  15      -0.814 -13.654 -34.134  1.00 85.10      B    C
ATOM   1878  HA  GLU E  15      -0.486 -13.358 -33.137  1.00 85.10      B    H
ATOM   1879  C   GLU E  15      -1.428 -12.419 -34.826  1.00 85.10      B    C
ATOM   1880  CB  GLU E  15       0.401 -14.217 -34.875  1.00 85.10      B    C
ATOM   1881  HB2 GLU E  15       0.659 -15.183 -34.439  1.00 85.10      B    H
ATOM   1882  HB3 GLU E  15       0.161 -14.351 -35.929  1.00 85.10      B    H
ATOM   1883  O   GLU E  15      -2.324 -12.523 -35.665  1.00 85.10      B    O
ATOM   1884  CG  GLU E  15       1.598 -13.272 -34.712  1.00 85.10      B    C
ATOM   1885  HG2 GLU E  15       1.733 -13.064 -33.651  1.00 85.10      B    H
ATOM   1886  HG3 GLU E  15       1.375 -12.327 -35.208  1.00 85.10      B    H
ATOM   1887  CD  GLU E  15       2.906 -13.833 -35.282  1.00 85.10      B    C
ATOM   1888  OE1 GLU E  15       3.954 -13.247 -34.927  1.00 85.10      B    O
ATOM   1889  OE2 GLU E  15       2.846 -14.796 -36.071  1.00 85.10      B    O
ATOM   1890  N   GLY E  16      -1.032 -11.219 -34.398  1.00 83.63      B    N
ATOM   1891  H   GLY E  16      -0.248 -11.175 -33.762  1.00 83.63      B    H
ATOM   1892  CA  GLY E  16      -1.630  -9.974 -34.895  1.00 83.63      B    C
ATOM   1893  HA2 GLY E  16      -0.905  -9.163 -34.831  1.00 83.63      B    H
ATOM   1894  HA3 GLY E  16      -1.863 -10.099 -35.952  1.00 83.63      B    H
ATOM   1895  C   GLY E  16      -2.929  -9.547 -34.194  1.00 83.63      B    C
ATOM   1896  O   GLY E  16      -3.313  -8.384 -34.311  1.00 83.63      B    O
ATOM   1897  N   GLN E  17      -3.585 -10.418 -33.419  1.00 89.18      B    N
ATOM   1898  H   GLN E  17      -3.250 -11.369 -33.360  1.00 89.18      B    H
ATOM   1899  CA  GLN E  17      -4.847 -10.080 -32.759  1.00 89.18      B    C
ATOM   1900  HA  GLN E  17      -5.339  -9.318 -33.364  1.00 89.18      B    H
ATOM   1901  C   GLN E  17      -4.642  -9.492 -31.352  1.00 89.18      B    C
ATOM   1902  CB  GLN E  17      -5.780 -11.298 -32.758  1.00 89.18      B    C
ATOM   1903  HB2 GLN E  17      -5.415 -12.034 -32.041  1.00 89.18      B    H
ATOM   1904  HB3 GLN E  17      -5.778 -11.748 -33.751  1.00 89.18      B    H
ATOM   1905  O   GLN E  17      -4.012 -10.092 -30.474  1.00 89.18      B    O
ATOM   1906  CG  GLN E  17      -7.222 -10.905 -32.402  1.00 89.18      B    C
ATOM   1907  HG2 GLN E  17      -7.580 -10.161 -33.114  1.00 89.18      B    H
ATOM   1908  HG3 GLN E  17      -7.239 -10.468 -31.404  1.00 89.18      B    H
ATOM   1909  CD  GLN E  17      -8.189 -12.082 -32.404  1.00 89.18      B    C
ATOM   1910  NE2 GLN E  17      -9.451 -11.838 -32.126  1.00 89.18      B    N
ATOM   1911 HE21 GLN E  17      -9.752 -10.902 -31.895  1.00 89.18      B    H
ATOM   1912 HE22 GLN E  17     -10.070 -12.636 -32.120  1.00 89.18      B    H
ATOM   1913  OE1 GLN E  17      -7.844 -13.232 -32.634  1.00 89.18      B    O
ATOM   1914  N   ASN E  18      -5.257  -8.333 -31.110  1.00 93.22      B    N
ATOM   1915  H   ASN E  18      -5.742  -7.878 -31.871  1.00 93.22      B    H
ATOM   1916  CA  ASN E  18      -5.394  -7.775 -29.767  1.00 93.22      B    C
ATOM   1917  HA  ASN E  18      -4.467  -7.948 -29.219  1.00 93.22      B    H
ATOM   1918  C   ASN E  18      -6.527  -8.484 -29.021  1.00 93.22      B    C
ATOM   1919  CB  ASN E  18      -5.635  -6.260 -29.838  1.00 93.22      B    C
ATOM   1920  HB2 ASN E  18      -6.513  -6.063 -30.453  1.00 93.22      B    H
ATOM   1921  HB3 ASN E  18      -5.836  -5.887 -28.834  1.00 93.22      B    H
ATOM   1922  O   ASN E  18      -7.587  -8.747 -29.590  1.00 93.22      B    O
ATOM   1923  CG  ASN E  18      -4.458  -5.478 -30.390  1.00 93.22      B    C
ATOM   1924  ND2 ASN E  18      -4.640  -4.201 -30.623  1.00 93.22      B    N
ATOM   1925 HD21 ASN E  18      -5.543  -3.774 -30.476  1.00 93.22      B    H
ATOM   1926 HD22 ASN E  18      -3.864  -3.705 -31.040  1.00 93.22      B    H
ATOM   1927  OD1 ASN E  18      -3.360  -5.971 -30.592  1.00 93.22      B    O
ATOM   1928  N   VAL E  19      -6.316  -8.761 -27.737  1.00 94.76      B    N
ATOM   1929  H   VAL E  19      -5.447  -8.470 -27.312  1.00 94.76      B    H
ATOM   1930  CA  VAL E  19      -7.328  -9.378 -26.872  1.00 94.76      B    C
ATOM   1931  HA  VAL E  19      -8.306  -9.289 -27.345  1.00 94.76      B    H
ATOM   1932  C   VAL E  19      -7.413  -8.644 -25.547  1.00 94.76      B    C
ATOM   1933  CB  VAL E  19      -7.063 -10.873 -26.632  1.00 94.76      B    C
ATOM   1934  HB  VAL E  19      -7.846 -11.230 -25.963  1.00 94.76      B    H
ATOM   1935  O   VAL E  19      -6.401  -8.157 -25.049  1.00 94.76      B    O
ATOM   1936  CG1 VAL E  19      -7.161 -11.678 -27.932  1.00 94.76      B    C
ATOM   1937 HG11 VAL E  19      -6.330 -11.439 -28.596  1.00 94.76      B    H
ATOM   1938 HG12 VAL E  19      -8.097 -11.443 -28.440  1.00 94.76      B    H
ATOM   1939 HG13 VAL E  19      -7.153 -12.744 -27.703  1.00 94.76      B    H
ATOM   1940  CG2 VAL E  19      -5.710 -11.160 -25.967  1.00 94.76      B    C
ATOM   1941 HG21 VAL E  19      -5.593 -12.236 -25.835  1.00 94.76      B    H
ATOM   1942 HG22 VAL E  19      -4.895 -10.774 -26.579  1.00 94.76      B    H
ATOM   1943 HG23 VAL E  19      -5.669 -10.694 -24.982  1.00 94.76      B    H
ATOM   1944  N   THR E  20      -8.601  -8.602 -24.956  1.00 95.96      B    N
ATOM   1945  H   THR E  20      -9.402  -9.010 -25.416  1.00 95.96      B    H
ATOM   1946  CA  THR E  20      -8.823  -7.992 -23.642  1.00 95.96      B    C
ATOM   1947  HA  THR E  20      -7.902  -7.518 -23.304  1.00 95.96      B    H
ATOM   1948  C   THR E  20      -9.174  -9.072 -22.628  1.00 95.96      B    C
ATOM   1949  CB  THR E  20      -9.880  -6.884 -23.712  1.00 95.96      B    C
ATOM   1950  HB  THR E  20     -10.836  -7.320 -24.003  1.00 95.96      B    H
ATOM   1951  O   THR E  20     -10.080  -9.873 -22.849  1.00 95.96      B    O
ATOM   1952  CG2 THR E  20     -10.046  -6.147 -22.385  1.00 95.96      B    C
ATOM   1953 HG21 THR E  20     -10.444  -6.823 -21.629  1.00 95.96      B    H
ATOM   1954 HG22 THR E  20     -10.749  -5.324 -22.515  1.00 95.96      B    H
ATOM   1955 HG23 THR E  20      -9.087  -5.754 -22.047  1.00 95.96      B    H
ATOM   1956  OG1 THR E  20      -9.499  -5.932 -24.685  1.00 95.96      B    O
ATOM   1957  HG1 THR E  20      -8.873  -5.314 -24.302  1.00 95.96      B    H
ATOM   1958  N   LEU E  21      -8.422  -9.103 -21.532  1.00 97.43      B    N
ATOM   1959  H   LEU E  21      -7.705  -8.398 -21.436  1.00 97.43      B    H
ATOM   1960  CA  LEU E  21      -8.648  -9.951 -20.372  1.00 97.43      B    C
ATOM   1961  HA  LEU E  21      -9.242 -10.819 -20.660  1.00 97.43      B    H
ATOM   1962  C   LEU E  21      -9.428  -9.147 -19.336  1.00 97.43      B    C
ATOM   1963  CB  LEU E  21      -7.305 -10.433 -19.790  1.00 97.43      B    C
ATOM   1964  HB2 LEU E  21      -7.524 -11.164 -19.012  1.00 97.43      B    H
ATOM   1965  HB3 LEU E  21      -6.806  -9.587 -19.319  1.00 97.43      B    H
ATOM   1966  O   LEU E  21      -9.002  -8.057 -18.944  1.00 97.43      B    O
ATOM   1967  CG  LEU E  21      -6.320 -11.053 -20.798  1.00 97.43      B    C
ATOM   1968  HG  LEU E  21      -5.953 -10.280 -21.473  1.00 97.43      B    H
ATOM   1969  CD1 LEU E  21      -5.123 -11.631 -20.042  1.00 97.43      B    C
ATOM   1970 HD11 LEU E  21      -4.386 -12.011 -20.750  1.00 97.43      B    H
ATOM   1971 HD12 LEU E  21      -5.453 -12.435 -19.385  1.00 97.43      B    H
ATOM   1972 HD13 LEU E  21      -4.660 -10.848 -19.442  1.00 97.43      B    H
ATOM   1973  CD2 LEU E  21      -6.960 -12.164 -21.632  1.00 97.43      B    C
ATOM   1974 HD21 LEU E  21      -7.527 -12.827 -20.979  1.00 97.43      B    H
ATOM   1975 HD22 LEU E  21      -7.646 -11.725 -22.356  1.00 97.43      B    H
ATOM   1976 HD23 LEU E  21      -6.194 -12.722 -22.171  1.00 97.43      B    H
ATOM   1977  N   SER E  22     -10.548  -9.687 -18.875  1.00 97.95      B    N
ATOM   1978  H   SER E  22     -10.834 -10.598 -19.205  1.00 97.95      B    H
ATOM   1979  CA  SER E  22     -11.351  -9.046 -17.839  1.00 97.95      B    C
ATOM   1980  HA  SER E  22     -11.238  -7.965 -17.918  1.00 97.95      B    H
ATOM   1981  C   SER E  22     -10.874  -9.473 -16.458  1.00 97.95      B    C
ATOM   1982  CB  SER E  22     -12.835  -9.347 -18.019  1.00 97.95      B    C
ATOM   1983  HB2 SER E  22     -13.398  -8.899 -17.200  1.00 97.95      B    H
ATOM   1984  HB3 SER E  22     -12.983 -10.427 -18.008  1.00 97.95      B    H
ATOM   1985  O   SER E  22     -10.514 -10.633 -16.233  1.00 97.95      B    O
ATOM   1986  OG  SER E  22     -13.290  -8.810 -19.245  1.00 97.95      B    O
ATOM   1987  HG  SER E  22     -14.250  -8.813 -19.238  1.00 97.95      B    H
ATOM   1988  N   CYS E  23     -10.904  -8.530 -15.522  1.00 98.52      B    N
ATOM   1989  H   CYS E  23     -11.211  -7.601 -15.774  1.00 98.52      B    H
ATOM   1990  CA  CYS E  23     -10.719  -8.786 -14.106  1.00 98.52      B    C
ATOM   1991  HA  CYS E  23     -10.915  -9.837 -13.892  1.00 98.52      B    H
ATOM   1992  C   CYS E  23     -11.695  -7.935 -13.307  1.00 98.52      B    C
ATOM   1993  CB  CYS E  23      -9.287  -8.476 -13.695  1.00 98.52      B    C
ATOM   1994  HB2 CYS E  23      -9.041  -7.448 -13.964  1.00 98.52      B    H
ATOM   1995  HB3 CYS E  23      -8.619  -9.154 -14.226  1.00 98.52      B    H
ATOM   1996  O   CYS E  23     -11.652  -6.706 -13.394  1.00 98.52      B    O
ATOM   1997  SG  CYS E  23      -9.031  -8.692 -11.925  1.00 98.52      B    S
ATOM   1998  N   GLU E  24     -12.539  -8.602 -12.528  1.00 98.43      B    N
ATOM   1999  H   GLU E  24     -12.508  -9.612 -12.529  1.00 98.43      B    H
ATOM   2000  CA  GLU E  24     -13.537  -7.976 -11.671  1.00 98.43      B    C
ATOM   2001  HA  GLU E  24     -13.385  -6.897 -11.707  1.00 98.43      B    H
ATOM   2002  C   GLU E  24     -13.383  -8.448 -10.224  1.00 98.43      B    C
ATOM   2003  CB  GLU E  24     -14.953  -8.248 -12.189  1.00 98.43      B    C
ATOM   2004  HB2 GLU E  24     -15.102  -9.325 -12.266  1.00 98.43      B    H
ATOM   2005  HB3 GLU E  24     -15.665  -7.846 -11.469  1.00 98.43      B    H
ATOM   2006  O   GLU E  24     -13.112  -9.622  -9.972  1.00 98.43      B    O
ATOM   2007  CG  GLU E  24     -15.207  -7.588 -13.555  1.00 98.43      B    C
ATOM   2008  HG2 GLU E  24     -14.503  -7.989 -14.284  1.00 98.43      B    H
ATOM   2009  HG3 GLU E  24     -15.027  -6.517 -13.462  1.00 98.43      B    H
ATOM   2010  CD  GLU E  24     -16.633  -7.817 -14.078  1.00 98.43      B    C
ATOM   2011  OE1 GLU E  24     -16.935  -7.265 -15.160  1.00 98.43      B    O
ATOM   2012  OE2 GLU E  24     -17.401  -8.561 -13.426  1.00 98.43      B    O
ATOM   2013  N   GLN E  25     -13.568  -7.553  -9.259  1.00 97.85      B    N
ATOM   2014  H   GLN E  25     -13.770  -6.601  -9.530  1.00 97.85      B    H
ATOM   2015  CA  GLN E  25     -13.527  -7.857  -7.831  1.00 97.85      B    C
ATOM   2016  HA  GLN E  25     -13.593  -8.938  -7.712  1.00 97.85      B    H
ATOM   2017  C   GLN E  25     -14.738  -7.262  -7.113  1.00 97.85      B    C
ATOM   2018  CB  GLN E  25     -12.176  -7.422  -7.229  1.00 97.85      B    C
ATOM   2019  HB2 GLN E  25     -11.392  -7.893  -7.822  1.00 97.85      B    H
ATOM   2020  HB3 GLN E  25     -12.090  -7.811  -6.214  1.00 97.85      B    H
ATOM   2021  O   GLN E  25     -15.171  -6.155  -7.419  1.00 97.85      B    O
ATOM   2022  CG  GLN E  25     -11.897  -5.906  -7.228  1.00 97.85      B    C
ATOM   2023  HG2 GLN E  25     -10.824  -5.757  -7.113  1.00 97.85      B    H
ATOM   2024  HG3 GLN E  25     -12.180  -5.479  -8.190  1.00 97.85      B    H
ATOM   2025  CD  GLN E  25     -12.574  -5.121  -6.108  1.00 97.85      B    C
ATOM   2026  NE2 GLN E  25     -12.718  -3.825  -6.260  1.00 97.85      B    N
ATOM   2027 HE21 GLN E  25     -12.362  -3.357  -7.082  1.00 97.85      B    H
ATOM   2028 HE22 GLN E  25     -13.019  -3.275  -5.468  1.00 97.85      B    H
ATOM   2029  OE1 GLN E  25     -12.945  -5.644  -5.066  1.00 97.85      B    O
ATOM   2030  N   ASN E  26     -15.268  -7.995  -6.136  1.00 96.48      B    N
ATOM   2031  H   ASN E  26     -14.873  -8.908  -5.962  1.00 96.48      B    H
ATOM   2032  CA  ASN E  26     -16.372  -7.551  -5.275  1.00 96.48      B    C
ATOM   2033  HA  ASN E  26     -16.654  -6.539  -5.567  1.00 96.48      B    H
ATOM   2034  C   ASN E  26     -15.956  -7.447  -3.795  1.00 96.48      B    C
ATOM   2035  CB  ASN E  26     -17.598  -8.447  -5.513  1.00 96.48      B    C
ATOM   2036  HB2 ASN E  26     -18.454  -7.993  -5.014  1.00 96.48      B    H
ATOM   2037  HB3 ASN E  26     -17.816  -8.486  -6.580  1.00 96.48      B    H
ATOM   2038  O   ASN E  26     -16.781  -7.604  -2.900  1.00 96.48      B    O
ATOM   2039  CG  ASN E  26     -17.446  -9.863  -4.989  1.00 96.48      B    C
ATOM   2040  ND2 ASN E  26     -18.511 -10.630  -5.015  1.00 96.48      B    N
ATOM   2041 HD21 ASN E  26     -18.467 -11.539  -4.577  1.00 96.48      B    H
ATOM   2042 HD22 ASN E  26     -19.383 -10.234  -5.336  1.00 96.48      B    H
ATOM   2043  OD1 ASN E  26     -16.392 -10.326  -4.579  1.00 96.48      B    O
ATOM   2044  N   LEU E  29     -14.662  -7.235  -3.547  1.00 92.96      B    N
ATOM   2045  H   LEU E  29     -14.066  -7.020  -4.334  1.00 92.96      B    H
ATOM   2046  CA  LEU E  29     -14.050  -7.098  -2.223  1.00 92.96      B    C
ATOM   2047  HA  LEU E  29     -14.668  -7.608  -1.483  1.00 92.96      B    H
ATOM   2048  C   LEU E  29     -13.964  -5.631  -1.762  1.00 92.96      B    C
ATOM   2049  CB  LEU E  29     -12.656  -7.758  -2.246  1.00 92.96      B    C
ATOM   2050  HB2 LEU E  29     -12.209  -7.654  -1.257  1.00 92.96      B    H
ATOM   2051  HB3 LEU E  29     -12.025  -7.208  -2.945  1.00 92.96      B    H
ATOM   2052  O   LEU E  29     -13.483  -5.362  -0.669  1.00 92.96      B    O
ATOM   2053  CG  LEU E  29     -12.639  -9.248  -2.634  1.00 92.96      B    C
ATOM   2054  HG  LEU E  29     -13.056  -9.375  -3.633  1.00 92.96      B    H
ATOM   2055  CD1 LEU E  29     -11.204  -9.774  -2.665  1.00 92.96      B    C
ATOM   2056 HD11 LEU E  29     -10.763  -9.692  -1.672  1.00 92.96      B    H
ATOM   2057 HD12 LEU E  29     -11.179 -10.816  -2.984  1.00 92.96      B    H
ATOM   2058 HD13 LEU E  29     -10.613  -9.175  -3.358  1.00 92.96      B    H
ATOM   2059  CD2 LEU E  29     -13.447 -10.112  -1.660  1.00 92.96      B    C
ATOM   2060 HD21 LEU E  29     -13.116  -9.905  -0.642  1.00 92.96      B    H
ATOM   2061 HD22 LEU E  29     -14.506  -9.868  -1.741  1.00 92.96      B    H
ATOM   2062 HD23 LEU E  29     -13.294 -11.172  -1.867  1.00 92.96      B    H
ATOM   2063  N   ASN E  30     -14.423  -4.682  -2.590  1.00 89.67      B    N
ATOM   2064  H   ASN E  30     -14.766  -4.990  -3.488  1.00 89.67      B    H
ATOM   2065  CA  ASN E  30     -14.290  -3.237  -2.372  1.00 89.67      B    C
ATOM   2066  HA  ASN E  30     -14.645  -2.756  -3.283  1.00 89.67      B    H
ATOM   2067  C   ASN E  30     -12.826  -2.776  -2.210  1.00 89.67      B    C
ATOM   2068  CB  ASN E  30     -15.229  -2.789  -1.236  1.00 89.67      B    C
ATOM   2069  HB2 ASN E  30     -16.215  -3.232  -1.375  1.00 89.67      B    H
ATOM   2070  HB3 ASN E  30     -14.826  -3.133  -0.284  1.00 89.67      B    H
ATOM   2071  O   ASN E  30     -12.546  -1.786  -1.539  1.00 89.67      B    O
ATOM   2072  CG  ASN E  30     -15.408  -1.281  -1.188  1.00 89.67      B    C
ATOM   2073  ND2 ASN E  30     -15.469  -0.701  -0.013  1.00 89.67      B    N
ATOM   2074 HD21 ASN E  30     -15.573   0.303   0.000  1.00 89.67      B    H
ATOM   2075 HD22 ASN E  30     -15.276  -1.240   0.820  1.00 89.67      B    H
ATOM   2076  OD1 ASN E  30     -15.503  -0.605  -2.200  1.00 89.67      B    O
ATOM   2077  N   HIS E  31     -11.895  -3.476  -2.858  1.00 90.22      B    N
ATOM   2078  H   HIS E  31     -12.180  -4.296  -3.375  1.00 90.22      B    H
ATOM   2079  CA  HIS E  31     -10.482  -3.108  -2.896  1.00 90.22      B    C
ATOM   2080  HA  HIS E  31     -10.149  -2.829  -1.896  1.00 90.22      B    H
ATOM   2081  C   HIS E  31     -10.235  -1.900  -3.804  1.00 90.22      B    C
ATOM   2082  CB  HIS E  31      -9.684  -4.327  -3.365  1.00 90.22      B    C
ATOM   2083  HB2 HIS E  31     -10.168  -4.756  -4.242  1.00 90.22      B    H
ATOM   2084  HB3 HIS E  31      -8.692  -4.005  -3.682  1.00 90.22      B    H
ATOM   2085  O   HIS E  31     -10.773  -1.827  -4.913  1.00 90.22      B    O
ATOM   2086  CG  HIS E  31      -9.529  -5.404  -2.320  1.00 90.22      B    C
ATOM   2087  CD2 HIS E  31      -9.919  -5.372  -1.006  1.00 90.22      B    C
ATOM   2088  HD2 HIS E  31     -10.415  -4.557  -0.500  1.00 90.22      B    H
ATOM   2089  ND1 HIS E  31      -8.970  -6.637  -2.539  1.00 90.22      B    N
ATOM   2090  HD1 HIS E  31      -8.652  -6.990  -3.430  1.00 90.22      B    H
ATOM   2091  CE1 HIS E  31      -9.017  -7.327  -1.393  1.00 90.22      B    C
ATOM   2092  HE1 HIS E  31      -8.719  -8.358  -1.272  1.00 90.22      B    H
ATOM   2093  NE2 HIS E  31      -9.591  -6.601  -0.430  1.00 90.22      B    N
ATOM   2094  N   ASP E  32      -9.413  -0.957  -3.349  1.00 87.21      B    N
ATOM   2095  H   ASP E  32      -9.054  -1.014  -2.407  1.00 87.21      B    H
ATOM   2096  CA  ASP E  32      -9.000   0.192  -4.156  1.00 87.21      B    C
ATOM   2097  HA  ASP E  32      -9.833   0.523  -4.776  1.00 87.21      B    H
ATOM   2098  C   ASP E  32      -7.867  -0.187  -5.106  1.00 87.21      B    C
ATOM   2099  CB  ASP E  32      -8.624   1.359  -3.237  1.00 87.21      B    C
ATOM   2100  HB2 ASP E  32      -7.903   1.030  -2.488  1.00 87.21      B    H
ATOM   2101  HB3 ASP E  32      -8.186   2.162  -3.828  1.00 87.21      B    H
ATOM   2102  O   ASP E  32      -7.934   0.102  -6.309  1.00 87.21      B    O
ATOM   2103  CG  ASP E  32      -9.892   1.879  -2.575  1.00 87.21      B    C
ATOM   2104  OD1 ASP E  32     -10.724   2.471  -3.305  1.00 87.21      B    O
ATOM   2105  OD2 ASP E  32     -10.173   1.498  -1.425  1.00 87.21      B    O
ATOM   2106  N   ALA E  40      -6.884  -0.940  -4.613  1.00 89.96      B    N
ATOM   2107  H   ALA E  40      -6.921  -1.236  -3.648  1.00 89.96      B    H
ATOM   2108  CA  ALA E  40      -5.736  -1.327  -5.407  1.00 89.96      B    C
ATOM   2109  HA  ALA E  40      -5.537  -0.491  -6.078  1.00 89.96      B    H
ATOM   2110  C   ALA E  40      -6.009  -2.581  -6.257  1.00 89.96      B    C
ATOM   2111  CB  ALA E  40      -4.511  -1.437  -4.506  1.00 89.96      B    C
ATOM   2112  HB1 ALA E  40      -4.341  -0.486  -4.003  1.00 89.96      B    H
ATOM   2113  HB2 ALA E  40      -3.635  -1.692  -5.103  1.00 89.96      B    H
ATOM   2114  HB3 ALA E  40      -4.683  -2.206  -3.753  1.00 89.96      B    H
ATOM   2115  O   ALA E  40      -6.564  -3.576  -5.785  1.00 89.96      B    O
ATOM   2116  N   MET E  41      -5.608  -2.546  -7.531  1.00 94.66      B    N
ATOM   2117  H   MET E  41      -5.155  -1.699  -7.846  1.00 94.66      B    H
ATOM   2118  CA  MET E  41      -5.651  -3.685  -8.456  1.00 94.66      B    C
ATOM   2119  HA  MET E  41      -5.698  -4.599  -7.865  1.00 94.66      B    H
ATOM   2120  C   MET E  41      -4.381  -3.775  -9.300  1.00 94.66      B    C
ATOM   2121  CB  MET E  41      -6.886  -3.648  -9.371  1.00 94.66      B    C
ATOM   2122  HB2 MET E  41      -6.923  -2.699  -9.906  1.00 94.66      B    H
ATOM   2123  HB3 MET E  41      -6.801  -4.450 -10.104  1.00 94.66      B    H
ATOM   2124  O   MET E  41      -3.726  -2.772  -9.581  1.00 94.66      B    O
ATOM   2125  CG  MET E  41      -8.187  -3.860  -8.595  1.00 94.66      B    C
ATOM   2126  HG2 MET E  41      -8.312  -3.037  -7.891  1.00 94.66      B    H
ATOM   2127  HG3 MET E  41      -8.097  -4.774  -8.008  1.00 94.66      B    H
ATOM   2128  SD  MET E  41      -9.681  -3.987  -9.621  1.00 94.66      B    S
ATOM   2129  CE  MET E  41      -9.561  -5.709 -10.171  1.00 94.66      B    C
ATOM   2130  HE1 MET E  41      -9.551  -6.374  -9.308  1.00 94.66      B    H
ATOM   2131  HE2 MET E  41     -10.421  -5.946 -10.796  1.00 94.66      B    H
ATOM   2132  HE3 MET E  41      -8.647  -5.850 -10.749  1.00 94.66      B    H
ATOM   2133  N   TYR E  42      -4.046  -4.988  -9.736  1.00 95.82      B    N
ATOM   2134  H   TYR E  42      -4.645  -5.760  -9.483  1.00 95.82      B    H
ATOM   2135  CA  TYR E  42      -2.773  -5.305 -10.379  1.00 95.82      B    C
ATOM   2136  HA  TYR E  42      -2.330  -4.397 -10.788  1.00 95.82      B    H
ATOM   2137  C   TYR E  42      -2.958  -6.309 -11.504  1.00 95.82      B    C
ATOM   2138  CB  TYR E  42      -1.793  -5.913  -9.369  1.00 95.82      B    C
ATOM   2139  HB2 TYR E  42      -2.133  -6.920  -9.127  1.00 95.82      B    H
ATOM   2140  HB3 TYR E  42      -0.816  -6.001  -9.843  1.00 95.82      B    H
ATOM   2141  O   TYR E  42      -3.786  -7.212 -11.407  1.00 95.82      B    O
ATOM   2142  CG  TYR E  42      -1.648  -5.146  -8.078  1.00 95.82      B    C
ATOM   2143  CD1 TYR E  42      -0.579  -4.249  -7.905  1.00 95.82      B    C
ATOM   2144  HD1 TYR E  42       0.174  -4.149  -8.673  1.00 95.82      B    H
ATOM   2145  CD2 TYR E  42      -2.605  -5.317  -7.062  1.00 95.82      B    C
ATOM   2146  HD2 TYR E  42      -3.422  -6.012  -7.184  1.00 95.82      B    H
ATOM   2147  CE1 TYR E  42      -0.479  -3.492  -6.725  1.00 95.82      B    C
ATOM   2148  HE1 TYR E  42       0.335  -2.798  -6.579  1.00 95.82      B    H
ATOM   2149  CE2 TYR E  42      -2.519  -4.552  -5.892  1.00 95.82      B    C
ATOM   2150  HE2 TYR E  42      -3.261  -4.657  -5.115  1.00 95.82      B    H
ATOM   2151  OH  TYR E  42      -1.340  -2.948  -4.574  1.00 95.82      B    O
ATOM   2152  HH  TYR E  42      -0.523  -2.448  -4.510  1.00 95.82      B    H
ATOM   2153  CZ  TYR E  42      -1.452  -3.650  -5.719  1.00 95.82      B    C
ATOM   2154  N   TRP E  43      -2.099  -6.209 -12.511  1.00 97.11      B    N
ATOM   2155  H   TRP E  43      -1.469  -5.420 -12.519  1.00 97.11      B    H
ATOM   2156  CA  TRP E  43      -1.891  -7.244 -13.512  1.00 97.11      B    C
ATOM   2157  HA  TRP E  43      -2.516  -8.107 -13.281  1.00 97.11      B    H
ATOM   2158  C   TRP E  43      -0.446  -7.709 -13.511  1.00 97.11      B    C
ATOM   2159  CB  TRP E  43      -2.296  -6.735 -14.892  1.00 97.11      B    C
ATOM   2160  HB2 TRP E  43      -1.996  -5.694 -15.013  1.00 97.11      B    H
ATOM   2161  HB3 TRP E  43      -1.773  -7.321 -15.648  1.00 97.11      B    H
ATOM   2162  O   TRP E  43       0.477  -6.912 -13.678  1.00 97.11      B    O
ATOM   2163  CG  TRP E  43      -3.750  -6.886 -15.155  1.00 97.11      B    C
ATOM   2164  CD1 TRP E  43      -4.657  -5.888 -15.154  1.00 97.11      B    C
ATOM   2165  HD1 TRP E  43      -4.447  -4.845 -14.968  1.00 97.11      B    H
ATOM   2166  CD2 TRP E  43      -4.491  -8.115 -15.438  1.00 97.11      B    C
ATOM   2167  CE2 TRP E  43      -5.852  -7.766 -15.665  1.00 97.11      B    C
ATOM   2168  CE3 TRP E  43      -4.151  -9.483 -15.549  1.00 97.11      B    C
ATOM   2169  HE3 TRP E  43      -3.131  -9.787 -15.365  1.00 97.11      B    H
ATOM   2170  NE1 TRP E  43      -5.897  -6.414 -15.430  1.00 97.11      B    N
ATOM   2171  HE1 TRP E  43      -6.741  -5.860 -15.449  1.00 97.11      B    H
ATOM   2172  CH2 TRP E  43      -6.451 -10.055 -16.161  1.00 97.11      B    C
ATOM   2173  HH2 TRP E  43      -7.190 -10.788 -16.451  1.00 97.11      B    H
ATOM   2174  CZ2 TRP E  43      -6.817  -8.704 -16.051  1.00 97.11      B    C
ATOM   2175  HZ2 TRP E  43      -7.826  -8.382 -16.263  1.00 97.11      B    H
ATOM   2176  CZ3 TRP E  43      -5.124 -10.444 -15.896  1.00 97.11      B    C
ATOM   2177  HZ3 TRP E  43      -4.850 -11.485 -15.973  1.00 97.11      B    H
ATOM   2178  N   TYR E  44      -0.266  -9.018 -13.392  1.00 96.81      B    N
ATOM   2179  H   TYR E  44      -1.082  -9.594 -13.242  1.00 96.81      B    H
ATOM   2180  CA  TYR E  44       1.013  -9.702 -13.458  1.00 96.81      B    C
ATOM   2181  HA  TYR E  44       1.802  -8.962 -13.595  1.00 96.81      B    H
ATOM   2182  C   TYR E  44       1.048 -10.666 -14.641  1.00 96.81      B    C
ATOM   2183  CB  TYR E  44       1.278 -10.441 -12.140  1.00 96.81      B    C
ATOM   2184  HB2 TYR E  44       0.454 -11.126 -11.941  1.00 96.81      B    H
ATOM   2185  HB3 TYR E  44       2.179 -11.044 -12.253  1.00 96.81      B    H
ATOM   2186  O   TYR E  44       0.052 -11.320 -14.959  1.00 96.81      B    O
ATOM   2187  CG  TYR E  44       1.464  -9.527 -10.944  1.00 96.81      B    C
ATOM   2188  CD1 TYR E  44       2.747  -9.030 -10.641  1.00 96.81      B    C
ATOM   2189  HD1 TYR E  44       3.592  -9.313 -11.249  1.00 96.81      B    H
ATOM   2190  CD2 TYR E  44       0.366  -9.179 -10.133  1.00 96.81      B    C
ATOM   2191  HD2 TYR E  44      -0.620  -9.557 -10.360  1.00 96.81      B    H
ATOM   2192  CE1 TYR E  44       2.934  -8.172  -9.541  1.00 96.81      B    C
ATOM   2193  HE1 TYR E  44       3.915  -7.788  -9.304  1.00 96.81      B    H
ATOM   2194  CE2 TYR E  44       0.556  -8.339  -9.018  1.00 96.81      B    C
ATOM   2195  HE2 TYR E  44      -0.268  -8.084  -8.368  1.00 96.81      B    H
ATOM   2196  OH  TYR E  44       2.016  -6.996  -7.666  1.00 96.81      B    O
ATOM   2197  HH  TYR E  44       2.932  -6.740  -7.535  1.00 96.81      B    H
ATOM   2198  CZ  TYR E  44       1.835  -7.821  -8.730  1.00 96.81      B    C
ATOM   2199  N   ARG E  45       2.225 -10.809 -15.253  1.00 96.45      B    N
ATOM   2200  H   ARG E  45       2.983 -10.216 -14.946  1.00 96.45      B    H
ATOM   2201  CA  ARG E  45       2.548 -11.928 -16.141  1.00 96.45      B    C
ATOM   2202  HA  ARG E  45       1.624 -12.438 -16.416  1.00 96.45      B    H
ATOM   2203  C   ARG E  45       3.433 -12.916 -15.403  1.00 96.45      B    C
ATOM   2204  CB  ARG E  45       3.228 -11.439 -17.425  1.00 96.45      B    C
ATOM   2205  HB2 ARG E  45       2.711 -10.560 -17.810  1.00 96.45      B    H
ATOM   2206  HB3 ARG E  45       4.261 -11.163 -17.212  1.00 96.45      B    H
ATOM   2207  O   ARG E  45       4.434 -12.522 -14.806  1.00 96.45      B    O
ATOM   2208  CG  ARG E  45       3.205 -12.532 -18.500  1.00 96.45      B    C
ATOM   2209  HG2 ARG E  45       3.861 -13.355 -18.219  1.00 96.45      B    H
ATOM   2210  HG3 ARG E  45       2.186 -12.910 -18.592  1.00 96.45      B    H
ATOM   2211  CD  ARG E  45       3.622 -11.978 -19.862  1.00 96.45      B    C
ATOM   2212  HD2 ARG E  45       3.041 -11.077 -20.057  1.00 96.45      B    H
ATOM   2213  HD3 ARG E  45       3.371 -12.708 -20.631  1.00 96.45      B    H
ATOM   2214  NE  ARG E  45       5.062 -11.687 -19.953  1.00 96.45      B    N
ATOM   2215  HE  ARG E  45       5.670 -12.191 -19.322  1.00 96.45      B    H
ATOM   2216  NH1 ARG E  45       4.936 -10.764 -22.034  1.00 96.45      B    N
ATOM   2217 HH11 ARG E  45       3.964 -11.038 -22.050  1.00 96.45      B    H
ATOM   2218 HH12 ARG E  45       5.274 -10.151 -22.762  1.00 96.45      B    H
ATOM   2219  NH2 ARG E  45       6.851 -10.659 -20.948  1.00 96.45      B    N
ATOM   2220 HH21 ARG E  45       7.216 -10.146 -21.738  1.00 96.45      B    H
ATOM   2221 HH22 ARG E  45       7.404 -10.868 -20.129  1.00 96.45      B    H
ATOM   2222  CZ  ARG E  45       5.616 -11.049 -20.966  1.00 96.45      B    C
ATOM   2223  N   GLN E  46       3.077 -14.189 -15.475  1.00 94.80      B    N
ATOM   2224  H   GLN E  46       2.226 -14.420 -15.967  1.00 94.80      B    H
ATOM   2225  CA  GLN E  46       3.884 -15.289 -14.991  1.00 94.80      B    C
ATOM   2226  HA  GLN E  46       4.701 -14.878 -14.398  1.00 94.80      B    H
ATOM   2227  C   GLN E  46       4.484 -16.048 -16.168  1.00 94.80      B    C
ATOM   2228  CB  GLN E  46       3.057 -16.193 -14.075  1.00 94.80      B    C
ATOM   2229  HB2 GLN E  46       2.366 -16.797 -14.663  1.00 94.80      B    H
ATOM   2230  HB3 GLN E  46       2.471 -15.582 -13.389  1.00 94.80      B    H
ATOM   2231  O   GLN E  46       3.779 -16.734 -16.913  1.00 94.80      B    O
ATOM   2232  CG  GLN E  46       3.996 -17.101 -13.277  1.00 94.80      B    C
ATOM   2233  HG2 GLN E  46       4.503 -17.796 -13.947  1.00 94.80      B    H
ATOM   2234  HG3 GLN E  46       4.751 -16.485 -12.788  1.00 94.80      B    H
ATOM   2235  CD  GLN E  46       3.274 -17.898 -12.206  1.00 94.80      B    C
ATOM   2236  NE2 GLN E  46       3.974 -18.238 -11.154  1.00 94.80      B    N
ATOM   2237 HE21 GLN E  46       3.461 -18.707 -10.422  1.00 94.80      B    H
ATOM   2238 HE22 GLN E  46       4.906 -17.875 -11.007  1.00 94.80      B    H
ATOM   2239  OE1 GLN E  46       2.100 -18.231 -12.293  1.00 94.80      B    O
ATOM   2240  N   ASP E  47       5.801 -15.938 -16.298  1.00 90.31      B    N
ATOM   2241  H   ASP E  47       6.306 -15.388 -15.617  1.00 90.31      B    H
ATOM   2242  CA  ASP E  47       6.578 -16.668 -17.292  1.00 90.31      B    C
ATOM   2243  HA  ASP E  47       5.889 -17.125 -18.002  1.00 90.31      B    H
ATOM   2244  C   ASP E  47       7.404 -17.762 -16.595  1.00 90.31      B    C
ATOM   2245  CB  ASP E  47       7.457 -15.708 -18.101  1.00 90.31      B    C
ATOM   2246  HB2 ASP E  47       8.006 -16.277 -18.852  1.00 90.31      B    H
ATOM   2247  HB3 ASP E  47       8.183 -15.237 -17.439  1.00 90.31      B    H
ATOM   2248  O   ASP E  47       7.907 -17.536 -15.484  1.00 90.31      B    O
ATOM   2249  CG  ASP E  47       6.633 -14.626 -18.802  1.00 90.31      B    C
ATOM   2250  OD1 ASP E  47       5.800 -14.966 -19.660  1.00 90.31      B    O
ATOM   2251  OD2 ASP E  47       6.848 -13.424 -18.501  1.00 90.31      B    O
ATOM   2252  N   PRO E  48       7.574 -18.948 -17.212  1.00 82.50      B    N
ATOM   2253  CA  PRO E  48       8.389 -20.014 -16.641  1.00 82.50      B    C
ATOM   2254  HA  PRO E  48       7.880 -20.397 -15.757  1.00 82.50      B    H
ATOM   2255  C   PRO E  48       9.790 -19.516 -16.256  1.00 82.50      B    C
ATOM   2256  CB  PRO E  48       8.434 -21.115 -17.707  1.00 82.50      B    C
ATOM   2257  HB2 PRO E  48       8.484 -22.108 -17.261  1.00 82.50      B    H
ATOM   2258  HB3 PRO E  48       9.277 -20.958 -18.380  1.00 82.50      B    H
ATOM   2259  O   PRO E  48      10.529 -18.992 -17.084  1.00 82.50      B    O
ATOM   2260  CG  PRO E  48       7.134 -20.905 -18.482  1.00 82.50      B    C
ATOM   2261  HG2 PRO E  48       6.307 -21.371 -17.945  1.00 82.50      B    H
ATOM   2262  HG3 PRO E  48       7.200 -21.291 -19.499  1.00 82.50      B    H
ATOM   2263  CD  PRO E  48       6.968 -19.388 -18.463  1.00 82.50      B    C
ATOM   2264  HD2 PRO E  48       5.908 -19.138 -18.514  1.00 82.50      B    H
ATOM   2265  HD3 PRO E  48       7.504 -18.943 -19.301  1.00 82.50      B    H
ATOM   2266  N   GLY E  49      10.144 -19.661 -14.977  1.00 81.95      B    N
ATOM   2267  H   GLY E  49       9.466 -20.047 -14.336  1.00 81.95      B    H
ATOM   2268  CA  GLY E  49      11.454 -19.271 -14.445  1.00 81.95      B    C
ATOM   2269  HA2 GLY E  49      12.226 -19.577 -15.150  1.00 81.95      B    H
ATOM   2270  HA3 GLY E  49      11.626 -19.803 -13.509  1.00 81.95      B    H
ATOM   2271  C   GLY E  49      11.656 -17.775 -14.166  1.00 81.95      B    C
ATOM   2272  O   GLY E  49      12.712 -17.417 -13.653  1.00 81.95      B    O
ATOM   2273  N   GLN E  50      10.681 -16.902 -14.449  1.00 88.62      B    N
ATOM   2274  H   GLN E  50       9.846 -17.234 -14.911  1.00 88.62      B    H
ATOM   2275  CA  GLN E  50      10.800 -15.455 -14.180  1.00 88.62      B    C
ATOM   2276  HA  GLN E  50      11.818 -15.238 -13.857  1.00 88.62      B    H
ATOM   2277  C   GLN E  50       9.910 -14.956 -13.032  1.00 88.62      B    C
ATOM   2278  CB  GLN E  50      10.571 -14.640 -15.459  1.00 88.62      B    C
ATOM   2279  HB2 GLN E  50       9.534 -14.741 -15.778  1.00 88.62      B    H
ATOM   2280  HB3 GLN E  50      10.756 -13.592 -15.223  1.00 88.62      B    H
ATOM   2281  O   GLN E  50       9.994 -13.788 -12.658  1.00 88.62      B    O
ATOM   2282  CG  GLN E  50      11.516 -15.069 -16.596  1.00 88.62      B    C
ATOM   2283  HG2 GLN E  50      11.174 -16.017 -17.010  1.00 88.62      B    H
ATOM   2284  HG3 GLN E  50      12.517 -15.217 -16.192  1.00 88.62      B    H
ATOM   2285  CD  GLN E  50      11.623 -14.052 -17.727  1.00 88.62      B    C
ATOM   2286  NE2 GLN E  50      12.321 -14.377 -18.791  1.00 88.62      B    N
ATOM   2287 HE21 GLN E  50      12.746 -15.291 -18.857  1.00 88.62      B    H
ATOM   2288 HE22 GLN E  50      12.425 -13.681 -19.514  1.00 88.62      B    H
ATOM   2289  OE1 GLN E  50      11.113 -12.945 -17.685  1.00 88.62      B    O
ATOM   2290  N   GLY E  51       9.083 -15.828 -12.451  1.00 89.24      B    N
ATOM   2291  H   GLY E  51       9.042 -16.763 -12.830  1.00 89.24      B    H
ATOM   2292  CA  GLY E  51       8.145 -15.464 -11.389  1.00 89.24      B    C
ATOM   2293  HA2 GLY E  51       7.687 -16.371 -10.996  1.00 89.24      B    H
ATOM   2294  HA3 GLY E  51       8.683 -14.963 -10.585  1.00 89.24      B    H
ATOM   2295  C   GLY E  51       7.017 -14.555 -11.880  1.00 89.24      B    C
ATOM   2296  O   GLY E  51       6.602 -14.653 -13.034  1.00 89.24      B    O
ATOM   2297  N   LEU E  52       6.493 -13.709 -10.992  1.00 94.59      B    N
ATOM   2298  H   LEU E  52       6.929 -13.639 -10.084  1.00 94.59      B    H
ATOM   2299  CA  LEU E  52       5.413 -12.762 -11.294  1.00 94.59      B    C
ATOM   2300  HA  LEU E  52       4.854 -13.109 -12.163  1.00 94.59      B    H
ATOM   2301  C   LEU E  52       6.001 -11.390 -11.639  1.00 94.59      B    C
ATOM   2302  CB  LEU E  52       4.453 -12.664 -10.091  1.00 94.59      B    C
ATOM   2303  HB2 LEU E  52       5.035 -12.371  -9.217  1.00 94.59      B    H
ATOM   2304  HB3 LEU E  52       3.724 -11.874 -10.275  1.00 94.59      B    H
ATOM   2305  O   LEU E  52       6.601 -10.733 -10.792  1.00 94.59      B    O
ATOM   2306  CG  LEU E  52       3.701 -13.959  -9.749  1.00 94.59      B    C
ATOM   2307  HG  LEU E  52       4.400 -14.795  -9.726  1.00 94.59      B    H
ATOM   2308  CD1 LEU E  52       3.048 -13.847  -8.374  1.00 94.59      B    C
ATOM   2309 HD11 LEU E  52       3.805 -13.640  -7.618  1.00 94.59      B    H
ATOM   2310 HD12 LEU E  52       2.312 -13.044  -8.364  1.00 94.59      B    H
ATOM   2311 HD13 LEU E  52       2.562 -14.791  -8.124  1.00 94.59      B    H
ATOM   2312  CD2 LEU E  52       2.612 -14.251 -10.775  1.00 94.59      B    C
ATOM   2313 HD21 LEU E  52       1.829 -13.496 -10.719  1.00 94.59      B    H
ATOM   2314 HD22 LEU E  52       2.187 -15.233 -10.566  1.00 94.59      B    H
ATOM   2315 HD23 LEU E  52       3.039 -14.250 -11.778  1.00 94.59      B    H
ATOM   2316  N   ARG E  53       5.802 -10.926 -12.874  1.00 95.97      B    N
ATOM   2317  H   ARG E  53       5.313 -11.517 -13.532  1.00 95.97      B    H
ATOM   2318  CA  ARG E  53       6.264  -9.609 -13.333  1.00 95.97      B    C
ATOM   2319  HA  ARG E  53       6.940  -9.183 -12.591  1.00 95.97      B    H
ATOM   2320  C   ARG E  53       5.093  -8.653 -13.481  1.00 95.97      B    C
ATOM   2321  CB  ARG E  53       7.040  -9.749 -14.643  1.00 95.97      B    C
ATOM   2322  HB2 ARG E  53       7.326  -8.753 -14.983  1.00 95.97      B    H
ATOM   2323  HB3 ARG E  53       6.399 -10.209 -15.395  1.00 95.97      B    H
ATOM   2324  O   ARG E  53       4.117  -8.981 -14.151  1.00 95.97      B    O
ATOM   2325  CG  ARG E  53       8.304 -10.598 -14.458  1.00 95.97      B    C
ATOM   2326  HG2 ARG E  53       8.038 -11.644 -14.305  1.00 95.97      B    H
ATOM   2327  HG3 ARG E  53       8.848 -10.247 -13.582  1.00 95.97      B    H
ATOM   2328  CD  ARG E  53       9.222 -10.475 -15.673  1.00 95.97      B    C
ATOM   2329  HD2 ARG E  53      10.150 -11.001 -15.450  1.00 95.97      B    H
ATOM   2330  HD3 ARG E  53       9.452  -9.421 -15.825  1.00 95.97      B    H
ATOM   2331  NE  ARG E  53       8.634 -11.053 -16.897  1.00 95.97      B    N
ATOM   2332  HE  ARG E  53       7.914 -11.753 -16.794  1.00 95.97      B    H
ATOM   2333  NH1 ARG E  53      10.120 -10.087 -18.367  1.00 95.97      B    N
ATOM   2334 HH11 ARG E  53      10.498  -9.540 -17.607  1.00 95.97      B    H
ATOM   2335 HH12 ARG E  53      10.538 -10.046 -19.285  1.00 95.97      B    H
ATOM   2336  NH2 ARG E  53       8.760 -11.674 -19.080  1.00 95.97      B    N
ATOM   2337 HH21 ARG E  53       8.122 -12.416 -18.831  1.00 95.97      B    H
ATOM   2338 HH22 ARG E  53       9.428 -11.877 -19.810  1.00 95.97      B    H
ATOM   2339  CZ  ARG E  53       9.163 -10.930 -18.099  1.00 95.97      B    C
ATOM   2340  N   LEU E  54       5.185  -7.484 -12.851  1.00 95.03      B    N
ATOM   2341  H   LEU E  54       6.032  -7.267 -12.345  1.00 95.03      B    H
ATOM   2342  CA  LEU E  54       4.111  -6.494 -12.858  1.00 95.03      B    C
ATOM   2343  HA  LEU E  54       3.175  -7.013 -12.652  1.00 95.03      B    H
ATOM   2344  C   LEU E  54       4.002  -5.830 -14.236  1.00 95.03      B    C
ATOM   2345  CB  LEU E  54       4.368  -5.471 -11.736  1.00 95.03      B    C
ATOM   2346  HB2 LEU E  54       5.285  -4.930 -11.969  1.00 95.03      B    H
ATOM   2347  HB3 LEU E  54       4.528  -6.004 -10.798  1.00 95.03      B    H
ATOM   2348  O   LEU E  54       4.984  -5.301 -14.755  1.00 95.03      B    O
ATOM   2349  CG  LEU E  54       3.233  -4.451 -11.528  1.00 95.03      B    C
ATOM   2350  HG  LEU E  54       3.012  -3.947 -12.469  1.00 95.03      B    H
ATOM   2351  CD1 LEU E  54       1.949  -5.088 -11.001  1.00 95.03      B    C
ATOM   2352 HD11 LEU E  54       2.099  -5.448  -9.983  1.00 95.03      B    H
ATOM   2353 HD12 LEU E  54       1.151  -4.347 -10.993  1.00 95.03      B    H
ATOM   2354 HD13 LEU E  54       1.626  -5.917 -11.632  1.00 95.03      B    H
ATOM   2355  CD2 LEU E  54       3.687  -3.408 -10.507  1.00 95.03      B    C
ATOM   2356 HD21 LEU E  54       4.537  -2.848 -10.896  1.00 95.03      B    H
ATOM   2357 HD22 LEU E  54       2.871  -2.717 -10.297  1.00 95.03      B    H
ATOM   2358 HD23 LEU E  54       3.970  -3.898  -9.575  1.00 95.03      B    H
ATOM   2359  N   ILE E  55       2.799  -5.830 -14.803  1.00 96.31      B    N
ATOM   2360  H   ILE E  55       2.048  -6.296 -14.314  1.00 96.31      B    H
ATOM   2361  CA  ILE E  55       2.474  -5.178 -16.074  1.00 96.31      B    C
ATOM   2362  HA  ILE E  55       3.378  -5.066 -16.672  1.00 96.31      B    H
ATOM   2363  C   ILE E  55       1.922  -3.780 -15.800  1.00 96.31      B    C
ATOM   2364  CB  ILE E  55       1.456  -6.011 -16.883  1.00 96.31      B    C
ATOM   2365  HB  ILE E  55       0.493  -5.968 -16.374  1.00 96.31      B    H
ATOM   2366  O   ILE E  55       2.462  -2.793 -16.288  1.00 96.31      B    O
ATOM   2367  CG1 ILE E  55       1.847  -7.498 -17.038  1.00 96.31      B    C
ATOM   2368 HG12 ILE E  55       2.102  -7.924 -16.068  1.00 96.31      B    H
ATOM   2369 HG13 ILE E  55       2.715  -7.587 -17.692  1.00 96.31      B    H
ATOM   2370  CG2 ILE E  55       1.301  -5.382 -18.274  1.00 96.31      B    C
ATOM   2371 HG21 ILE E  55       0.445  -5.815 -18.791  1.00 96.31      B    H
ATOM   2372 HG22 ILE E  55       1.153  -4.304 -18.215  1.00 96.31      B    H
ATOM   2373 HG23 ILE E  55       2.204  -5.562 -18.858  1.00 96.31      B    H
ATOM   2374  CD1 ILE E  55       0.699  -8.335 -17.612  1.00 96.31      B    C
ATOM   2375 HD11 ILE E  55      -0.198  -8.196 -17.009  1.00 96.31      B    H
ATOM   2376 HD12 ILE E  55       0.494  -8.056 -18.646  1.00 96.31      B    H
ATOM   2377 HD13 ILE E  55       0.960  -9.393 -17.580  1.00 96.31      B    H
ATOM   2378  N   TYR E  56       0.873  -3.700 -14.984  1.00 96.35      B    N
ATOM   2379  H   TYR E  56       0.518  -4.556 -14.581  1.00 96.35      B    H
ATOM   2380  CA  TYR E  56       0.208  -2.467 -14.576  1.00 96.35      B    C
ATOM   2381  HA  TYR E  56       0.927  -1.648 -14.566  1.00 96.35      B    H
ATOM   2382  C   TYR E  56      -0.342  -2.629 -13.163  1.00 96.35      B    C
ATOM   2383  CB  TYR E  56      -0.935  -2.120 -15.548  1.00 96.35      B    C
ATOM   2384  HB2 TYR E  56      -1.393  -3.037 -15.918  1.00 96.35      B    H
ATOM   2385  HB3 TYR E  56      -1.708  -1.579 -15.001  1.00 96.35      B    H
ATOM   2386  O   TYR E  56      -0.727  -3.728 -12.763  1.00 96.35      B    O
ATOM   2387  CG  TYR E  56      -0.518  -1.241 -16.710  1.00 96.35      B    C
ATOM   2388  CD1 TYR E  56      -0.424   0.150 -16.522  1.00 96.35      B    C
ATOM   2389  HD1 TYR E  56      -0.689   0.577 -15.566  1.00 96.35      B    H
ATOM   2390  CD2 TYR E  56      -0.255  -1.793 -17.978  1.00 96.35      B    C
ATOM   2391  HD2 TYR E  56      -0.392  -2.852 -18.140  1.00 96.35      B    H
ATOM   2392  CE1 TYR E  56      -0.027   0.986 -17.580  1.00 96.35      B    C
ATOM   2393  HE1 TYR E  56       0.032   2.053 -17.425  1.00 96.35      B    H
ATOM   2394  CE2 TYR E  56       0.165  -0.966 -19.038  1.00 96.35      B    C
ATOM   2395  HE2 TYR E  56       0.382  -1.378 -20.013  1.00 96.35      B    H
ATOM   2396  OH  TYR E  56       0.643   1.247 -19.856  1.00 96.35      B    O
ATOM   2397  HH  TYR E  56       0.406   2.153 -19.646  1.00 96.35      B    H
ATOM   2398  CZ  TYR E  56       0.277   0.425 -18.838  1.00 96.35      B    C
ATOM   2399  N   TYR E  57      -0.424  -1.526 -12.431  1.00 93.48      B    N
ATOM   2400  H   TYR E  57      -0.086  -0.655 -12.815  1.00 93.48      B    H
ATOM   2401  CA  TYR E  57      -1.183  -1.449 -11.189  1.00 93.48      B    C
ATOM   2402  HA  TYR E  57      -1.882  -2.284 -11.152  1.00 93.48      B    H
ATOM   2403  C   TYR E  57      -2.015  -0.176 -11.159  1.00 93.48      B    C
ATOM   2404  CB  TYR E  57      -0.264  -1.563  -9.972  1.00 93.48      B    C
ATOM   2405  HB2 TYR E  57       0.398  -2.419 -10.107  1.00 93.48      B    H
ATOM   2406  HB3 TYR E  57      -0.889  -1.769  -9.103  1.00 93.48      B    H
ATOM   2407  O   TYR E  57      -1.740   0.777 -11.883  1.00 93.48      B    O
ATOM   2408  CG  TYR E  57       0.582  -0.344  -9.671  1.00 93.48      B    C
ATOM   2409  CD1 TYR E  57       1.773  -0.107 -10.385  1.00 93.48      B    C
ATOM   2410  HD1 TYR E  57       2.061  -0.769 -11.189  1.00 93.48      B    H
ATOM   2411  CD2 TYR E  57       0.190   0.533  -8.644  1.00 93.48      B    C
ATOM   2412  HD2 TYR E  57      -0.705   0.340  -8.070  1.00 93.48      B    H
ATOM   2413  CE1 TYR E  57       2.590   0.991 -10.055  1.00 93.48      B    C
ATOM   2414  HE1 TYR E  57       3.499   1.170 -10.610  1.00 93.48      B    H
ATOM   2415  CE2 TYR E  57       0.985   1.649  -8.335  1.00 93.48      B    C
ATOM   2416  HE2 TYR E  57       0.702   2.297  -7.519  1.00 93.48      B    H
ATOM   2417  OH  TYR E  57       2.925   2.988  -8.756  1.00 93.48      B    O
ATOM   2418  HH  TYR E  57       3.753   2.977  -9.243  1.00 93.48      B    H
ATOM   2419  CZ  TYR E  57       2.181   1.886  -9.039  1.00 93.48      B    C
ATOM   2420  N   SER E  58      -3.047  -0.169 -10.337  1.00 91.89      B    N
ATOM   2421  H   SER E  58      -3.235  -1.002  -9.798  1.00 91.89      B    H
ATOM   2422  CA  SER E  58      -3.963   0.944 -10.170  1.00 91.89      B    C
ATOM   2423  HA  SER E  58      -3.517   1.873 -10.525  1.00 91.89      B    H
ATOM   2424  C   SER E  58      -4.251   1.076  -8.690  1.00 91.89      B    C
ATOM   2425  CB  SER E  58      -5.222   0.650 -10.976  1.00 91.89      B    C
ATOM   2426  HB2 SER E  58      -4.990   0.697 -12.040  1.00 91.89      B    H
ATOM   2427  HB3 SER E  58      -5.574  -0.354 -10.744  1.00 91.89      B    H
ATOM   2428  O   SER E  58      -4.742   0.128  -8.089  1.00 91.89      B    O
ATOM   2429  OG  SER E  58      -6.231   1.578 -10.670  1.00 91.89      B    O
ATOM   2430  HG  SER E  58      -5.937   2.456 -10.926  1.00 91.89      B    H
ATOM   2431  N   GLN E  59      -3.908   2.224  -8.112  1.00 86.40      B    N
ATOM   2432  H   GLN E  59      -3.511   2.957  -8.683  1.00 86.40      B    H
ATOM   2433  CA  GLN E  59      -4.111   2.506  -6.686  1.00 86.40      B    C
ATOM   2434  HA  GLN E  59      -3.840   1.632  -6.094  1.00 86.40      B    H
ATOM   2435  C   GLN E  59      -5.572   2.847  -6.405  1.00 86.40      B    C
ATOM   2436  CB  GLN E  59      -3.245   3.700  -6.248  1.00 86.40      B    C
ATOM   2437  HB2 GLN E  59      -3.775   4.628  -6.464  1.00 86.40      B    H
ATOM   2438  HB3 GLN E  59      -3.109   3.639  -5.169  1.00 86.40      B    H
ATOM   2439  O   GLN E  59      -6.084   2.583  -5.325  1.00 86.40      B    O
ATOM   2440  CG  GLN E  59      -1.874   3.791  -6.934  1.00 86.40      B    C
ATOM   2441  HG2 GLN E  59      -1.380   2.821  -6.871  1.00 86.40      B    H
ATOM   2442  HG3 GLN E  59      -2.003   4.033  -7.988  1.00 86.40      B    H
ATOM   2443  CD  GLN E  59      -0.984   4.885  -6.332  1.00 86.40      B    C
ATOM   2444  NE2 GLN E  59       0.316   4.862  -6.563  1.00 86.40      B    N
ATOM   2445 HE21 GLN E  59       0.796   5.376  -5.838  1.00 86.40      B    H
ATOM   2446 HE22 GLN E  59       0.703   4.028  -6.982  1.00 86.40      B    H
ATOM   2447  OE1 GLN E  59      -1.392   5.742  -5.564  1.00 86.40      B    O
ATOM   2448  N   ILE E  60      -6.216   3.477  -7.392  1.00 83.03      B    N
ATOM   2449  H   ILE E  60      -5.732   3.632  -8.265  1.00 83.03      B    H
ATOM   2450  CA  ILE E  60      -7.565   3.999  -7.295  1.00 83.03      B    C
ATOM   2451  HA  ILE E  60      -8.150   3.279  -6.724  1.00 83.03      B    H
ATOM   2452  C   ILE E  60      -8.204   4.140  -8.677  1.00 83.03      B    C
ATOM   2453  CB  ILE E  60      -7.526   5.334  -6.527  1.00 83.03      B    C
ATOM   2454  HB  ILE E  60      -6.881   5.174  -5.663  1.00 83.03      B    H
ATOM   2455  O   ILE E  60      -7.528   4.100  -9.706  1.00 83.03      B    O
ATOM   2456  CG1 ILE E  60      -8.937   5.650  -6.004  1.00 83.03      B    C
ATOM   2457 HG12 ILE E  60      -9.464   6.320  -6.684  1.00 83.03      B    H
ATOM   2458 HG13 ILE E  60      -9.520   4.737  -5.884  1.00 83.03      B    H
ATOM   2459  CG2 ILE E  60      -6.920   6.510  -7.318  1.00 83.03      B    C
ATOM   2460 HG21 ILE E  60      -6.903   7.405  -6.696  1.00 83.03      B    H
ATOM   2461 HG22 ILE E  60      -5.893   6.269  -7.594  1.00 83.03      B    H
ATOM   2462 HG23 ILE E  60      -7.498   6.716  -8.219  1.00 83.03      B    H
ATOM   2463  CD1 ILE E  60      -8.825   6.278  -4.632  1.00 83.03      B    C
ATOM   2464 HD11 ILE E  60      -8.277   5.621  -3.956  1.00 83.03      B    H
ATOM   2465 HD12 ILE E  60      -9.826   6.408  -4.222  1.00 83.03      B    H
ATOM   2466 HD13 ILE E  60      -8.284   7.220  -4.733  1.00 83.03      B    H
ATOM   2467  N   VAL E  66      -9.522   4.325  -8.705  1.00 88.24      B    N
ATOM   2468  H   VAL E  66     -10.006   4.363  -7.819  1.00 88.24      B    H
ATOM   2469  CA  VAL E  66     -10.293   4.589  -9.925  1.00 88.24      B    C
ATOM   2470  HA  VAL E  66     -10.231   3.708 -10.563  1.00 88.24      B    H
ATOM   2471  C   VAL E  66      -9.704   5.774 -10.699  1.00 88.24      B    C
ATOM   2472  CB  VAL E  66     -11.776   4.831  -9.591  1.00 88.24      B    C
ATOM   2473  HB  VAL E  66     -11.872   5.728  -8.978  1.00 88.24      B    H
ATOM   2474  O   VAL E  66      -9.366   6.807 -10.123  1.00 88.24      B    O
ATOM   2475  CG1 VAL E  66     -12.634   4.994 -10.848  1.00 88.24      B    C
ATOM   2476 HG11 VAL E  66     -13.676   5.159 -10.572  1.00 88.24      B    H
ATOM   2477 HG12 VAL E  66     -12.574   4.097 -11.464  1.00 88.24      B    H
ATOM   2478 HG13 VAL E  66     -12.304   5.854 -11.431  1.00 88.24      B    H
ATOM   2479  CG2 VAL E  66     -12.351   3.639  -8.818  1.00 88.24      B    C
ATOM   2480 HG21 VAL E  66     -13.423   3.771  -8.673  1.00 88.24      B    H
ATOM   2481 HG22 VAL E  66     -11.887   3.554  -7.835  1.00 88.24      B    H
ATOM   2482 HG23 VAL E  66     -12.167   2.728  -9.387  1.00 88.24      B    H
ATOM   2483  N   ASN E  67      -9.612   5.621 -12.019  1.00 88.97      B    N
ATOM   2484  H   ASN E  67     -10.013   4.780 -12.408  1.00 88.97      B    H
ATOM   2485  CA  ASN E  67      -9.028   6.558 -12.981  1.00 88.97      B    C
ATOM   2486  HA  ASN E  67      -9.061   6.054 -13.946  1.00 88.97      B    H
ATOM   2487  C   ASN E  67      -7.531   6.874 -12.783  1.00 88.97      B    C
ATOM   2488  CB  ASN E  67      -9.922   7.805 -13.115  1.00 88.97      B    C
ATOM   2489  HB2 ASN E  67      -9.990   8.313 -12.153  1.00 88.97      B    H
ATOM   2490  HB3 ASN E  67      -9.475   8.497 -13.829  1.00 88.97      B    H
ATOM   2491  O   ASN E  67      -7.023   7.786 -13.433  1.00 88.97      B    O
ATOM   2492  CG  ASN E  67     -11.308   7.471 -13.630  1.00 88.97      B    C
ATOM   2493  ND2 ASN E  67     -12.341   8.033 -13.048  1.00 88.97      B    N
ATOM   2494 HD21 ASN E  67     -12.216   8.640 -12.250  1.00 88.97      B    H
ATOM   2495 HD22 ASN E  67     -13.246   7.753 -13.400  1.00 88.97      B    H
ATOM   2496  OD1 ASN E  67     -11.483   6.709 -14.564  1.00 88.97      B    O
ATOM   2497  N   ASP E  68      -6.804   6.109 -11.962  1.00 87.75      B    N
ATOM   2498  H   ASP E  68      -7.266   5.421 -11.384  1.00 87.75      B    H
ATOM   2499  CA  ASP E  68      -5.339   6.150 -11.897  1.00 87.75      B    C
ATOM   2500  HA  ASP E  68      -4.962   6.805 -12.683  1.00 87.75      B    H
ATOM   2501  C   ASP E  68      -4.751   4.758 -12.132  1.00 87.75      B    C
ATOM   2502  CB  ASP E  68      -4.848   6.726 -10.563  1.00 87.75      B    C
ATOM   2503  HB2 ASP E  68      -5.329   7.687 -10.382  1.00 87.75      B    H
ATOM   2504  HB3 ASP E  68      -5.115   6.045  -9.755  1.00 87.75      B    H
ATOM   2505  O   ASP E  68      -5.164   3.774 -11.520  1.00 87.75      B    O
ATOM   2506  CG  ASP E  68      -3.324   6.919 -10.592  1.00 87.75      B    C
ATOM   2507  OD1 ASP E  68      -2.580   5.984 -10.215  1.00 87.75      B    O
ATOM   2508  OD2 ASP E  68      -2.868   7.974 -11.086  1.00 87.75      B    O
ATOM   2509  N   PHE E  69      -3.771   4.659 -13.023  1.00 92.56      B    N
ATOM   2510  H   PHE E  69      -3.448   5.494 -13.491  1.00 92.56      B    H
ATOM   2511  CA  PHE E  69      -3.002   3.439 -13.223  1.00 92.56      B    C
ATOM   2512  HA  PHE E  69      -2.915   2.937 -12.259  1.00 92.56      B    H
ATOM   2513  C   PHE E  69      -1.585   3.762 -13.680  1.00 92.56      B    C
ATOM   2514  CB  PHE E  69      -3.715   2.487 -14.194  1.00 92.56      B    C
ATOM   2515  HB2 PHE E  69      -4.628   2.129 -13.718  1.00 92.56      B    H
ATOM   2516  HB3 PHE E  69      -3.084   1.616 -14.370  1.00 92.56      B    H
ATOM   2517  O   PHE E  69      -1.324   4.745 -14.371  1.00 92.56      B    O
ATOM   2518  CG  PHE E  69      -4.083   3.112 -15.522  1.00 92.56      B    C
ATOM   2519  CD1 PHE E  69      -5.377   3.630 -15.714  1.00 92.56      B    C
ATOM   2520  HD1 PHE E  69      -6.102   3.583 -14.914  1.00 92.56      B    H
ATOM   2521  CD2 PHE E  69      -3.130   3.203 -16.553  1.00 92.56      B    C
ATOM   2522  HD2 PHE E  69      -2.133   2.818 -16.400  1.00 92.56      B    H
ATOM   2523  CE1 PHE E  69      -5.719   4.231 -16.936  1.00 92.56      B    C
ATOM   2524  HE1 PHE E  69      -6.708   4.641 -17.082  1.00 92.56      B    H
ATOM   2525  CE2 PHE E  69      -3.474   3.800 -17.778  1.00 92.56      B    C
ATOM   2526  HE2 PHE E  69      -2.746   3.870 -18.573  1.00 92.56      B    H
ATOM   2527  CZ  PHE E  69      -4.770   4.311 -17.969  1.00 92.56      B    C
ATOM   2528  HZ  PHE E  69      -5.038   4.768 -18.911  1.00 92.56      B    H
ATOM   2529  N   GLN E  70      -0.658   2.897 -13.296  1.00 90.61      B    N
ATOM   2530  H   GLN E  70      -0.964   2.100 -12.756  1.00 90.61      B    H
ATOM   2531  CA  GLN E  70       0.773   3.088 -13.427  1.00 90.61      B    C
ATOM   2532  HA  GLN E  70       0.980   3.951 -14.060  1.00 90.61      B    H
ATOM   2533  C   GLN E  70       1.415   1.858 -14.055  1.00 90.61      B    C
ATOM   2534  CB  GLN E  70       1.366   3.333 -12.039  1.00 90.61      B    C
ATOM   2535  HB2 GLN E  70       1.120   2.457 -11.438  1.00 90.61      B    H
ATOM   2536  HB3 GLN E  70       2.449   3.430 -12.114  1.00 90.61      B    H
ATOM   2537  O   GLN E  70       1.005   0.718 -13.817  1.00 90.61      B    O
ATOM   2538  CG  GLN E  70       0.794   4.550 -11.306  1.00 90.61      B    C
ATOM   2539  HG2 GLN E  70      -0.258   4.378 -11.077  1.00 90.61      B    H
ATOM   2540  HG3 GLN E  70       1.318   4.661 -10.356  1.00 90.61      B    H
ATOM   2541  CD  GLN E  70       0.936   5.841 -12.096  1.00 90.61      B    C
ATOM   2542  NE2 GLN E  70      -0.077   6.680 -12.098  1.00 90.61      B    N
ATOM   2543 HE21 GLN E  70      -0.046   7.487 -12.704  1.00 90.61      B    H
ATOM   2544 HE22 GLN E  70      -0.926   6.484 -11.588  1.00 90.61      B    H
ATOM   2545  OE1 GLN E  70       1.989   6.145 -12.645  1.00 90.61      B    O
ATOM   2546  N   LYS E  71       2.454   2.099 -14.854  1.00 93.19      B    N
ATOM   2547  H   LYS E  71       2.775   3.053 -14.934  1.00 93.19      B    H
ATOM   2548  CA  LYS E  71       3.217   1.043 -15.518  1.00 93.19      B    C
ATOM   2549  HA  LYS E  71       2.522   0.366 -16.014  1.00 93.19      B    H
ATOM   2550  C   LYS E  71       3.996   0.220 -14.492  1.00 93.19      B    C
ATOM   2551  CB  LYS E  71       4.155   1.650 -16.571  1.00 93.19      B    C
ATOM   2552  HB2 LYS E  71       4.822   0.871 -16.940  1.00 93.19      B    H
ATOM   2553  HB3 LYS E  71       4.767   2.427 -16.112  1.00 93.19      B    H
ATOM   2554  O   LYS E  71       4.667   0.767 -13.618  1.00 93.19      B    O
ATOM   2555  CG  LYS E  71       3.367   2.237 -17.752  1.00 93.19      B    C
ATOM   2556  HG2 LYS E  71       2.743   1.449 -18.173  1.00 93.19      B    H
ATOM   2557  HG3 LYS E  71       2.726   3.047 -17.405  1.00 93.19      B    H
ATOM   2558  CD  LYS E  71       4.298   2.765 -18.848  1.00 93.19      B    C
ATOM   2559  HD2 LYS E  71       4.962   1.962 -19.169  1.00 93.19      B    H
ATOM   2560  HD3 LYS E  71       4.896   3.583 -18.447  1.00 93.19      B    H
ATOM   2561  CE  LYS E  71       3.471   3.255 -20.043  1.00 93.19      B    C
ATOM   2562  HE2 LYS E  71       2.852   2.429 -20.392  1.00 93.19      B    H
ATOM   2563  HE3 LYS E  71       2.808   4.053 -19.707  1.00 93.19      B    H
ATOM   2564  NZ  LYS E  71       4.338   3.737 -21.147  1.00 93.19      B    N
ATOM   2565  HZ1 LYS E  71       4.912   4.511 -20.844  1.00 93.19      B    H
ATOM   2566  HZ2 LYS E  71       4.945   2.995 -21.466  1.00 93.19      B    H
ATOM   2567  HZ3 LYS E  71       3.779   4.038 -21.933  1.00 93.19      B    H
ATOM   2568  N   GLY E  72       3.920  -1.096 -14.636  1.00 92.18      B    N
ATOM   2569  H   GLY E  72       3.326  -1.456 -15.369  1.00 92.18      B    H
ATOM   2570  CA  GLY E  72       4.878  -2.024 -14.058  1.00 92.18      B    C
ATOM   2571  HA2 GLY E  72       5.158  -1.704 -13.054  1.00 92.18      B    H
ATOM   2572  HA3 GLY E  72       4.416  -3.009 -13.992  1.00 92.18      B    H
ATOM   2573  C   GLY E  72       6.143  -2.128 -14.910  1.00 92.18      B    C
ATOM   2574  O   GLY E  72       6.358  -1.356 -15.846  1.00 92.18      B    O
ATOM   2575  N   ASP E  73       6.979  -3.111 -14.595  1.00 90.89      B    N
ATOM   2576  H   ASP E  73       6.709  -3.769 -13.877  1.00 90.89      B    H
ATOM   2577  CA  ASP E  73       8.291  -3.276 -15.225  1.00 90.89      B    C
ATOM   2578  HA  ASP E  73       8.768  -2.298 -15.289  1.00 90.89      B    H
ATOM   2579  C   ASP E  73       8.202  -3.829 -16.665  1.00 90.89      B    C
ATOM   2580  CB  ASP E  73       9.172  -4.165 -14.330  1.00 90.89      B    C
ATOM   2581  HB2 ASP E  73      10.178  -4.197 -14.750  1.00 90.89      B    H
ATOM   2582  HB3 ASP E  73       8.772  -5.179 -14.352  1.00 90.89      B    H
ATOM   2583  O   ASP E  73       9.165  -3.731 -17.420  1.00 90.89      B    O
ATOM   2584  CG  ASP E  73       9.270  -3.695 -12.865  1.00 90.89      B    C
ATOM   2585  OD1 ASP E  73       9.519  -2.495 -12.581  1.00 90.89      B    O
ATOM   2586  OD2 ASP E  73       9.089  -4.548 -11.972  1.00 90.89      B    O
ATOM   2587  N   ILE E  74       7.056  -4.402 -17.061  1.00 94.65      B    N
ATOM   2588  H   ILE E  74       6.318  -4.474 -16.374  1.00 94.65      B    H
ATOM   2589  CA  ILE E  74       6.827  -4.996 -18.394  1.00 94.65      B    C
ATOM   2590  HA  ILE E  74       7.635  -4.675 -19.050  1.00 94.65      B    H
ATOM   2591  C   ILE E  74       5.549  -4.474 -19.072  1.00 94.65      B    C
ATOM   2592  CB  ILE E  74       6.878  -6.539 -18.345  1.00 94.65      B    C
ATOM   2593  HB  ILE E  74       6.662  -6.911 -19.346  1.00 94.65      B    H
ATOM   2594  O   ILE E  74       4.831  -5.223 -19.727  1.00 94.65      B    O
ATOM   2595  CG1 ILE E  74       5.835  -7.121 -17.367  1.00 94.65      B    C
ATOM   2596 HG12 ILE E  74       6.206  -7.044 -16.345  1.00 94.65      B    H
ATOM   2597 HG13 ILE E  74       4.911  -6.547 -17.431  1.00 94.65      B    H
ATOM   2598  CG2 ILE E  74       8.292  -7.024 -17.987  1.00 94.65      B    C
ATOM   2599 HG21 ILE E  74       9.014  -6.581 -18.673  1.00 94.65      B    H
ATOM   2600 HG22 ILE E  74       8.548  -6.727 -16.970  1.00 94.65      B    H
ATOM   2601 HG23 ILE E  74       8.338  -8.110 -18.071  1.00 94.65      B    H
ATOM   2602  CD1 ILE E  74       5.484  -8.580 -17.664  1.00 94.65      B    C
ATOM   2603 HD11 ILE E  74       6.370  -9.212 -17.606  1.00 94.65      B    H
ATOM   2604 HD12 ILE E  74       5.046  -8.661 -18.659  1.00 94.65      B    H
ATOM   2605 HD13 ILE E  74       4.755  -8.919 -16.928  1.00 94.65      B    H
ATOM   2606  N   ALA E  75       5.244  -3.187 -18.900  1.00 96.41      B    N
ATOM   2607  H   ALA E  75       5.845  -2.632 -18.308  1.00 96.41      B    H
ATOM   2608  CA  ALA E  75       4.026  -2.566 -19.432  1.00 96.41      B    C
ATOM   2609  HA  ALA E  75       3.168  -3.166 -19.129  1.00 96.41      B    H
ATOM   2610  C   ALA E  75       3.977  -2.438 -20.971  1.00 96.41      B    C
ATOM   2611  CB  ALA E  75       3.903  -1.186 -18.786  1.00 96.41      B    C
ATOM   2612  HB1 ALA E  75       3.928  -1.278 -17.700  1.00 96.41      B    H
ATOM   2613  HB2 ALA E  75       2.958  -0.733 -19.085  1.00 96.41      B    H
ATOM   2614  HB3 ALA E  75       4.728  -0.552 -19.112  1.00 96.41      B    H
ATOM   2615  O   ALA E  75       2.922  -2.142 -21.530  1.00 96.41      B    O
ATOM   2616  N   GLU E  76       5.101  -2.605 -21.671  1.00 95.20      B    N
ATOM   2617  H   GLU E  76       5.934  -2.916 -21.190  1.00 95.20      B    H
ATOM   2618  CA  GLU E  76       5.158  -2.472 -23.129  1.00 95.20      B    C
ATOM   2619  HA  GLU E  76       4.732  -1.504 -23.392  1.00 95.20      B    H
ATOM   2620  C   GLU E  76       4.333  -3.558 -23.833  1.00 95.20      B    C
ATOM   2621  CB  GLU E  76       6.618  -2.475 -23.593  1.00 95.20      B    C
ATOM   2622  HB2 GLU E  76       7.154  -1.713 -23.026  1.00 95.20      B    H
ATOM   2623  HB3 GLU E  76       7.064  -3.448 -23.387  1.00 95.20      B    H
ATOM   2624  O   GLU E  76       4.446  -4.741 -23.520  1.00 95.20      B    O
ATOM   2625  CG  GLU E  76       6.732  -2.154 -25.091  1.00 95.20      B    C
ATOM   2626  HG2 GLU E  76       6.273  -2.959 -25.664  1.00 95.20      B    H
ATOM   2627  HG3 GLU E  76       6.174  -1.238 -25.289  1.00 95.20      B    H
ATOM   2628  CD  GLU E  76       8.182  -1.971 -25.557  1.00 95.20      B    C
ATOM   2629  OE1 GLU E  76       8.340  -1.538 -26.718  1.00 95.20      B    O
ATOM   2630  OE2 GLU E  76       9.102  -2.240 -24.752  1.00 95.20      B    O
ATOM   2631  N   GLY E  77       3.498  -3.147 -24.794  1.00 95.16      B    N
ATOM   2632  H   GLY E  77       3.500  -2.165 -25.033  1.00 95.16      B    H
ATOM   2633  CA  GLY E  77       2.546  -4.019 -25.489  1.00 95.16      B    C
ATOM   2634  HA2 GLY E  77       3.042  -4.934 -25.813  1.00 95.16      B    H
ATOM   2635  HA3 GLY E  77       2.200  -3.496 -26.381  1.00 95.16      B    H
ATOM   2636  C   GLY E  77       1.303  -4.390 -24.672  1.00 95.16      B    C
ATOM   2637  O   GLY E  77       0.622  -5.370 -24.981  1.00 95.16      B    O
ATOM   2638  N   TYR E  78       0.988  -3.592 -23.653  1.00 97.66      B    N
ATOM   2639  H   TYR E  78       1.622  -2.849 -23.396  1.00 97.66      B    H
ATOM   2640  CA  TYR E  78      -0.245  -3.692 -22.885  1.00 97.66      B    C
ATOM   2641  HA  TYR E  78      -0.938  -4.359 -23.398  1.00 97.66      B    H
ATOM   2642  C   TYR E  78      -0.918  -2.331 -22.741  1.00 97.66      B    C
ATOM   2643  CB  TYR E  78       0.045  -4.276 -21.504  1.00 97.66      B    C
ATOM   2644  HB2 TYR E  78      -0.896  -4.339 -20.956  1.00 97.66      B    H
ATOM   2645  HB3 TYR E  78       0.694  -3.594 -20.955  1.00 97.66      B    H
ATOM   2646  O   TYR E  78      -0.262  -1.289 -22.749  1.00 97.66      B    O
ATOM   2647  CG  TYR E  78       0.691  -5.638 -21.547  1.00 97.66      B    C
ATOM   2648  CD1 TYR E  78      -0.098  -6.799 -21.622  1.00 97.66      B    C
ATOM   2649  HD1 TYR E  78      -1.175  -6.717 -21.652  1.00 97.66      B    H
ATOM   2650  CD2 TYR E  78       2.093  -5.731 -21.541  1.00 97.66      B    C
ATOM   2651  HD2 TYR E  78       2.699  -4.837 -21.504  1.00 97.66      B    H
ATOM   2652  CE1 TYR E  78       0.526  -8.057 -21.674  1.00 97.66      B    C
ATOM   2653  HE1 TYR E  78      -0.065  -8.957 -21.757  1.00 97.66      B    H
ATOM   2654  CE2 TYR E  78       2.719  -6.979 -21.612  1.00 97.66      B    C
ATOM   2655  HE2 TYR E  78       3.798  -7.029 -21.633  1.00 97.66      B    H
ATOM   2656  OH  TYR E  78       2.552  -9.326 -21.827  1.00 97.66      B    O
ATOM   2657  HH  TYR E  78       3.429  -9.132 -22.165  1.00 97.66      B    H
ATOM   2658  CZ  TYR E  78       1.931  -8.140 -21.675  1.00 97.66      B    C
ATOM   2659  N   SER E  79      -2.231  -2.344 -22.547  1.00 97.29      B    N
ATOM   2660  H   SER E  79      -2.726  -3.222 -22.618  1.00 97.29      B    H
ATOM   2661  CA  SER E  79      -2.993  -1.184 -22.088  1.00 97.29      B    C
ATOM   2662  HA  SER E  79      -2.316  -0.512 -21.562  1.00 97.29      B    H
ATOM   2663  C   SER E  79      -4.064  -1.611 -21.089  1.00 97.29      B    C
ATOM   2664  CB  SER E  79      -3.585  -0.405 -23.268  1.00 97.29      B    C
ATOM   2665  HB2 SER E  79      -4.105   0.474 -22.887  1.00 97.29      B    H
ATOM   2666  HB3 SER E  79      -2.774  -0.073 -23.915  1.00 97.29      B    H
ATOM   2667  O   SER E  79      -4.521  -2.752 -21.097  1.00 97.29      B    O
ATOM   2668  OG  SER E  79      -4.490  -1.185 -24.021  1.00 97.29      B    O
ATOM   2669  HG  SER E  79      -4.902  -0.626 -24.683  1.00 97.29      B    H
ATOM   2670  N   VAL E  80      -4.448  -0.701 -20.199  1.00 97.94      B    N
ATOM   2671  H   VAL E  80      -4.084   0.239 -20.264  1.00 97.94      B    H
ATOM   2672  CA  VAL E  80      -5.452  -0.931 -19.152  1.00 97.94      B    C
ATOM   2673  HA  VAL E  80      -6.061  -1.796 -19.416  1.00 97.94      B    H
ATOM   2674  C   VAL E  80      -6.393   0.266 -19.060  1.00 97.94      B    C
ATOM   2675  CB  VAL E  80      -4.805  -1.206 -17.776  1.00 97.94      B    C
ATOM   2676  HB  VAL E  80      -5.605  -1.273 -17.039  1.00 97.94      B    H
ATOM   2677  O   VAL E  80      -6.043   1.363 -19.498  1.00 97.94      B    O
ATOM   2678  CG1 VAL E  80      -4.042  -2.532 -17.732  1.00 97.94      B    C
ATOM   2679 HG11 VAL E  80      -4.724  -3.343 -17.985  1.00 97.94      B    H
ATOM   2680 HG12 VAL E  80      -3.673  -2.706 -16.722  1.00 97.94      B    H
ATOM   2681 HG13 VAL E  80      -3.206  -2.516 -18.431  1.00 97.94      B    H
ATOM   2682  CG2 VAL E  80      -3.847  -0.090 -17.339  1.00 97.94      B    C
ATOM   2683 HG21 VAL E  80      -2.999  -0.024 -18.020  1.00 97.94      B    H
ATOM   2684 HG22 VAL E  80      -3.480  -0.292 -16.333  1.00 97.94      B    H
ATOM   2685 HG23 VAL E  80      -4.377   0.863 -17.327  1.00 97.94      B    H
ATOM   2686  N   SER E  81      -7.563   0.070 -18.458  1.00 97.45      B    N
ATOM   2687  H   SER E  81      -7.809  -0.862 -18.156  1.00 97.45      B    H
ATOM   2688  CA  SER E  81      -8.443   1.155 -18.009  1.00 97.45      B    C
ATOM   2689  HA  SER E  81      -7.864   2.077 -17.963  1.00 97.45      B    H
ATOM   2690  C   SER E  81      -8.953   0.859 -16.600  1.00 97.45      B    C
ATOM   2691  CB  SER E  81      -9.601   1.389 -18.991  1.00 97.45      B    C
ATOM   2692  HB2 SER E  81      -9.201   1.524 -19.996  1.00 97.45      B    H
ATOM   2693  HB3 SER E  81     -10.123   2.303 -18.705  1.00 97.45      B    H
ATOM   2694  O   SER E  81      -9.113  -0.300 -16.231  1.00 97.45      B    O
ATOM   2695  OG  SER E  81     -10.529   0.322 -18.992  1.00 97.45      B    O
ATOM   2696  HG  SER E  81     -11.300   0.608 -19.487  1.00 97.45      B    H
ATOM   2697  N   ARG E  82      -9.196   1.897 -15.790  1.00 96.97      B    N
ATOM   2698  H   ARG E  82      -9.042   2.828 -16.150  1.00 96.97      B    H
ATOM   2699  CA  ARG E  82      -9.752   1.763 -14.431  1.00 96.97      B    C
ATOM   2700  HA  ARG E  82     -10.168   0.761 -14.326  1.00 96.97      B    H
ATOM   2701  C   ARG E  82     -10.932   2.710 -14.224  1.00 96.97      B    C
ATOM   2702  CB  ARG E  82      -8.657   1.933 -13.356  1.00 96.97      B    C
ATOM   2703  HB2 ARG E  82      -7.771   1.359 -13.627  1.00 96.97      B    H
ATOM   2704  HB3 ARG E  82      -8.366   2.982 -13.296  1.00 96.97      B    H
ATOM   2705  O   ARG E  82     -10.908   3.561 -13.347  1.00 96.97      B    O
ATOM   2706  CG  ARG E  82      -9.163   1.467 -11.975  1.00 96.97      B    C
ATOM   2707  HG2 ARG E  82     -10.206   1.747 -11.827  1.00 96.97      B    H
ATOM   2708  HG3 ARG E  82      -8.593   1.967 -11.192  1.00 96.97      B    H
ATOM   2709  CD  ARG E  82      -9.055  -0.050 -11.807  1.00 96.97      B    C
ATOM   2710  HD2 ARG E  82      -8.007  -0.344 -11.857  1.00 96.97      B    H
ATOM   2711  HD3 ARG E  82      -9.582  -0.540 -12.627  1.00 96.97      B    H
ATOM   2712  NE  ARG E  82      -9.641  -0.499 -10.534  1.00 96.97      B    N
ATOM   2713  HE  ARG E  82     -10.603  -0.804 -10.561  1.00 96.97      B    H
ATOM   2714  NH1 ARG E  82      -7.808  -0.174  -9.169  1.00 96.97      B    N
ATOM   2715 HH11 ARG E  82      -7.491  -0.097  -8.213  1.00 96.97      B    H
ATOM   2716 HH12 ARG E  82      -7.325   0.359  -9.879  1.00 96.97      B    H
ATOM   2717  NH2 ARG E  82      -9.669  -0.919  -8.295  1.00 96.97      B    N
ATOM   2718 HH21 ARG E  82     -10.604  -1.297  -8.346  1.00 96.97      B    H
ATOM   2719 HH22 ARG E  82      -9.214  -0.815  -7.399  1.00 96.97      B    H
ATOM   2720  CZ  ARG E  82      -9.037  -0.539  -9.360  1.00 96.97      B    C
ATOM   2721  N   GLU E  83     -11.959   2.580 -15.053  1.00 96.08      B    N
ATOM   2722  H   GLU E  83     -11.900   1.898 -15.796  1.00 96.08      B    H
ATOM   2723  CA  GLU E  83     -13.140   3.458 -15.000  1.00 96.08      B    C
ATOM   2724  HA  GLU E  83     -12.824   4.499 -14.926  1.00 96.08      B    H
ATOM   2725  C   GLU E  83     -14.053   3.176 -13.795  1.00 96.08      B    C
ATOM   2726  CB  GLU E  83     -13.943   3.285 -16.292  1.00 96.08      B    C
ATOM   2727  HB2 GLU E  83     -14.865   3.862 -16.213  1.00 96.08      B    H
ATOM   2728  HB3 GLU E  83     -14.201   2.232 -16.401  1.00 96.08      B    H
ATOM   2729  O   GLU E  83     -14.810   4.046 -13.371  1.00 96.08      B    O
ATOM   2730  CG  GLU E  83     -13.172   3.759 -17.533  1.00 96.08      B    C
ATOM   2731  HG2 GLU E  83     -12.208   3.251 -17.573  1.00 96.08      B    H
ATOM   2732  HG3 GLU E  83     -12.986   4.829 -17.444  1.00 96.08      B    H
ATOM   2733  CD  GLU E  83     -13.923   3.473 -18.840  1.00 96.08      B    C
ATOM   2734  OE1 GLU E  83     -13.280   3.650 -19.898  1.00 96.08      B    O
ATOM   2735  OE2 GLU E  83     -15.090   3.022 -18.777  1.00 96.08      B    O
ATOM   2736  N   LYS E  84     -13.986   1.961 -13.234  1.00 96.24      B    N
ATOM   2737  H   LYS E  84     -13.291   1.322 -13.590  1.00 96.24      B    H
ATOM   2738  CA  LYS E  84     -14.784   1.512 -12.083  1.00 96.24      B    C
ATOM   2739  HA  LYS E  84     -15.256   2.377 -11.616  1.00 96.24      B    H
ATOM   2740  C   LYS E  84     -13.892   0.861 -11.029  1.00 96.24      B    C
ATOM   2741  CB  LYS E  84     -15.884   0.541 -12.537  1.00 96.24      B    C
ATOM   2742  HB2 LYS E  84     -15.425  -0.324 -13.015  1.00 96.24      B    H
ATOM   2743  HB3 LYS E  84     -16.424   0.197 -11.656  1.00 96.24      B    H
ATOM   2744  O   LYS E  84     -12.846   0.300 -11.360  1.00 96.24      B    O
ATOM   2745  CG  LYS E  84     -16.894   1.183 -13.498  1.00 96.24      B    C
ATOM   2746  HG2 LYS E  84     -16.392   1.473 -14.421  1.00 96.24      B    H
ATOM   2747  HG3 LYS E  84     -17.326   2.068 -13.032  1.00 96.24      B    H
ATOM   2748  CD  LYS E  84     -18.009   0.185 -13.827  1.00 96.24      B    C
ATOM   2749  HD2 LYS E  84     -17.566  -0.711 -14.263  1.00 96.24      B    H
ATOM   2750  HD3 LYS E  84     -18.528  -0.085 -12.907  1.00 96.24      B    H
ATOM   2751  CE  LYS E  84     -18.992   0.811 -14.818  1.00 96.24      B    C
ATOM   2752  HE2 LYS E  84     -18.439   1.121 -15.705  1.00 96.24      B    H
ATOM   2753  HE3 LYS E  84     -19.421   1.705 -14.364  1.00 96.24      B    H
ATOM   2754  NZ  LYS E  84     -20.059  -0.151 -15.183  1.00 96.24      B    N
ATOM   2755  HZ1 LYS E  84     -20.703   0.268 -15.839  1.00 96.24      B    H
ATOM   2756  HZ2 LYS E  84     -20.564  -0.437 -14.357  1.00 96.24      B    H
ATOM   2757  HZ3 LYS E  84     -19.652  -0.973 -15.606  1.00 96.24      B    H
ATOM   2758  N   LYS E  85     -14.311   0.896  -9.761  1.00 92.30      B    N
ATOM   2759  H   LYS E  85     -15.235   1.256  -9.570  1.00 92.30      B    H
ATOM   2760  CA  LYS E  85     -13.542   0.313  -8.647  1.00 92.30      B    C
ATOM   2761  HA  LYS E  85     -12.521   0.693  -8.677  1.00 92.30      B    H
ATOM   2762  C   LYS E  85     -13.430  -1.205  -8.775  1.00 92.30      B    C
ATOM   2763  CB  LYS E  85     -14.180   0.745  -7.313  1.00 92.30      B    C
ATOM   2764  HB2 LYS E  85     -15.189   0.341  -7.233  1.00 92.30      B    H
ATOM   2765  HB3 LYS E  85     -14.243   1.833  -7.291  1.00 92.30      B    H
ATOM   2766  O   LYS E  85     -12.382  -1.779  -8.478  1.00 92.30      B    O
ATOM   2767  CG  LYS E  85     -13.350   0.276  -6.107  1.00 92.30      B    C
ATOM   2768  HG2 LYS E  85     -13.458  -0.803  -5.998  1.00 92.30      B    H
ATOM   2769  HG3 LYS E  85     -12.299   0.500  -6.292  1.00 92.30      B    H
ATOM   2770  CD  LYS E  85     -13.763   0.957  -4.792  1.00 92.30      B    C
ATOM   2771  HD2 LYS E  85     -13.571   2.027  -4.867  1.00 92.30      B    H
ATOM   2772  HD3 LYS E  85     -14.821   0.785  -4.592  1.00 92.30      B    H
ATOM   2773  CE  LYS E  85     -12.917   0.361  -3.661  1.00 92.30      B    C
ATOM   2774  HE2 LYS E  85     -13.287  -0.643  -3.449  1.00 92.30      B    H
ATOM   2775  HE3 LYS E  85     -11.888   0.274  -4.008  1.00 92.30      B    H
ATOM   2776  NZ  LYS E  85     -12.905   1.160  -2.412  1.00 92.30      B    N
ATOM   2777  HZ1 LYS E  85     -12.351   1.992  -2.552  1.00 92.30      B    H
ATOM   2778  HZ2 LYS E  85     -12.346   0.698  -1.709  1.00 92.30      B    H
ATOM   2779  HZ3 LYS E  85     -13.826   1.360  -2.049  1.00 92.30      B    H
ATOM   2780  N   GLU E  87     -14.479  -1.836  -9.280  1.00 97.12      B    N
ATOM   2781  H   GLU E  87     -15.308  -1.289  -9.464  1.00 97.12      B    H
ATOM   2782  CA  GLU E  87     -14.619  -3.285  -9.382  1.00 97.12      B    C
ATOM   2783  HA  GLU E  87     -14.256  -3.754  -8.468  1.00 97.12      B    H
ATOM   2784  C   GLU E  87     -13.822  -3.866 -10.548  1.00 97.12      B    C
ATOM   2785  CB  GLU E  87     -16.101  -3.668  -9.549  1.00 97.12      B    C
ATOM   2786  HB2 GLU E  87     -16.460  -3.323 -10.518  1.00 97.12      B    H
ATOM   2787  HB3 GLU E  87     -16.166  -4.756  -9.557  1.00 97.12      B    H
ATOM   2788  O   GLU E  87     -13.479  -5.037 -10.492  1.00 97.12      B    O
ATOM   2789  CG  GLU E  87     -17.035  -3.152  -8.437  1.00 97.12      B    C
ATOM   2790  HG2 GLU E  87     -16.605  -3.415  -7.471  1.00 97.12      B    H
ATOM   2791  HG3 GLU E  87     -17.987  -3.674  -8.529  1.00 97.12      B    H
ATOM   2792  CD  GLU E  87     -17.305  -1.637  -8.498  1.00 97.12      B    C
ATOM   2793  OE1 GLU E  87     -17.644  -1.066  -7.444  1.00 97.12      B    O
ATOM   2794  OE2 GLU E  87     -17.097  -1.025  -9.577  1.00 97.12      B    O
ATOM   2795  N   SER E  88     -13.529  -3.087 -11.595  1.00 98.06      B    N
ATOM   2796  H   SER E  88     -13.724  -2.098 -11.523  1.00 98.06      B    H
ATOM   2797  CA  SER E  88     -13.062  -3.608 -12.885  1.00 98.06      B    C
ATOM   2798  HA  SER E  88     -12.931  -4.688 -12.809  1.00 98.06      B    H
ATOM   2799  C   SER E  88     -11.729  -3.004 -13.315  1.00 98.06      B    C
ATOM   2800  CB  SER E  88     -14.142  -3.375 -13.944  1.00 98.06      B    C
ATOM   2801  HB2 SER E  88     -15.027  -3.952 -13.679  1.00 98.06      B    H
ATOM   2802  HB3 SER E  88     -14.405  -2.318 -13.970  1.00 98.06      B    H
ATOM   2803  O   SER E  88     -11.578  -1.783 -13.362  1.00 98.06      B    O
ATOM   2804  OG  SER E  88     -13.698  -3.773 -15.224  1.00 98.06      B    O
ATOM   2805  HG  SER E  88     -13.426  -2.988 -15.706  1.00 98.06      B    H
ATOM   2806  N   PHE E  89     -10.787  -3.863 -13.706  1.00 98.39      B    N
ATOM   2807  H   PHE E  89     -10.997  -4.849 -13.634  1.00 98.39      B    H
ATOM   2808  CA  PHE E  89      -9.490  -3.462 -14.254  1.00 98.39      B    C
ATOM   2809  HA  PHE E  89      -9.568  -2.432 -14.602  1.00 98.39      B    H
ATOM   2810  C   PHE E  89      -9.129  -4.327 -15.471  1.00 98.39      B    C
ATOM   2811  CB  PHE E  89      -8.434  -3.511 -13.127  1.00 98.39      B    C
ATOM   2812  HB2 PHE E  89      -8.278  -4.549 -12.831  1.00 98.39      B    H
ATOM   2813  HB3 PHE E  89      -8.841  -2.990 -12.261  1.00 98.39      B    H
ATOM   2814  O   PHE E  89      -8.356  -5.273 -15.336  1.00 98.39      B    O
ATOM   2815  CG  PHE E  89      -7.090  -2.863 -13.432  1.00 98.39      B    C
ATOM   2816  CD1 PHE E  89      -5.891  -3.451 -12.985  1.00 98.39      B    C
ATOM   2817  HD1 PHE E  89      -5.917  -4.400 -12.469  1.00 98.39      B    H
ATOM   2818  CD2 PHE E  89      -7.035  -1.616 -14.081  1.00 98.39      B    C
ATOM   2819  HD2 PHE E  89      -7.948  -1.119 -14.375  1.00 98.39      B    H
ATOM   2820  CE1 PHE E  89      -4.661  -2.797 -13.187  1.00 98.39      B    C
ATOM   2821  HE1 PHE E  89      -3.749  -3.244 -12.820  1.00 98.39      B    H
ATOM   2822  CE2 PHE E  89      -5.810  -0.969 -14.303  1.00 98.39      B    C
ATOM   2823  HE2 PHE E  89      -5.790  -0.008 -14.795  1.00 98.39      B    H
ATOM   2824  CZ  PHE E  89      -4.620  -1.559 -13.850  1.00 98.39      B    C
ATOM   2825  HZ  PHE E  89      -3.680  -1.045 -13.986  1.00 98.39      B    H
ATOM   2826  N   PRO E  90      -9.708  -4.088 -16.662  1.00 98.52      B    N
ATOM   2827  CA  PRO E  90      -9.397  -4.868 -17.858  1.00 98.52      B    C
ATOM   2828  HA  PRO E  90      -9.510  -5.929 -17.638  1.00 98.52      B    H
ATOM   2829  C   PRO E  90      -7.969  -4.615 -18.365  1.00 98.52      B    C
ATOM   2830  CB  PRO E  90     -10.447  -4.459 -18.896  1.00 98.52      B    C
ATOM   2831  HB2 PRO E  90     -11.329  -5.091 -18.792  1.00 98.52      B    H
ATOM   2832  HB3 PRO E  90     -10.063  -4.505 -19.915  1.00 98.52      B    H
ATOM   2833  O   PRO E  90      -7.479  -3.485 -18.350  1.00 98.52      B    O
ATOM   2834  CG  PRO E  90     -10.790  -3.027 -18.487  1.00 98.52      B    C
ATOM   2835  HG2 PRO E  90     -10.018  -2.345 -18.845  1.00 98.52      B    H
ATOM   2836  HG3 PRO E  90     -11.774  -2.723 -18.845  1.00 98.52      B    H
ATOM   2837  CD  PRO E  90     -10.741  -3.110 -16.965  1.00 98.52      B    C
ATOM   2838  HD2 PRO E  90     -11.695  -3.489 -16.600  1.00 98.52      B    H
ATOM   2839  HD3 PRO E  90     -10.541  -2.131 -16.530  1.00 98.52      B    H
ATOM   2840  N   LEU E  91      -7.330  -5.671 -18.877  1.00 98.16      B    N
ATOM   2841  H   LEU E  91      -7.815  -6.557 -18.863  1.00 98.16      B    H
ATOM   2842  CA  LEU E  91      -6.018  -5.634 -19.527  1.00 98.16      B    C
ATOM   2843  HA  LEU E  91      -5.606  -4.626 -19.468  1.00 98.16      B    H
ATOM   2844  C   LEU E  91      -6.149  -6.001 -20.998  1.00 98.16      B    C
ATOM   2845  CB  LEU E  91      -5.061  -6.600 -18.811  1.00 98.16      B    C
ATOM   2846  HB2 LEU E  91      -4.931  -6.244 -17.789  1.00 98.16      B    H
ATOM   2847  HB3 LEU E  91      -5.529  -7.584 -18.774  1.00 98.16      B    H
ATOM   2848  O   LEU E  91      -6.485  -7.133 -21.334  1.00 98.16      B    O
ATOM   2849  CG  LEU E  91      -3.663  -6.739 -19.442  1.00 98.16      B    C
ATOM   2850  HG  LEU E  91      -3.740  -6.915 -20.514  1.00 98.16      B    H
ATOM   2851  CD1 LEU E  91      -2.823  -5.488 -19.197  1.00 98.16      B    C
ATOM   2852 HD11 LEU E  91      -1.793  -5.680 -19.498  1.00 98.16      B    H
ATOM   2853 HD12 LEU E  91      -2.834  -5.231 -18.138  1.00 98.16      B    H
ATOM   2854 HD13 LEU E  91      -3.220  -4.658 -19.781  1.00 98.16      B    H
ATOM   2855  CD2 LEU E  91      -2.918  -7.927 -18.835  1.00 98.16      B    C
ATOM   2856 HD21 LEU E  91      -3.503  -8.836 -18.976  1.00 98.16      B    H
ATOM   2857 HD22 LEU E  91      -1.954  -8.052 -19.328  1.00 98.16      B    H
ATOM   2858 HD23 LEU E  91      -2.767  -7.764 -17.768  1.00 98.16      B    H
ATOM   2859  N   THR E  92      -5.805  -5.079 -21.885  1.00 97.13      B    N
ATOM   2860  H   THR E  92      -5.468  -4.190 -21.546  1.00 97.13      B    H
ATOM   2861  CA  THR E  92      -5.659  -5.370 -23.309  1.00 97.13      B    C
ATOM   2862  HA  THR E  92      -6.293  -6.218 -23.565  1.00 97.13      B    H
ATOM   2863  C   THR E  92      -4.219  -5.761 -23.608  1.00 97.13      B    C
ATOM   2864  CB  THR E  92      -6.147  -4.210 -24.170  1.00 97.13      B    C
ATOM   2865  HB  THR E  92      -5.567  -3.317 -23.939  1.00 97.13      B    H
ATOM   2866  O   THR E  92      -3.282  -5.003 -23.361  1.00 97.13      B    O
ATOM   2867  CG2 THR E  92      -6.058  -4.512 -25.666  1.00 97.13      B    C
ATOM   2868 HG21 THR E  92      -5.016  -4.629 -25.965  1.00 97.13      B    H
ATOM   2869 HG22 THR E  92      -6.490  -3.681 -26.225  1.00 97.13      B    H
ATOM   2870 HG23 THR E  92      -6.610  -5.423 -25.895  1.00 97.13      B    H
ATOM   2871  OG1 THR E  92      -7.507  -3.978 -23.872  1.00 97.13      B    O
ATOM   2872  HG1 THR E  92      -7.528  -3.417 -23.093  1.00 97.13      B    H
ATOM   2873  N   VAL E  93      -4.051  -6.964 -24.146  1.00 95.39      B    N
ATOM   2874  H   VAL E  93      -4.883  -7.503 -24.340  1.00 95.39      B    H
ATOM   2875  CA  VAL E  93      -2.779  -7.521 -24.595  1.00 95.39      B    C
ATOM   2876  HA  VAL E  93      -1.960  -7.005 -24.093  1.00 95.39      B    H
ATOM   2877  C   VAL E  93      -2.665  -7.285 -26.094  1.00 95.39      B    C
ATOM   2878  CB  VAL E  93      -2.682  -9.023 -24.267  1.00 95.39      B    C
ATOM   2879  HB  VAL E  93      -3.375  -9.582 -24.895  1.00 95.39      B    H
ATOM   2880  O   VAL E  93      -3.478  -7.798 -26.872  1.00 95.39      B    O
ATOM   2881  CG1 VAL E  93      -1.262  -9.515 -24.548  1.00 95.39      B    C
ATOM   2882 HG11 VAL E  93      -0.983  -9.288 -25.577  1.00 95.39      B    H
ATOM   2883 HG12 VAL E  93      -1.197 -10.590 -24.379  1.00 95.39      B    H
ATOM   2884 HG13 VAL E  93      -0.555  -9.003 -23.895  1.00 95.39      B    H
ATOM   2885  CG2 VAL E  93      -3.012  -9.336 -22.801  1.00 95.39      B    C
ATOM   2886 HG21 VAL E  93      -2.828 -10.390 -22.591  1.00 95.39      B    H
ATOM   2887 HG22 VAL E  93      -2.402  -8.726 -22.135  1.00 95.39      B    H
ATOM   2888 HG23 VAL E  93      -4.064  -9.127 -22.603  1.00 95.39      B    H
ATOM   2889  N   THR E  94      -1.650  -6.531 -26.517  1.00 90.61      B    N
ATOM   2890  H   THR E  94      -0.977  -6.162 -25.861  1.00 90.61      B    H
ATOM   2891  CA  THR E  94      -1.437  -6.277 -27.944  1.00 90.61      B    C
ATOM   2892  HA  THR E  94      -2.420  -6.136 -28.393  1.00 90.61      B    H
ATOM   2893  C   THR E  94      -0.808  -7.483 -28.640  1.00 90.61      B    C
ATOM   2894  CB  THR E  94      -0.655  -4.987 -28.234  1.00 90.61      B    C
ATOM   2895  HB  THR E  94      -0.740  -4.780 -29.301  1.00 90.61      B    H
ATOM   2896  O   THR E  94      -0.317  -8.425 -27.998  1.00 90.61      B    O
ATOM   2897  CG2 THR E  94      -1.201  -3.773 -27.480  1.00 90.61      B    C
ATOM   2898 HG21 THR E  94      -2.261  -3.651 -27.705  1.00 90.61      B    H
ATOM   2899 HG22 THR E  94      -0.669  -2.875 -27.795  1.00 90.61      B    H
ATOM   2900 HG23 THR E  94      -1.080  -3.899 -26.404  1.00 90.61      B    H
ATOM   2901  OG1 THR E  94       0.712  -5.135 -27.938  1.00 90.61      B    O
ATOM   2902  HG1 THR E  94       1.165  -4.367 -28.296  1.00 90.61      B    H
ATOM   2903  N   SER E  95      -0.854  -7.471 -29.969  1.00 80.42      B    N
ATOM   2904  H   SER E  95      -1.330  -6.705 -30.423  1.00 80.42      B    H
ATOM   2905  CA  SER E  95      -0.392  -8.547 -30.851  1.00 80.42      B    C
ATOM   2906  HA  SER E  95      -1.050  -9.407 -30.730  1.00 80.42      B    H
ATOM   2907  C   SER E  95       1.041  -9.030 -30.611  1.00 80.42      B    C
ATOM   2908  CB  SER E  95      -0.508  -8.065 -32.296  1.00 80.42      B    C
ATOM   2909  HB2 SER E  95      -1.562  -7.933 -32.537  1.00 80.42      B    H
ATOM   2910  HB3 SER E  95      -0.066  -8.818 -32.948  1.00 80.42      B    H
ATOM   2911  O   SER E  95       1.320 -10.196 -30.854  1.00 80.42      B    O
ATOM   2912  OG  SER E  95       0.157  -6.829 -32.485  1.00 80.42      B    O
ATOM   2913  HG  SER E  95       0.138  -6.617 -33.421  1.00 80.42      B    H
ATOM   2914  N   ALA E  96       1.932  -8.183 -30.090  1.00 79.46      B    N
ATOM   2915  H   ALA E  96       1.637  -7.229 -29.938  1.00 79.46      B    H
ATOM   2916  CA  ALA E  96       3.355  -8.498 -29.939  1.00 79.46      B    C
ATOM   2917  HA  ALA E  96       3.680  -9.047 -30.824  1.00 79.46      B    H
ATOM   2918  C   ALA E  96       3.706  -9.388 -28.726  1.00 79.46      B    C
ATOM   2919  CB  ALA E  96       4.120  -7.168 -29.904  1.00 79.46      B    C
ATOM   2920  HB1 ALA E  96       3.835  -6.594 -29.022  1.00 79.46      B    H
ATOM   2921  HB2 ALA E  96       5.191  -7.364 -29.870  1.00 79.46      B    H
ATOM   2922  HB3 ALA E  96       3.902  -6.592 -30.803  1.00 79.46      B    H
ATOM   2923  O   ALA E  96       4.867  -9.751 -28.548  1.00 79.46      B    O
ATOM   2924  N   GLN E  97       2.751  -9.709 -27.844  1.00 83.81      B    N
ATOM   2925  H   GLN E  97       1.808  -9.404 -28.036  1.00 83.81      B    H
ATOM   2926  CA  GLN E  97       3.068 -10.434 -26.602  1.00 83.81      B    C
ATOM   2927  HA  GLN E  97       4.085 -10.151 -26.331  1.00 83.81      B    H
ATOM   2928  C   GLN E  97       3.077 -11.970 -26.786  1.00 83.81      B    C
ATOM   2929  CB  GLN E  97       2.176  -9.965 -25.438  1.00 83.81      B    C
ATOM   2930  HB2 GLN E  97       2.434 -10.522 -24.537  1.00 83.81      B    H
ATOM   2931  HB3 GLN E  97       1.128 -10.166 -25.659  1.00 83.81      B    H
ATOM   2932  O   GLN E  97       2.250 -12.514 -27.518  1.00 83.81      B    O
ATOM   2933  CG  GLN E  97       2.310  -8.464 -25.162  1.00 83.81      B    C
ATOM   2934  HG2 GLN E  97       1.602  -8.171 -24.387  1.00 83.81      B    H
ATOM   2935  HG3 GLN E  97       2.051  -7.896 -26.055  1.00 83.81      B    H
ATOM   2936  CD  GLN E  97       3.712  -8.092 -24.696  1.00 83.81      B    C
ATOM   2937  NE2 GLN E  97       4.264  -7.032 -25.220  1.00 83.81      B    N
ATOM   2938 HE21 GLN E  97       5.041  -6.619 -24.723  1.00 83.81      B    H
ATOM   2939 HE22 GLN E  97       3.751  -6.480 -25.891  1.00 83.81      B    H
ATOM   2940  OE1 GLN E  97       4.334  -8.761 -23.872  1.00 83.81      B    O
ATOM   2941  N   PRO E  98       3.958 -12.713 -26.099  1.00 86.44      B    N
ATOM   2942  CA  PRO E  98       4.027 -14.169 -26.221  1.00 86.44      B    C
ATOM   2943  HA  PRO E  98       3.975 -14.456 -27.271  1.00 86.44      B    H
ATOM   2944  C   PRO E  98       2.902 -14.894 -25.463  1.00 86.44      B    C
ATOM   2945  CB  PRO E  98       5.414 -14.530 -25.677  1.00 86.44      B    C
ATOM   2946  HB2 PRO E  98       5.457 -15.534 -25.254  1.00 86.44      B    H
ATOM   2947  HB3 PRO E  98       6.154 -14.423 -26.470  1.00 86.44      B    H
ATOM   2948  O   PRO E  98       2.144 -14.298 -24.689  1.00 86.44      B    O
ATOM   2949  CG  PRO E  98       5.652 -13.461 -24.612  1.00 86.44      B    C
ATOM   2950  HG2 PRO E  98       6.714 -13.319 -24.410  1.00 86.44      B    H
ATOM   2951  HG3 PRO E  98       5.117 -13.725 -23.699  1.00 86.44      B    H
ATOM   2952  CD  PRO E  98       5.023 -12.221 -25.242  1.00 86.44      B    C
ATOM   2953  HD2 PRO E  98       4.631 -11.556 -24.472  1.00 86.44      B    H
ATOM   2954  HD3 PRO E  98       5.764 -11.702 -25.850  1.00 86.44      B    H
ATOM   2955  N   THR E 101       2.843 -16.217 -25.658  1.00 91.32      B    N
ATOM   2956  H   THR E 101       3.464 -16.621 -26.344  1.00 91.32      B    H
ATOM   2957  CA  THR E 101       2.084 -17.137 -24.798  1.00 91.32      B    C
ATOM   2958  HA  THR E 101       1.028 -16.877 -24.867  1.00 91.32      B    H
ATOM   2959  C   THR E 101       2.547 -16.994 -23.351  1.00 91.32      B    C
ATOM   2960  CB  THR E 101       2.270 -18.595 -25.254  1.00 91.32      B    C
ATOM   2961  HB  THR E 101       3.332 -18.793 -25.397  1.00 91.32      B    H
ATOM   2962  O   THR E 101       3.732 -17.155 -23.066  1.00 91.32      B    O
ATOM   2963  CG2 THR E 101       1.702 -19.644 -24.292  1.00 91.32      B    C
ATOM   2964 HG21 THR E 101       0.667 -19.412 -24.039  1.00 91.32      B    H
ATOM   2965 HG22 THR E 101       1.746 -20.627 -24.763  1.00 91.32      B    H
ATOM   2966 HG23 THR E 101       2.299 -19.673 -23.381  1.00 91.32      B    H
ATOM   2967  OG1 THR E 101       1.604 -18.773 -26.483  1.00 91.32      B    O
ATOM   2968  HG1 THR E 101       2.171 -19.271 -27.075  1.00 91.32      B    H
ATOM   2969  N   ALA E 102       1.617 -16.724 -22.435  1.00 93.56      B    N
ATOM   2970  H   ALA E 102       0.651 -16.677 -22.725  1.00 93.56      B    H
ATOM   2971  CA  ALA E 102       1.927 -16.522 -21.023  1.00 93.56      B    C
ATOM   2972  HA  ALA E 102       2.709 -17.221 -20.727  1.00 93.56      B    H
ATOM   2973  C   ALA E 102       0.712 -16.765 -20.117  1.00 93.56      B    C
ATOM   2974  CB  ALA E 102       2.469 -15.103 -20.837  1.00 93.56      B    C
ATOM   2975  HB1 ALA E 102       2.805 -14.978 -19.808  1.00 93.56      B    H
ATOM   2976  HB2 ALA E 102       3.329 -14.945 -21.489  1.00 93.56      B    H
ATOM   2977  HB3 ALA E 102       1.697 -14.370 -21.071  1.00 93.56      B    H
ATOM   2978  O   ALA E 102      -0.423 -16.927 -20.578  1.00 93.56      B    O
ATOM   2979  N   PHE E 103       0.957 -16.792 -18.807  1.00 94.73      B    N
ATOM   2980  H   PHE E 103       1.900 -16.631 -18.483  1.00 94.73      B    H
ATOM   2981  CA  PHE E 103      -0.092 -16.864 -17.797  1.00 94.73      B    C
ATOM   2982  HA  PHE E 103      -1.037 -17.121 -18.277  1.00 94.73      B    H
ATOM   2983  C   PHE E 103      -0.275 -15.498 -17.132  1.00 94.73      B    C
ATOM   2984  CB  PHE E 103       0.249 -17.985 -16.812  1.00 94.73      B    C
ATOM   2985  HB2 PHE E 103       1.154 -17.717 -16.266  1.00 94.73      B    H
ATOM   2986  HB3 PHE E 103       0.469 -18.890 -17.378  1.00 94.73      B    H
ATOM   2987  O   PHE E 103       0.663 -14.952 -16.561  1.00 94.73      B    O
ATOM   2988  CG  PHE E 103      -0.862 -18.318 -15.838  1.00 94.73      B    C
ATOM   2989  CD1 PHE E 103      -0.662 -18.193 -14.451  1.00 94.73      B    C
ATOM   2990  HD1 PHE E 103       0.276 -17.821 -14.065  1.00 94.73      B    H
ATOM   2991  CD2 PHE E 103      -2.096 -18.789 -16.325  1.00 94.73      B    C
ATOM   2992  HD2 PHE E 103      -2.261 -18.865 -17.389  1.00 94.73      B    H
ATOM   2993  CE1 PHE E 103      -1.680 -18.569 -13.559  1.00 94.73      B    C
ATOM   2994  HE1 PHE E 103      -1.521 -18.491 -12.493  1.00 94.73      B    H
ATOM   2995  CE2 PHE E 103      -3.120 -19.147 -15.433  1.00 94.73      B    C
ATOM   2996  HE2 PHE E 103      -4.076 -19.488 -15.803  1.00 94.73      B    H
ATOM   2997  CZ  PHE E 103      -2.904 -19.055 -14.048  1.00 94.73      B    C
ATOM   2998  HZ  PHE E 103      -3.684 -19.337 -13.356  1.00 94.73      B    H
ATOM   2999  N   TYR E 104      -1.474 -14.933 -17.227  1.00 96.75      B    N
ATOM   3000  H   TYR E 104      -2.210 -15.440 -17.696  1.00 96.75      B    H
ATOM   3001  CA  TYR E 104      -1.807 -13.606 -16.715  1.00 96.75      B    C
ATOM   3002  HA  TYR E 104      -0.889 -13.062 -16.493  1.00 96.75      B    H
ATOM   3003  C   TYR E 104      -2.613 -13.722 -15.427  1.00 96.75      B    C
ATOM   3004  CB  TYR E 104      -2.561 -12.808 -17.781  1.00 96.75      B    C
ATOM   3005  HB2 TYR E 104      -2.906 -11.872 -17.340  1.00 96.75      B    H
ATOM   3006  HB3 TYR E 104      -3.441 -13.367 -18.100  1.00 96.75      B    H
ATOM   3007  O   TYR E 104      -3.633 -14.409 -15.380  1.00 96.75      B    O
ATOM   3008  CG  TYR E 104      -1.706 -12.478 -18.984  1.00 96.75      B    C
ATOM   3009  CD1 TYR E 104      -0.921 -11.312 -18.976  1.00 96.75      B    C
ATOM   3010  HD1 TYR E 104      -0.961 -10.645 -18.128  1.00 96.75      B    H
ATOM   3011  CD2 TYR E 104      -1.643 -13.364 -20.077  1.00 96.75      B    C
ATOM   3012  HD2 TYR E 104      -2.224 -14.274 -20.070  1.00 96.75      B    H
ATOM   3013  CE1 TYR E 104      -0.072 -11.028 -20.061  1.00 96.75      B    C
ATOM   3014  HE1 TYR E 104       0.564 -10.155 -20.037  1.00 96.75      B    H
ATOM   3015  CE2 TYR E 104      -0.797 -13.072 -21.163  1.00 96.75      B    C
ATOM   3016  HE2 TYR E 104      -0.694 -13.759 -21.990  1.00 96.75      B    H
ATOM   3017  OH  TYR E 104       0.788 -11.651 -22.229  1.00 96.75      B    O
ATOM   3018  HH  TYR E 104       0.756 -12.346 -22.890  1.00 96.75      B    H
ATOM   3019  CZ  TYR E 104      -0.026 -11.898 -21.170  1.00 96.75      B    C
ATOM   3020  N   LEU E 105      -2.177 -13.028 -14.386  1.00 97.11      B    N
ATOM   3021  H   LEU E 105      -1.367 -12.438 -14.512  1.00 97.11      B    H
ATOM   3022  CA  LEU E 105      -2.801 -13.025 -13.069  1.00 97.11      B    C
ATOM   3023  HA  LEU E 105      -3.706 -13.632 -13.072  1.00 97.11      B    H
ATOM   3024  C   LEU E 105      -3.208 -11.602 -12.710  1.00 97.11      B    C
ATOM   3025  CB  LEU E 105      -1.817 -13.620 -12.051  1.00 97.11      B    C
ATOM   3026  HB2 LEU E 105      -2.078 -13.266 -11.053  1.00 97.11      B    H
ATOM   3027  HB3 LEU E 105      -0.816 -13.250 -12.274  1.00 97.11      B    H
ATOM   3028  O   LEU E 105      -2.375 -10.700 -12.684  1.00 97.11      B    O
ATOM   3029  CG  LEU E 105      -1.810 -15.159 -12.037  1.00 97.11      B    C
ATOM   3030  HG  LEU E 105      -1.823 -15.538 -13.059  1.00 97.11      B    H
ATOM   3031  CD1 LEU E 105      -0.540 -15.654 -11.352  1.00 97.11      B    C
ATOM   3032 HD11 LEU E 105      -0.445 -15.202 -10.365  1.00 97.11      B    H
ATOM   3033 HD12 LEU E 105       0.318 -15.384 -11.967  1.00 97.11      B    H
ATOM   3034 HD13 LEU E 105      -0.561 -16.739 -11.251  1.00 97.11      B    H
ATOM   3035  CD2 LEU E 105      -3.010 -15.725 -11.275  1.00 97.11      B    C
ATOM   3036 HD21 LEU E 105      -3.021 -16.813 -11.342  1.00 97.11      B    H
ATOM   3037 HD22 LEU E 105      -2.965 -15.435 -10.226  1.00 97.11      B    H
ATOM   3038 HD23 LEU E 105      -3.944 -15.344 -11.689  1.00 97.11      B    H
ATOM   3039  N   CYS E 106      -4.487 -11.419 -12.422  1.00 97.99      B    N
ATOM   3040  H   CYS E 106      -5.089 -12.229 -12.371  1.00 97.99      B    H
ATOM   3041  CA  CYS E 106      -5.000 -10.207 -11.820  1.00 97.99      B    C
ATOM   3042  HA  CYS E 106      -4.361  -9.371 -12.102  1.00 97.99      B    H
ATOM   3043  C   CYS E 106      -5.004 -10.364 -10.302  1.00 97.99      B    C
ATOM   3044  CB  CYS E 106      -6.403  -9.921 -12.332  1.00 97.99      B    C
ATOM   3045  HB2 CYS E 106      -6.399  -9.913 -13.422  1.00 97.99      B    H
ATOM   3046  HB3 CYS E 106      -7.062 -10.714 -11.980  1.00 97.99      B    H
ATOM   3047  O   CYS E 106      -5.251 -11.458  -9.786  1.00 97.99      B    O
ATOM   3048  SG  CYS E 106      -7.062  -8.348 -11.749  1.00 97.99      B    S
ATOM   3049  N   ALA E 107      -4.765  -9.269  -9.594  1.00 96.11      B    N
ATOM   3050  H   ALA E 107      -4.602  -8.402 -10.085  1.00 96.11      B    H
ATOM   3051  CA  ALA E 107      -4.873  -9.223  -8.148  1.00 96.11      B    C
ATOM   3052  HA  ALA E 107      -5.514 -10.049  -7.840  1.00 96.11      B    H
ATOM   3053  C   ALA E 107      -5.544  -7.937  -7.669  1.00 96.11      B    C
ATOM   3054  CB  ALA E 107      -3.481  -9.417  -7.538  1.00 96.11      B    C
ATOM   3055  HB1 ALA E 107      -2.837  -8.572  -7.782  1.00 96.11      B    H
ATOM   3056  HB2 ALA E 107      -3.035 -10.334  -7.923  1.00 96.11      B    H
ATOM   3057  HB3 ALA E 107      -3.560  -9.497  -6.453  1.00 96.11      B    H
ATOM   3058  O   ALA E 107      -5.633  -6.960  -8.413  1.00 96.11      B    O
ATOM   3059  N   SER E 108      -5.994  -7.930  -6.418  1.00 94.55      B    N
ATOM   3060  H   SER E 108      -5.846  -8.758  -5.858  1.00 94.55      B    H
ATOM   3061  CA  SER E 108      -6.476  -6.729  -5.734  1.00 94.55      B    C
ATOM   3062  HA  SER E 108      -5.980  -5.863  -6.173  1.00 94.55      B    H
ATOM   3063  C   SER E 108      -6.103  -6.752  -4.257  1.00 94.55      B    C
ATOM   3064  CB  SER E 108      -7.989  -6.559  -5.914  1.00 94.55      B    C
ATOM   3065  HB2 SER E 108      -8.232  -6.616  -6.975  1.00 94.55      B    H
ATOM   3066  HB3 SER E 108      -8.294  -5.583  -5.536  1.00 94.55      B    H
ATOM   3067  O   SER E 108      -5.986  -7.833  -3.678  1.00 94.55      B    O
ATOM   3068  OG  SER E 108      -8.696  -7.573  -5.228  1.00 94.55      B    O
ATOM   3069  HG  SER E 108      -8.290  -8.408  -5.473  1.00 94.55      B    H
ATOM   3070  N   SER E 109      -5.957  -5.579  -3.656  1.00 90.16      B    N
ATOM   3071  H   SER E 109      -6.076  -4.729  -4.188  1.00 90.16      B    H
ATOM   3072  CA  SER E 109      -5.654  -5.402  -2.233  1.00 90.16      B    C
ATOM   3073  HA  SER E 109      -5.998  -6.272  -1.674  1.00 90.16      B    H
ATOM   3074  C   SER E 109      -6.384  -4.178  -1.681  1.00 90.16      B    C
ATOM   3075  CB  SER E 109      -4.143  -5.280  -2.014  1.00 90.16      B    C
ATOM   3076  HB2 SER E 109      -3.932  -5.093  -0.961  1.00 90.16      B    H
ATOM   3077  HB3 SER E 109      -3.661  -6.214  -2.304  1.00 90.16      B    H
ATOM   3078  O   SER E 109      -6.749  -3.268  -2.430  1.00 90.16      B    O
ATOM   3079  OG  SER E 109      -3.618  -4.245  -2.804  1.00 90.16      B    O
ATOM   3080  HG  SER E 109      -3.248  -3.587  -2.211  1.00 90.16      B    H
ATOM   3081  N   MET E 110      -6.618  -4.156  -0.365  1.00 82.61      B    N
ATOM   3082  H   MET E 110      -6.304  -4.932   0.200  1.00 82.61      B    H
ATOM   3083  CA  MET E 110      -7.266  -3.016   0.296  1.00 82.61      B    C
ATOM   3084  HA  MET E 110      -8.261  -2.865  -0.124  1.00 82.61      B    H
ATOM   3085  C   MET E 110      -6.474  -1.728   0.063  1.00 82.61      B    C
ATOM   3086  CB  MET E 110      -7.395  -3.266   1.805  1.00 82.61      B    C
ATOM   3087  HB2 MET E 110      -6.421  -3.533   2.214  1.00 82.61      B    H
ATOM   3088  HB3 MET E 110      -7.726  -2.345   2.284  1.00 82.61      B    H
ATOM   3089  O   MET E 110      -7.042  -0.725  -0.354  1.00 82.61      B    O
ATOM   3090  CG  MET E 110      -8.409  -4.363   2.139  1.00 82.61      B    C
ATOM   3091  HG2 MET E 110      -8.068  -5.313   1.727  1.00 82.61      B    H
ATOM   3092  HG3 MET E 110      -9.358  -4.109   1.667  1.00 82.61      B    H
ATOM   3093  SD  MET E 110      -8.714  -4.570   3.916  1.00 82.61      B    S
ATOM   3094  CE  MET E 110      -7.130  -5.282   4.449  1.00 82.61      B    C
ATOM   3095  HE1 MET E 110      -7.187  -5.551   5.504  1.00 82.61      B    H
ATOM   3096  HE2 MET E 110      -6.910  -6.179   3.870  1.00 82.61      B    H
ATOM   3097  HE3 MET E 110      -6.329  -4.555   4.314  1.00 82.61      B    H
ATOM   3098  N   SER E 111      -5.155  -1.802   0.253  1.00 77.07      B    N
ATOM   3099  H   SER E 111      -4.758  -2.690   0.525  1.00 77.07      B    H
ATOM   3100  CA  SER E 111      -4.206  -0.724   0.009  1.00 77.07      B    C
ATOM   3101  HA  SER E 111      -4.734   0.115  -0.445  1.00 77.07      B    H
ATOM   3102  C   SER E 111      -3.119  -1.170  -0.963  1.00 77.07      B    C
ATOM   3103  CB  SER E 111      -3.576  -0.259   1.333  1.00 77.07      B    C
ATOM   3104  HB2 SER E 111      -3.088   0.706   1.193  1.00 77.07      B    H
ATOM   3105  HB3 SER E 111      -4.341  -0.166   2.104  1.00 77.07      B    H
ATOM   3106  O   SER E 111      -2.904  -2.349  -1.209  1.00 77.07      B    O
ATOM   3107  OG  SER E 111      -2.594  -1.174   1.741  1.00 77.07      B    O
ATOM   3108  HG  SER E 111      -2.015  -0.789   2.403  1.00 77.07      B    H
ATOM   3109  N   ALA E 112      -2.375  -0.222  -1.499  1.00 72.86      B    N
ATOM   3110  H   ALA E 112      -2.616   0.741  -1.312  1.00 72.86      B    H
ATOM   3111  CA  ALA E 112      -1.252  -0.475  -2.372  1.00 72.86      B    C
ATOM   3112  HA  ALA E 112      -1.427  -1.428  -2.872  1.00 72.86      B    H
ATOM   3113  C   ALA E 112       0.103  -0.611  -1.662  1.00 72.86      B    C
ATOM   3114  CB  ALA E 112      -1.265   0.625  -3.407  1.00 72.86      B    C
ATOM   3115  HB1 ALA E 112      -0.468   0.447  -4.129  1.00 72.86      B    H
ATOM   3116  HB2 ALA E 112      -1.120   1.568  -2.880  1.00 72.86      B    H
ATOM   3117  HB3 ALA E 112      -2.220   0.648  -3.932  1.00 72.86      B    H
ATOM   3118  O   ALA E 112       1.099  -0.880  -2.332  1.00 72.86      B    O
ATOM   3119  N   MET E 113       0.145  -0.429  -0.338  1.00 73.65      B    N
ATOM   3120  H   MET E 113      -0.722  -0.249   0.149  1.00 73.65      B    H
ATOM   3121  CA  MET E 113       1.321  -0.699   0.487  1.00 73.65      B    C
ATOM   3122  HA  MET E 113       1.974  -1.381  -0.059  1.00 73.65      B    H
ATOM   3123  C   MET E 113       0.936  -1.408   1.779  1.00 73.65      B    C
ATOM   3124  CB  MET E 113       2.118   0.579   0.799  1.00 73.65      B    C
ATOM   3125  HB2 MET E 113       2.648   0.439   1.741  1.00 73.65      B    H
ATOM   3126  HB3 MET E 113       1.449   1.434   0.902  1.00 73.65      B    H
ATOM   3127  O   MET E 113       0.023  -0.981   2.481  1.00 73.65      B    O
ATOM   3128  CG  MET E 113       3.155   0.842  -0.296  1.00 73.65      B    C
ATOM   3129  HG2 MET E 113       2.618   1.136  -1.198  1.00 73.65      B    H
ATOM   3130  HG3 MET E 113       3.676  -0.091  -0.511  1.00 73.65      B    H
ATOM   3131  SD  MET E 113       4.419   2.103   0.047  1.00 73.65      B    S
ATOM   3132  CE  MET E 113       5.305   1.415   1.453  1.00 73.65      B    C
ATOM   3133  HE1 MET E 113       6.167   2.043   1.678  1.00 73.65      B    H
ATOM   3134  HE2 MET E 113       4.648   1.386   2.322  1.00 73.65      B    H
ATOM   3135  HE3 MET E 113       5.642   0.408   1.211  1.00 73.65      B    H
ATOM   3136  N   GLY E 134       1.670  -2.466   2.119  1.00 77.51      B    N
ATOM   3137  H   GLY E 134       2.414  -2.756   1.501  1.00 77.51      B    H
ATOM   3138  CA  GLY E 134       1.533  -3.138   3.408  1.00 77.51      B    C
ATOM   3139  HA2 GLY E 134       2.415  -3.760   3.566  1.00 77.51      B    H
ATOM   3140  HA3 GLY E 134       1.506  -2.386   4.196  1.00 77.51      B    H
ATOM   3141  C   GLY E 134       0.288  -4.017   3.569  1.00 77.51      B    C
ATOM   3142  O   GLY E 134       0.030  -4.456   4.687  1.00 77.51      B    O
ATOM   3143  N   THR E 135      -0.466  -4.302   2.501  1.00 83.39      B    N
ATOM   3144  H   THR E 135      -0.213  -3.913   1.604  1.00 83.39      B    H
ATOM   3145  CA  THR E 135      -1.612  -5.233   2.536  1.00 83.39      B    C
ATOM   3146  HA  THR E 135      -1.651  -5.712   3.514  1.00 83.39      B    H
ATOM   3147  C   THR E 135      -1.474  -6.359   1.524  1.00 83.39      B    C
ATOM   3148  CB  THR E 135      -2.973  -4.553   2.343  1.00 83.39      B    C
ATOM   3149  HB  THR E 135      -3.743  -5.324   2.324  1.00 83.39      B    H
ATOM   3150  O   THR E 135      -0.807  -6.240   0.497  1.00 83.39      B    O
ATOM   3151  CG2 THR E 135      -3.316  -3.591   3.472  1.00 83.39      B    C
ATOM   3152 HG21 THR E 135      -2.493  -2.899   3.647  1.00 83.39      B    H
ATOM   3153 HG22 THR E 135      -3.491  -4.171   4.379  1.00 83.39      B    H
ATOM   3154 HG23 THR E 135      -4.222  -3.037   3.226  1.00 83.39      B    H
ATOM   3155  OG1 THR E 135      -3.048  -3.849   1.137  1.00 83.39      B    O
ATOM   3156  HG1 THR E 135      -2.695  -2.970   1.294  1.00 83.39      B    H
ATOM   3157  N   GLU E 136      -2.089  -7.491   1.836  1.00 89.47      B    N
ATOM   3158  H   GLU E 136      -2.652  -7.532   2.674  1.00 89.47      B    H
ATOM   3159  CA  GLU E 136      -2.051  -8.686   1.018  1.00 89.47      B    C
ATOM   3160  HA  GLU E 136      -1.003  -8.865   0.777  1.00 89.47      B    H
ATOM   3161  C   GLU E 136      -2.796  -8.517  -0.313  1.00 89.47      B    C
ATOM   3162  CB  GLU E 136      -2.533  -9.911   1.815  1.00 89.47      B    C
ATOM   3163  HB2 GLU E 136      -1.947  -9.995   2.730  1.00 89.47      B    H
ATOM   3164  HB3 GLU E 136      -2.307 -10.784   1.203  1.00 89.47      B    H
ATOM   3165  O   GLU E 136      -3.877  -7.932  -0.404  1.00 89.47      B    O
ATOM   3166  CG  GLU E 136      -4.029  -9.983   2.166  1.00 89.47      B    C
ATOM   3167  HG2 GLU E 136      -4.251 -11.030   2.374  1.00 89.47      B    H
ATOM   3168  HG3 GLU E 136      -4.612  -9.712   1.285  1.00 89.47      B    H
ATOM   3169  CD  GLU E 136      -4.490  -9.154   3.380  1.00 89.47      B    C
ATOM   3170  OE1 GLU E 136      -5.596  -9.462   3.875  1.00 89.47      B    O
ATOM   3171  OE2 GLU E 136      -3.750  -8.247   3.830  1.00 89.47      B    O
ATOM   3172  N   ALA E 137      -2.214  -9.089  -1.364  1.00 91.96      B    N
ATOM   3173  H   ALA E 137      -1.345  -9.584  -1.221  1.00 91.96      B    H
ATOM   3174  CA  ALA E 137      -2.811  -9.165  -2.682  1.00 91.96      B    C
ATOM   3175  HA  ALA E 137      -3.520  -8.346  -2.802  1.00 91.96      B    H
ATOM   3176  C   ALA E 137      -3.573 -10.486  -2.822  1.00 91.96      B    C
ATOM   3177  CB  ALA E 137      -1.715  -8.988  -3.738  1.00 91.96      B    C
ATOM   3178  HB1 ALA E 137      -0.995  -9.804  -3.672  1.00 91.96      B    H
ATOM   3179  HB2 ALA E 137      -1.204  -8.039  -3.577  1.00 91.96      B    H
ATOM   3180  HB3 ALA E 137      -2.160  -8.983  -4.733  1.00 91.96      B    H
ATOM   3181  O   ALA E 137      -3.001 -11.576  -2.776  1.00 91.96      B    O
ATOM   3182  N   PHE E 138      -4.874 -10.396  -3.050  1.00 95.15      B    N
ATOM   3183  H   PHE E 138      -5.291  -9.476  -3.068  1.00 95.15      B    H
ATOM   3184  CA  PHE E 138      -5.694 -11.539  -3.425  1.00 95.15      B    C
ATOM   3185  HA  PHE E 138      -5.323 -12.433  -2.924  1.00 95.15      B    H
ATOM   3186  C   PHE E 138      -5.570 -11.727  -4.930  1.00 95.15      B    C
ATOM   3187  CB  PHE E 138      -7.139 -11.302  -2.982  1.00 95.15      B    C
ATOM   3188  HB2 PHE E 138      -7.508 -10.380  -3.431  1.00 95.15      B    H
ATOM   3189  HB3 PHE E 138      -7.760 -12.123  -3.339  1.00 95.15      B    H
ATOM   3190  O   PHE E 138      -5.672 -10.749  -5.662  1.00 95.15      B    O
ATOM   3191  CG  PHE E 138      -7.274 -11.188  -1.479  1.00 95.15      B    C
ATOM   3192  CD1 PHE E 138      -7.651 -12.306  -0.711  1.00 95.15      B    C
ATOM   3193  HD1 PHE E 138      -7.852 -13.253  -1.189  1.00 95.15      B    H
ATOM   3194  CD2 PHE E 138      -6.977  -9.971  -0.838  1.00 95.15      B    C
ATOM   3195  HD2 PHE E 138      -6.636  -9.116  -1.404  1.00 95.15      B    H
ATOM   3196  CE1 PHE E 138      -7.745 -12.197   0.689  1.00 95.15      B    C
ATOM   3197  HE1 PHE E 138      -8.013 -13.054   1.289  1.00 95.15      B    H
ATOM   3198  CE2 PHE E 138      -7.110  -9.854   0.553  1.00 95.15      B    C
ATOM   3199  HE2 PHE E 138      -6.878  -8.922   1.047  1.00 95.15      B    H
ATOM   3200  CZ  PHE E 138      -7.479 -10.969   1.319  1.00 95.15      B    C
ATOM   3201  HZ  PHE E 138      -7.526 -10.876   2.394  1.00 95.15      B    H
ATOM   3202  N   PHE E 139      -5.358 -12.954  -5.402  1.00 96.86      B    N
ATOM   3203  H   PHE E 139      -5.280 -13.723  -4.752  1.00 96.86      B    H
ATOM   3204  CA  PHE E 139      -5.225 -13.252  -6.829  1.00 96.86      B    C
ATOM   3205  HA  PHE E 139      -5.063 -12.325  -7.379  1.00 96.86      B    H
ATOM   3206  C   PHE E 139      -6.500 -13.889  -7.387  1.00 96.86      B    C
ATOM   3207  CB  PHE E 139      -3.992 -14.131  -7.069  1.00 96.86      B    C
ATOM   3208  HB2 PHE E 139      -4.015 -14.981  -6.387  1.00 96.86      B    H
ATOM   3209  HB3 PHE E 139      -4.045 -14.526  -8.083  1.00 96.86      B    H
ATOM   3210  O   PHE E 139      -7.157 -14.688  -6.718  1.00 96.86      B    O
ATOM   3211  CG  PHE E 139      -2.674 -13.396  -6.919  1.00 96.86      B    C
ATOM   3212  CD1 PHE E 139      -2.068 -12.819  -8.049  1.00 96.86      B    C
ATOM   3213  HD1 PHE E 139      -2.568 -12.879  -9.004  1.00 96.86      B    H
ATOM   3214  CD2 PHE E 139      -2.060 -13.264  -5.659  1.00 96.86      B    C
ATOM   3215  HD2 PHE E 139      -2.526 -13.685  -4.780  1.00 96.86      B    H
ATOM   3216  CE1 PHE E 139      -0.848 -12.128  -7.930  1.00 96.86      B    C
ATOM   3217  HE1 PHE E 139      -0.393 -11.673  -8.798  1.00 96.86      B    H
ATOM   3218  CE2 PHE E 139      -0.849 -12.561  -5.535  1.00 96.86      B    C
ATOM   3219  HE2 PHE E 139      -0.399 -12.438  -4.561  1.00 96.86      B    H
ATOM   3220  CZ  PHE E 139      -0.241 -11.996  -6.670  1.00 96.86      B    C
ATOM   3221  HZ  PHE E 139       0.682 -11.443  -6.570  1.00 96.86      B    H
ATOM   3222  N   GLY E 140      -6.838 -13.554  -8.632  1.00 96.63      B    N
ATOM   3223  H   GLY E 140      -6.256 -12.888  -9.121  1.00 96.63      B    H
ATOM   3224  CA  GLY E 140      -7.814 -14.307  -9.412  1.00 96.63      B    C
ATOM   3225  HA2 GLY E 140      -8.124 -13.720 -10.276  1.00 96.63      B    H
ATOM   3226  HA3 GLY E 140      -8.697 -14.507  -8.805  1.00 96.63      B    H
ATOM   3227  C   GLY E 140      -7.238 -15.640  -9.896  1.00 96.63      B    C
ATOM   3228  O   GLY E 140      -6.047 -15.917  -9.770  1.00 96.63      B    O
ATOM   3229  N   GLN E 141      -8.081 -16.474 -10.502  1.00 94.61      B    N
ATOM   3230  H   GLN E 141      -9.045 -16.185 -10.592  1.00 94.61      B    H
ATOM   3231  CA  GLN E 141      -7.719 -17.822 -10.959  1.00 94.61      B    C
ATOM   3232  HA  GLN E 141      -7.250 -18.333 -10.118  1.00 94.61      B    H
ATOM   3233  C   GLN E 141      -6.698 -17.864 -12.112  1.00 94.61      B    C
ATOM   3234  CB  GLN E 141      -8.992 -18.609 -11.321  1.00 94.61      B    C
ATOM   3235  HB2 GLN E 141      -8.697 -19.646 -11.478  1.00 94.61      B    H
ATOM   3236  HB3 GLN E 141      -9.677 -18.599 -10.473  1.00 94.61      B    H
ATOM   3237  O   GLN E 141      -6.225 -18.940 -12.480  1.00 94.61      B    O
ATOM   3238  CG  GLN E 141      -9.740 -18.145 -12.587  1.00 94.61      B    C
ATOM   3239  HG2 GLN E 141     -10.290 -19.007 -12.966  1.00 94.61      B    H
ATOM   3240  HG3 GLN E 141      -9.041 -17.849 -13.368  1.00 94.61      B    H
ATOM   3241  CD  GLN E 141     -10.749 -17.016 -12.373  1.00 94.61      B    C
ATOM   3242  NE2 GLN E 141     -11.816 -17.008 -13.131  1.00 94.61      B    N
ATOM   3243 HE21 GLN E 141     -11.898 -17.645 -13.910  1.00 94.61      B    H
ATOM   3244 HE22 GLN E 141     -12.393 -16.180 -13.105  1.00 94.61      B    H
ATOM   3245  OE1 GLN E 141     -10.603 -16.115 -11.565  1.00 94.61      B    O
ATOM   3246  N   GLY E 142      -6.381 -16.708 -12.696  1.00 95.31      B    N
ATOM   3247  H   GLY E 142      -6.738 -15.860 -12.281  1.00 95.31      B    H
ATOM   3248  CA  GLY E 142      -5.471 -16.581 -13.822  1.00 95.31      B    C
ATOM   3249  HA2 GLY E 142      -5.093 -15.559 -13.830  1.00 95.31      B    H
ATOM   3250  HA3 GLY E 142      -4.608 -17.228 -13.665  1.00 95.31      B    H
ATOM   3251  C   GLY E 142      -6.087 -16.906 -15.186  1.00 95.31      B    C
ATOM   3252  O   GLY E 142      -7.078 -17.628 -15.316  1.00 95.31      B    O
ATOM   3253  N   THR E 143      -5.445 -16.376 -16.224  1.00 95.53      B    N
ATOM   3254  H   THR E 143      -4.667 -15.765 -16.022  1.00 95.53      B    H
ATOM   3255  CA  THR E 143      -5.787 -16.579 -17.631  1.00 95.53      B    C
ATOM   3256  HA  THR E 143      -6.583 -17.319 -17.711  1.00 95.53      B    H
ATOM   3257  C   THR E 143      -4.562 -17.075 -18.379  1.00 95.53      B    C
ATOM   3258  CB  THR E 143      -6.284 -15.281 -18.279  1.00 95.53      B    C
ATOM   3259  HB  THR E 143      -5.515 -14.515 -18.182  1.00 95.53      B    H
ATOM   3260  O   THR E 143      -3.540 -16.393 -18.438  1.00 95.53      B    O
ATOM   3261  CG2 THR E 143      -6.597 -15.485 -19.767  1.00 95.53      B    C
ATOM   3262 HG21 THR E 143      -5.691 -15.341 -20.356  1.00 95.53      B    H
ATOM   3263 HG22 THR E 143      -7.347 -14.762 -20.087  1.00 95.53      B    H
ATOM   3264 HG23 THR E 143      -6.986 -16.486 -19.949  1.00 95.53      B    H
ATOM   3265  OG1 THR E 143      -7.439 -14.817 -17.621  1.00 95.53      B    O
ATOM   3266  HG1 THR E 143      -8.178 -15.310 -17.986  1.00 95.53      B    H
ATOM   3267  N   ARG E 144      -4.648 -18.253 -18.995  1.00 93.77      B    N
ATOM   3268  H   ARG E 144      -5.521 -18.757 -18.934  1.00 93.77      B    H
ATOM   3269  CA  ARG E 144      -3.618 -18.727 -19.923  1.00 93.77      B    C
ATOM   3270  HA  ARG E 144      -2.654 -18.304 -19.643  1.00 93.77      B    H
ATOM   3271  C   ARG E 144      -3.939 -18.221 -21.321  1.00 93.77      B    C
ATOM   3272  CB  ARG E 144      -3.512 -20.249 -19.838  1.00 93.77      B    C
ATOM   3273  HB2 ARG E 144      -4.453 -20.695 -20.160  1.00 93.77      B    H
ATOM   3274  HB3 ARG E 144      -3.343 -20.519 -18.796  1.00 93.77      B    H
ATOM   3275  O   ARG E 144      -4.919 -18.660 -21.921  1.00 93.77      B    O
ATOM   3276  CG  ARG E 144      -2.361 -20.784 -20.706  1.00 93.77      B    C
ATOM   3277  HG2 ARG E 144      -2.600 -20.627 -21.758  1.00 93.77      B    H
ATOM   3278  HG3 ARG E 144      -1.441 -20.247 -20.475  1.00 93.77      B    H
ATOM   3279  CD  ARG E 144      -2.148 -22.283 -20.466  1.00 93.77      B    C
ATOM   3280  HD2 ARG E 144      -3.094 -22.800 -20.627  1.00 93.77      B    H
ATOM   3281  HD3 ARG E 144      -1.445 -22.660 -21.210  1.00 93.77      B    H
ATOM   3282  NE  ARG E 144      -1.664 -22.551 -19.093  1.00 93.77      B    N
ATOM   3283  HE  ARG E 144      -2.349 -22.476 -18.355  1.00 93.77      B    H
ATOM   3284  NH1 ARG E 144       0.557 -22.911 -19.571  1.00 93.77      B    N
ATOM   3285 HH11 ARG E 144       1.501 -23.103 -19.266  1.00 93.77      B    H
ATOM   3286 HH12 ARG E 144       0.359 -22.790 -20.554  1.00 93.77      B    H
ATOM   3287  NH2 ARG E 144      -0.139 -22.949 -17.451  1.00 93.77      B    N
ATOM   3288 HH21 ARG E 144      -0.854 -22.818 -16.749  1.00 93.77      B    H
ATOM   3289 HH22 ARG E 144       0.814 -23.118 -17.163  1.00 93.77      B    H
ATOM   3290  CZ  ARG E 144      -0.422 -22.805 -18.716  1.00 93.77      B    C
ATOM   3291  N   LEU E 145      -3.108 -17.313 -21.817  1.00 93.96      B    N
ATOM   3292  H   LEU E 145      -2.301 -17.044 -21.272  1.00 93.96      B    H
ATOM   3293  CA  LEU E 145      -3.184 -16.817 -23.182  1.00 93.96      B    C
ATOM   3294  HA  LEU E 145      -4.186 -16.988 -23.575  1.00 93.96      B    H
ATOM   3295  C   LEU E 145      -2.171 -17.574 -24.031  1.00 93.96      B    C
ATOM   3296  CB  LEU E 145      -2.909 -15.312 -23.179  1.00 93.96      B    C
ATOM   3297  HB2 LEU E 145      -1.903 -15.183 -22.778  1.00 93.96      B    H
ATOM   3298  HB3 LEU E 145      -3.617 -14.824 -22.509  1.00 93.96      B    H
ATOM   3299  O   LEU E 145      -0.971 -17.496 -23.770  1.00 93.96      B    O
ATOM   3300  CG  LEU E 145      -2.964 -14.634 -24.559  1.00 93.96      B    C
ATOM   3301  HG  LEU E 145      -2.224 -15.070 -25.228  1.00 93.96      B    H
ATOM   3302  CD1 LEU E 145      -4.346 -14.772 -25.188  1.00 93.96      B    C
ATOM   3303 HD11 LEU E 145      -4.402 -14.188 -26.107  1.00 93.96      B    H
ATOM   3304 HD12 LEU E 145      -5.103 -14.414 -24.489  1.00 93.96      B    H
ATOM   3305 HD13 LEU E 145      -4.538 -15.812 -25.451  1.00 93.96      B    H
ATOM   3306  CD2 LEU E 145      -2.655 -13.147 -24.385  1.00 93.96      B    C
ATOM   3307 HD21 LEU E 145      -2.839 -12.609 -25.315  1.00 93.96      B    H
ATOM   3308 HD22 LEU E 145      -1.609 -13.021 -24.105  1.00 93.96      B    H
ATOM   3309 HD23 LEU E 145      -3.292 -12.716 -23.612  1.00 93.96      B    H
ATOM   3310  N   THR E 146      -2.656 -18.279 -25.043  1.00 92.83      B    N
ATOM   3311  H   THR E 146      -3.657 -18.293 -25.183  1.00 92.83      B    H
ATOM   3312  CA  THR E 146      -1.832 -18.989 -26.017  1.00 92.83      B    C
ATOM   3313  HA  THR E 146      -0.787 -18.949 -25.709  1.00 92.83      B    H
ATOM   3314  C   THR E 146      -1.942 -18.291 -27.363  1.00 92.83      B    C
ATOM   3315  CB  THR E 146      -2.227 -20.468 -26.092  1.00 92.83      B    C
ATOM   3316  HB  THR E 146      -3.284 -20.554 -26.344  1.00 92.83      B    H
ATOM   3317  O   THR E 146      -3.042 -18.098 -27.881  1.00 92.83      B    O
ATOM   3318  CG2 THR E 146      -1.386 -21.252 -27.098  1.00 92.83      B    C
ATOM   3319 HG21 THR E 146      -1.602 -20.908 -28.110  1.00 92.83      B    H
ATOM   3320 HG22 THR E 146      -1.635 -22.312 -27.044  1.00 92.83      B    H
ATOM   3321 HG23 THR E 146      -0.322 -21.113 -26.903  1.00 92.83      B    H
ATOM   3322  OG1 THR E 146      -1.990 -21.082 -24.841  1.00 92.83      B    O
ATOM   3323  HG1 THR E 146      -1.076 -21.373 -24.876  1.00 92.83      B    H
ATOM   3324  N   VAL E 147      -0.799 -17.897 -27.915  1.00 90.92      B    N
ATOM   3325  H   VAL E 147       0.068 -18.126 -27.450  1.00 90.92      B    H
ATOM   3326  CA  VAL E 147      -0.707 -17.415 -29.293  1.00 90.92      B    C
ATOM   3327  HA  VAL E 147      -1.610 -16.853 -29.531  1.00 90.92      B    H
ATOM   3328  C   VAL E 147      -0.638 -18.627 -30.208  1.00 90.92      B    C
ATOM   3329  CB  VAL E 147       0.494 -16.479 -29.518  1.00 90.92      B    C
ATOM   3330  HB  VAL E 147       1.426 -17.037 -29.433  1.00 90.92      B    H
ATOM   3331  O   VAL E 147       0.158 -19.533 -29.964  1.00 90.92      B    O
ATOM   3332  CG1 VAL E 147       0.412 -15.820 -30.900  1.00 90.92      B    C
ATOM   3333 HG11 VAL E 147       1.246 -15.132 -31.040  1.00 90.92      B    H
ATOM   3334 HG12 VAL E 147      -0.525 -15.275 -31.016  1.00 90.92      B    H
ATOM   3335 HG13 VAL E 147       0.477 -16.574 -31.685  1.00 90.92      B    H
ATOM   3336  CG2 VAL E 147       0.492 -15.361 -28.471  1.00 90.92      B    C
ATOM   3337 HG21 VAL E 147      -0.490 -14.888 -28.488  1.00 90.92      B    H
ATOM   3338 HG22 VAL E 147       0.697 -15.767 -27.480  1.00 90.92      B    H
ATOM   3339 HG23 VAL E 147       1.263 -14.630 -28.718  1.00 90.92      B    H
ATOM   3340  N   VAL E 148      -1.505 -18.648 -31.211  1.00 87.65      B    N
ATOM   3341  H   VAL E 148      -2.105 -17.847 -31.345  1.00 87.65      B    H
ATOM   3342  CA  VAL E 148      -1.499 -19.630 -32.293  1.00 87.65      B    C
ATOM   3343  HA  VAL E 148      -0.698 -20.347 -32.121  1.00 87.65      B    H
ATOM   3344  C   VAL E 148      -1.170 -18.917 -33.600  1.00 87.65      B    C
ATOM   3345  CB  VAL E 148      -2.818 -20.427 -32.371  1.00 87.65      B    C
ATOM   3346  HB  VAL E 148      -2.743 -21.126 -33.203  1.00 87.65      B    H
ATOM   3347  O   VAL E 148      -1.596 -17.776 -33.802  1.00 87.65      B    O
ATOM   3348  CG1 VAL E 148      -3.026 -21.246 -31.087  1.00 87.65      B    C
ATOM   3349 HG11 VAL E 148      -2.155 -21.881 -30.921  1.00 87.65      B    H
ATOM   3350 HG12 VAL E 148      -3.153 -20.579 -30.234  1.00 87.65      B    H
ATOM   3351 HG13 VAL E 148      -3.908 -21.878 -31.194  1.00 87.65      B    H
ATOM   3352  CG2 VAL E 148      -4.074 -19.567 -32.577  1.00 87.65      B    C
ATOM   3353 HG21 VAL E 148      -4.938 -20.217 -32.718  1.00 87.65      B    H
ATOM   3354 HG22 VAL E 148      -3.953 -18.959 -33.473  1.00 87.65      B    H
ATOM   3355 HG23 VAL E 148      -4.241 -18.925 -31.713  1.00 87.65      B    H
ATOM   3356  N   GLU E 149      -0.391 -19.590 -34.441  1.00 79.62      B    N
ATOM   3357  H   GLU E 149      -0.093 -20.525 -34.200  1.00 79.62      B    H
ATOM   3358  CA  GLU E 149      -0.098 -19.175 -35.819  1.00 79.62      B    C
ATOM   3359  HA  GLU E 149       0.149 -18.114 -35.841  1.00 79.62      B    H
ATOM   3360  C   GLU E 149      -1.337 -19.327 -36.721  1.00 79.62      B    C
ATOM   3361  CB  GLU E 149       1.133 -19.952 -36.339  1.00 79.62      B    C
ATOM   3362  HB2 GLU E 149       1.289 -19.695 -37.387  1.00 79.62      B    H
ATOM   3363  HB3 GLU E 149       0.928 -21.021 -36.273  1.00 79.62      B    H
ATOM   3364  O   GLU E 149      -2.158 -20.247 -36.474  1.00 79.62      B    O
ATOM   3365  CG  GLU E 149       2.429 -19.631 -35.556  1.00 79.62      B    C
ATOM   3366  HG2 GLU E 149       2.258 -19.836 -34.499  1.00 79.62      B    H
ATOM   3367  HG3 GLU E 149       2.635 -18.564 -35.653  1.00 79.62      B    H
ATOM   3368  CD  GLU E 149       3.676 -20.431 -36.002  1.00 79.62      B    C
ATOM   3369  OE1 GLU E 149       4.740 -20.247 -35.361  1.00 79.62      B    O
ATOM   3370  OE2 GLU E 149       3.570 -21.279 -36.920  1.00 79.62      B    O
ATOM   3371  OXT GLU E 149      -1.509 -18.452 -37.595  1.00 79.62      B    O
ATOM   3372  N   LYS C   1       8.010  12.359   3.301  1.00 94.05      C    N
ATOM   3373  H   LYS C   1       8.885  12.631   2.876  1.00 94.05      C    H
ATOM   3374  H2  LYS C   1       7.459  13.185   3.485  1.00 94.05      C    H
ATOM   3375  H3  LYS C   1       8.182  11.898   4.184  1.00 94.05      C    H
ATOM   3376  CA  LYS C   1       7.240  11.456   2.421  1.00 94.05      C    C
ATOM   3377  HA  LYS C   1       6.926  11.994   1.526  1.00 94.05      C    H
ATOM   3378  C   LYS C   1       5.991  11.079   3.178  1.00 94.05      C    C
ATOM   3379  CB  LYS C   1       8.040  10.205   1.999  1.00 94.05      C    C
ATOM   3380  HB2 LYS C   1       8.413   9.700   2.890  1.00 94.05      C    H
ATOM   3381  HB3 LYS C   1       8.888  10.521   1.392  1.00 94.05      C    H
ATOM   3382  O   LYS C   1       6.099  10.807   4.366  1.00 94.05      C    O
ATOM   3383  CG  LYS C   1       7.189   9.205   1.189  1.00 94.05      C    C
ATOM   3384  HG2 LYS C   1       6.706   9.738   0.370  1.00 94.05      C    H
ATOM   3385  HG3 LYS C   1       6.423   8.790   1.843  1.00 94.05      C    H
ATOM   3386  CD  LYS C   1       7.989   8.034   0.593  1.00 94.05      C    C
ATOM   3387  HD2 LYS C   1       8.574   8.398  -0.252  1.00 94.05      C    H
ATOM   3388  HD3 LYS C   1       8.672   7.653   1.352  1.00 94.05      C    H
ATOM   3389  CE  LYS C   1       7.122   6.841   0.142  1.00 94.05      C    C
ATOM   3390  HE2 LYS C   1       7.726   6.163  -0.462  1.00 94.05      C    H
ATOM   3391  HE3 LYS C   1       6.819   6.285   1.029  1.00 94.05      C    H
ATOM   3392  NZ  LYS C   1       5.899   7.222  -0.601  1.00 94.05      C    N
ATOM   3393  HZ1 LYS C   1       5.340   6.410  -0.822  1.00 94.05      C    H
ATOM   3394  HZ2 LYS C   1       5.298   7.819  -0.052  1.00 94.05      C    H
ATOM   3395  HZ3 LYS C   1       6.106   7.682  -1.476  1.00 94.05      C    H
ATOM   3396  N   SER C   2       4.846  11.126   2.519  1.00 94.33      C    N
ATOM   3397  H   SER C   2       4.855  11.433   1.556  1.00 94.33      C    H
ATOM   3398  CA  SER C   2       3.549  10.842   3.117  1.00 94.33      C    C
ATOM   3399  HA  SER C   2       3.497  11.357   4.077  1.00 94.33      C    H
ATOM   3400  C   SER C   2       3.343   9.349   3.392  1.00 94.33      C    C
ATOM   3401  CB  SER C   2       2.455  11.425   2.224  1.00 94.33      C    C
ATOM   3402  HB2 SER C   2       2.552  12.510   2.203  1.00 94.33      C    H
ATOM   3403  HB3 SER C   2       1.484  11.169   2.648  1.00 94.33      C    H
ATOM   3404  O   SER C   2       4.019   8.502   2.800  1.00 94.33      C    O
ATOM   3405  OG  SER C   2       2.524  10.934   0.896  1.00 94.33      C    O
ATOM   3406  HG  SER C   2       3.379  11.106   0.496  1.00 94.33      C    H
ATOM   3407  N   PHE C   3       2.424   9.035   4.310  1.00 91.37      C    N
ATOM   3408  H   PHE C   3       1.811   9.758   4.658  1.00 91.37      C    H
ATOM   3409  CA  PHE C   3       1.962   7.670   4.521  1.00 91.37      C    C
ATOM   3410  HA  PHE C   3       2.810   6.988   4.467  1.00 91.37      C    H
ATOM   3411  C   PHE C   3       0.979   7.308   3.418  1.00 91.37      C    C
ATOM   3412  CB  PHE C   3       1.292   7.513   5.890  1.00 91.37      C    C
ATOM   3413  HB2 PHE C   3       0.496   8.253   5.981  1.00 91.37      C    H
ATOM   3414  HB3 PHE C   3       2.022   7.710   6.674  1.00 91.37      C    H
ATOM   3415  O   PHE C   3       0.170   8.139   3.006  1.00 91.37      C    O
ATOM   3416  CG  PHE C   3       0.708   6.128   6.103  1.00 91.37      C    C
ATOM   3417  CD1 PHE C   3      -0.683   5.948   6.198  1.00 91.37      C    C
ATOM   3418  HD1 PHE C   3      -1.344   6.800   6.132  1.00 91.37      C    H
ATOM   3419  CD2 PHE C   3       1.552   5.002   6.115  1.00 91.37      C    C
ATOM   3420  HD2 PHE C   3       2.613   5.128   5.962  1.00 91.37      C    H
ATOM   3421  CE1 PHE C   3      -1.218   4.654   6.337  1.00 91.37      C    C
ATOM   3422  HE1 PHE C   3      -2.288   4.514   6.386  1.00 91.37      C    H
ATOM   3423  CE2 PHE C   3       1.024   3.711   6.285  1.00 91.37      C    C
ATOM   3424  HE2 PHE C   3       1.674   2.848   6.298  1.00 91.37      C    H
ATOM   3425  CZ  PHE C   3      -0.365   3.538   6.400  1.00 91.37      C    C
ATOM   3426  HZ  PHE C   3      -0.779   2.546   6.503  1.00 91.37      C    H
ATOM   3427  N   GLU C   4       1.049   6.075   2.938  1.00 81.06      C    N
ATOM   3428  H   GLU C   4       1.653   5.396   3.379  1.00 81.06      C    H
ATOM   3429  CA  GLU C   4       0.202   5.614   1.849  1.00 81.06      C    C
ATOM   3430  HA  GLU C   4      -0.059   6.473   1.231  1.00 81.06      C    H
ATOM   3431  C   GLU C   4      -1.127   5.109   2.407  1.00 81.06      C    C
ATOM   3432  CB  GLU C   4       0.988   4.676   0.934  1.00 81.06      C    C
ATOM   3433  HB2 GLU C   4       0.338   4.398   0.105  1.00 81.06      C    H
ATOM   3434  HB3 GLU C   4       1.295   3.782   1.478  1.00 81.06      C    H
ATOM   3435  O   GLU C   4      -1.296   3.943   2.753  1.00 81.06      C    O
ATOM   3436  CG  GLU C   4       2.237   5.431   0.413  1.00 81.06      C    C
ATOM   3437  HG2 GLU C   4       1.944   6.426   0.080  1.00 81.06      C    H
ATOM   3438  HG3 GLU C   4       2.959   5.549   1.221  1.00 81.06      C    H
ATOM   3439  CD  GLU C   4       2.932   4.751  -0.752  1.00 81.06      C    C
ATOM   3440  OE1 GLU C   4       4.006   5.243  -1.191  1.00 81.06      C    O
ATOM   3441  OE2 GLU C   4       2.335   3.800  -1.272  1.00 81.06      C    O
ATOM   3442  N   ASP C   5      -2.034   6.070   2.587  1.00 63.78      C    N
ATOM   3443  H   ASP C   5      -1.784   7.002   2.288  1.00 63.78      C    H
ATOM   3444  CA  ASP C   5      -3.290   5.934   3.314  1.00 63.78      C    C
ATOM   3445  HA  ASP C   5      -3.132   5.277   4.168  1.00 63.78      C    H
ATOM   3446  C   ASP C   5      -4.402   5.356   2.447  1.00 63.78      C    C
ATOM   3447  CB  ASP C   5      -3.708   7.316   3.821  1.00 63.78      C    C
ATOM   3448  HB2 ASP C   5      -2.891   7.743   4.402  1.00 63.78      C    H
ATOM   3449  HB3 ASP C   5      -3.904   7.981   2.980  1.00 63.78      C    H
ATOM   3450  O   ASP C   5      -4.920   6.029   1.552  1.00 63.78      C    O
ATOM   3451  CG  ASP C   5      -4.940   7.239   4.714  1.00 63.78      C    C
ATOM   3452  OD1 ASP C   5      -5.045   6.233   5.451  1.00 63.78      C    O
ATOM   3453  OD2 ASP C   5      -5.624   8.274   4.852  1.00 63.78      C    O
ATOM   3454  N   ILE C   6      -4.788   4.111   2.702  1.00 66.84      C    N
ATOM   3455  H   ILE C   6      -4.312   3.591   3.425  1.00 66.84      C    H
ATOM   3456  CA  ILE C   6      -5.843   3.456   1.919  1.00 66.84      C    C
ATOM   3457  HA  ILE C   6      -6.493   4.234   1.518  1.00 66.84      C    H
ATOM   3458  C   ILE C   6      -6.747   2.636   2.847  1.00 66.84      C    C
ATOM   3459  CB  ILE C   6      -5.266   2.688   0.704  1.00 66.84      C    C
ATOM   3460  HB  ILE C   6      -4.997   1.697   1.071  1.00 66.84      C    H
ATOM   3461  O   ILE C   6      -7.215   1.554   2.506  1.00 66.84      C    O
ATOM   3462  CG1 ILE C   6      -4.014   3.371   0.082  1.00 66.84      C    C
ATOM   3463 HG12 ILE C   6      -3.279   3.602   0.852  1.00 66.84      C    H
ATOM   3464 HG13 ILE C   6      -4.334   4.313  -0.366  1.00 66.84      C    H
ATOM   3465  CG2 ILE C   6      -6.350   2.533  -0.379  1.00 66.84      C    C
ATOM   3466 HG21 ILE C   6      -6.002   1.912  -1.204  1.00 66.84      C    H
ATOM   3467 HG22 ILE C   6      -7.236   2.049   0.033  1.00 66.84      C    H
ATOM   3468 HG23 ILE C   6      -6.641   3.510  -0.766  1.00 66.84      C    H
ATOM   3469  CD1 ILE C   6      -3.210   2.616  -0.963  1.00 66.84      C    C
ATOM   3470 HD11 ILE C   6      -2.443   2.045  -0.438  1.00 66.84      C    H
ATOM   3471 HD12 ILE C   6      -3.847   1.995  -1.593  1.00 66.84      C    H
ATOM   3472 HD13 ILE C   6      -2.694   3.336  -1.599  1.00 66.84      C    H
ATOM   3473  N   HIS C   7      -6.982   3.164   4.055  1.00 80.80      C    N
ATOM   3474  H   HIS C   7      -6.568   4.057   4.282  1.00 80.80      C    H
ATOM   3475  CA  HIS C   7      -7.879   2.558   5.036  1.00 80.80      C    C
ATOM   3476  HA  HIS C   7      -8.213   1.590   4.662  1.00 80.80      C    H
ATOM   3477  C   HIS C   7      -9.117   3.421   5.232  1.00 80.80      C    C
ATOM   3478  CB  HIS C   7      -7.132   2.266   6.337  1.00 80.80      C    C
ATOM   3479  HB2 HIS C   7      -6.713   3.189   6.739  1.00 80.80      C    H
ATOM   3480  HB3 HIS C   7      -7.830   1.856   7.067  1.00 80.80      C    H
ATOM   3481  O   HIS C   7      -9.065   4.545   5.732  1.00 80.80      C    O
ATOM   3482  CG  HIS C   7      -6.036   1.261   6.109  1.00 80.80      C    C
ATOM   3483  CD2 HIS C   7      -4.700   1.485   6.263  1.00 80.80      C    C
ATOM   3484  HD2 HIS C   7      -4.243   2.406   6.593  1.00 80.80      C    H
ATOM   3485  ND1 HIS C   7      -6.227  -0.022   5.594  1.00 80.80      C    N
ATOM   3486  CE1 HIS C   7      -5.004  -0.543   5.453  1.00 80.80      C    C
ATOM   3487  HE1 HIS C   7      -4.800  -1.521   5.043  1.00 80.80      C    H
ATOM   3488  NE2 HIS C   7      -4.070   0.330   5.860  1.00 80.80      C    N
ATOM   3489  HE2 HIS C   7      -3.078   0.155   5.794  1.00 80.80      C    H
ATOM   3490  N   HIS C   8     -10.256   2.876   4.821  1.00 88.85      C    N
ATOM   3491  H   HIS C   8     -10.224   1.964   4.387  1.00 88.85      C    H
ATOM   3492  CA  HIS C   8     -11.546   3.530   4.977  1.00 88.85      C    C
ATOM   3493  HA  HIS C   8     -11.425   4.578   4.702  1.00 88.85      C    H
ATOM   3494  C   HIS C   8     -12.048   3.493   6.422  1.00 88.85      C    C
ATOM   3495  CB  HIS C   8     -12.557   2.896   4.025  1.00 88.85      C    C
ATOM   3496  HB2 HIS C   8     -12.537   1.812   4.136  1.00 88.85      C    H
ATOM   3497  HB3 HIS C   8     -13.557   3.240   4.291  1.00 88.85      C    H
ATOM   3498  O   HIS C   8     -11.691   2.599   7.195  1.00 88.85      C    O
ATOM   3499  CG  HIS C   8     -12.315   3.270   2.591  1.00 88.85      C    C
ATOM   3500  CD2 HIS C   8     -12.044   2.419   1.554  1.00 88.85      C    C
ATOM   3501  HD2 HIS C   8     -11.914   1.349   1.618  1.00 88.85      C    H
ATOM   3502  ND1 HIS C   8     -12.404   4.542   2.071  1.00 88.85      C    N
ATOM   3503  HD1 HIS C   8     -12.564   5.388   2.599  1.00 88.85      C    H
ATOM   3504  CE1 HIS C   8     -12.213   4.450   0.745  1.00 88.85      C    C
ATOM   3505  HE1 HIS C   8     -12.245   5.274   0.048  1.00 88.85      C    H
ATOM   3506  NE2 HIS C   8     -12.039   3.175   0.381  1.00 88.85      C    N
ATOM   3507  N   TYR C   9     -12.899   4.460   6.765  1.00 94.43      C    N
ATOM   3508  H   TYR C   9     -13.126   5.157   6.070  1.00 94.43      C    H
ATOM   3509  CA  TYR C   9     -13.572   4.533   8.065  1.00 94.43      C    C
ATOM   3510  HA  TYR C   9     -12.827   4.384   8.847  1.00 94.43      C    H
ATOM   3511  C   TYR C   9     -14.588   3.402   8.273  1.00 94.43      C    C
ATOM   3512  CB  TYR C   9     -14.180   5.938   8.259  1.00 94.43      C    C
ATOM   3513  HB2 TYR C   9     -14.898   5.879   9.077  1.00 94.43      C    H
ATOM   3514  HB3 TYR C   9     -14.736   6.212   7.362  1.00 94.43      C    H
ATOM   3515  O   TYR C   9     -15.078   2.763   7.313  1.00 94.43      C    O
ATOM   3516  CG  TYR C   9     -13.219   7.073   8.602  1.00 94.43      C    C
ATOM   3517  CD1 TYR C   9     -11.818   6.931   8.490  1.00 94.43      C    C
ATOM   3518  HD1 TYR C   9     -11.386   6.004   8.142  1.00 94.43      C    H
ATOM   3519  CD2 TYR C   9     -13.748   8.294   9.069  1.00 94.43      C    C
ATOM   3520  HD2 TYR C   9     -14.816   8.409   9.182  1.00 94.43      C    H
ATOM   3521  CE1 TYR C   9     -10.957   7.983   8.850  1.00 94.43      C    C
ATOM   3522  HE1 TYR C   9      -9.887   7.855   8.774  1.00 94.43      C    H
ATOM   3523  CE2 TYR C   9     -12.889   9.356   9.420  1.00 94.43      C    C
ATOM   3524  HE2 TYR C   9     -13.291  10.282   9.803  1.00 94.43      C    H
ATOM   3525  OH  TYR C   9     -10.663  10.208   9.680  1.00 94.43      C    O
ATOM   3526  HH  TYR C   9      -9.760   9.915   9.823  1.00 94.43      C    H
ATOM   3527  CZ  TYR C   9     -11.492   9.197   9.320  1.00 94.43      C    C
ATOM   3528  OXT TYR C   9     -14.942   3.161   9.446  1.00 94.43      C    O
ATOM   3529  N   GLY A   1      18.312  19.649  17.407  1.00 93.16      D    N
ATOM   3530  H   GLY A   1      18.924  20.452  17.393  1.00 93.16      D    H
ATOM   3531  H2  GLY A   1      18.831  18.812  17.184  1.00 93.16      D    H
ATOM   3532  H3  GLY A   1      17.622  19.762  16.677  1.00 93.16      D    H
ATOM   3533  CA  GLY A   1      17.641  19.496  18.718  1.00 93.16      D    C
ATOM   3534  HA2 GLY A   1      18.382  19.352  19.504  1.00 93.16      D    H
ATOM   3535  HA3 GLY A   1      17.038  20.380  18.923  1.00 93.16      D    H
ATOM   3536  C   GLY A   1      16.736  18.283  18.666  1.00 93.16      D    C
ATOM   3537  O   GLY A   1      17.099  17.326  17.995  1.00 93.16      D    O
ATOM   3538  N   SER A   2      15.575  18.316  19.324  1.00 97.98      D    N
ATOM   3539  H   SER A   2      15.326  19.136  19.859  1.00 97.98      D    H
ATOM   3540  CA  SER A   2      14.452  17.444  18.938  1.00 97.98      D    C
ATOM   3541  HA  SER A   2      14.816  16.436  18.739  1.00 97.98      D    H
ATOM   3542  C   SER A   2      13.813  18.001  17.669  1.00 97.98      D    C
ATOM   3543  CB  SER A   2      13.380  17.367  20.027  1.00 97.98      D    C
ATOM   3544  HB2 SER A   2      12.588  16.692  19.700  1.00 97.98      D    H
ATOM   3545  HB3 SER A   2      12.950  18.356  20.185  1.00 97.98      D    H
ATOM   3546  O   SER A   2      13.784  19.218  17.506  1.00 97.98      D    O
ATOM   3547  OG  SER A   2      13.924  16.892  21.245  1.00 97.98      D    O
ATOM   3548  HG  SER A   2      13.190  16.747  21.847  1.00 97.98      D    H
ATOM   3549  N   HIS A   3      13.314  17.130  16.800  1.00 98.78      D    N
ATOM   3550  H   HIS A   3      13.289  16.152  17.051  1.00 98.78      D    H
ATOM   3551  CA  HIS A   3      12.677  17.521  15.540  1.00 98.78      D    C
ATOM   3552  HA  HIS A   3      12.367  18.564  15.592  1.00 98.78      D    H
ATOM   3553  C   HIS A   3      11.433  16.675  15.297  1.00 98.78      D    C
ATOM   3554  CB  HIS A   3      13.661  17.368  14.374  1.00 98.78      D    C
ATOM   3555  HB2 HIS A   3      14.046  16.348  14.358  1.00 98.78      D    H
ATOM   3556  HB3 HIS A   3      13.129  17.550  13.440  1.00 98.78      D    H
ATOM   3557  O   HIS A   3      11.316  15.571  15.826  1.00 98.78      D    O
ATOM   3558  CG  HIS A   3      14.810  18.337  14.439  1.00 98.78      D    C
ATOM   3559  CD2 HIS A   3      16.057  18.104  14.949  1.00 98.78      D    C
ATOM   3560  HD2 HIS A   3      16.400  17.167  15.362  1.00 98.78      D    H
ATOM   3561  ND1 HIS A   3      14.774  19.653  14.049  1.00 98.78      D    N
ATOM   3562  HD1 HIS A   3      13.982  20.139  13.655  1.00 98.78      D    H
ATOM   3563  CE1 HIS A   3      15.968  20.202  14.312  1.00 98.78      D    C
ATOM   3564  HE1 HIS A   3      16.221  21.231  14.104  1.00 98.78      D    H
ATOM   3565  NE2 HIS A   3      16.787  19.300  14.895  1.00 98.78      D    N
ATOM   3566  N   SER A   4      10.519  17.152  14.466  1.00 98.87      D    N
ATOM   3567  H   SER A   4      10.657  18.082  14.098  1.00 98.87      D    H
ATOM   3568  CA  SER A   4       9.293  16.438  14.127  1.00 98.87      D    C
ATOM   3569  HA  SER A   4       9.440  15.375  14.318  1.00 98.87      D    H
ATOM   3570  C   SER A   4       8.940  16.587  12.654  1.00 98.87      D    C
ATOM   3571  CB  SER A   4       8.150  16.912  15.027  1.00 98.87      D    C
ATOM   3572  HB2 SER A   4       8.444  16.817  16.072  1.00 98.87      D    H
ATOM   3573  HB3 SER A   4       7.274  16.288  14.853  1.00 98.87      D    H
ATOM   3574  O   SER A   4       9.278  17.571  12.001  1.00 98.87      D    O
ATOM   3575  OG  SER A   4       7.816  18.255  14.746  1.00 98.87      D    O
ATOM   3576  HG  SER A   4       8.616  18.786  14.782  1.00 98.87      D    H
ATOM   3577  N   MET A   5       8.231  15.598  12.118  1.00 98.82      D    N
ATOM   3578  H   MET A   5       8.016  14.806  12.706  1.00 98.82      D    H
ATOM   3579  CA  MET A   5       7.544  15.719  10.834  1.00 98.82      D    C
ATOM   3580  HA  MET A   5       7.696  16.725  10.443  1.00 98.82      D    H
ATOM   3581  C   MET A   5       6.056  15.521  11.071  1.00 98.82      D    C
ATOM   3582  CB  MET A   5       8.105  14.723   9.807  1.00 98.82      D    C
ATOM   3583  HB2 MET A   5       7.904  13.707  10.146  1.00 98.82      D    H
ATOM   3584  HB3 MET A   5       9.185  14.856   9.739  1.00 98.82      D    H
ATOM   3585  O   MET A   5       5.669  14.612  11.813  1.00 98.82      D    O
ATOM   3586  CG  MET A   5       7.521  14.929   8.401  1.00 98.82      D    C
ATOM   3587  HG2 MET A   5       6.471  14.634   8.407  1.00 98.82      D    H
ATOM   3588  HG3 MET A   5       7.570  15.991   8.164  1.00 98.82      D    H
ATOM   3589  SD  MET A   5       8.367  14.046   7.052  1.00 98.82      D    S
ATOM   3590  CE  MET A   5       8.247  12.338   7.633  1.00 98.82      D    C
ATOM   3591  HE1 MET A   5       8.759  12.243   8.591  1.00 98.82      D    H
ATOM   3592  HE2 MET A   5       8.726  11.672   6.915  1.00 98.82      D    H
ATOM   3593  HE3 MET A   5       7.200  12.058   7.749  1.00 98.82      D    H
ATOM   3594  N   ARG A   6       5.221  16.338  10.429  1.00 98.78      D    N
ATOM   3595  H   ARG A   6       5.622  17.082   9.876  1.00 98.78      D    H
ATOM   3596  CA  ARG A   6       3.760  16.209  10.463  1.00 98.78      D    C
ATOM   3597  HA  ARG A   6       3.497  15.200  10.780  1.00 98.78      D    H
ATOM   3598  C   ARG A   6       3.161  16.390   9.083  1.00 98.78      D    C
ATOM   3599  CB  ARG A   6       3.143  17.224  11.442  1.00 98.78      D    C
ATOM   3600  HB2 ARG A   6       2.060  17.228  11.312  1.00 98.78      D    H
ATOM   3601  HB3 ARG A   6       3.512  18.220  11.199  1.00 98.78      D    H
ATOM   3602  O   ARG A   6       3.560  17.280   8.339  1.00 98.78      D    O
ATOM   3603  CG  ARG A   6       3.442  16.939  12.918  1.00 98.78      D    C
ATOM   3604  HG2 ARG A   6       4.519  16.944  13.085  1.00 98.78      D    H
ATOM   3605  HG3 ARG A   6       3.006  17.741  13.514  1.00 98.78      D    H
ATOM   3606  CD  ARG A   6       2.840  15.601  13.376  1.00 98.78      D    C
ATOM   3607  HD2 ARG A   6       1.769  15.606  13.173  1.00 98.78      D    H
ATOM   3608  HD3 ARG A   6       3.286  14.774  12.825  1.00 98.78      D    H
ATOM   3609  NE  ARG A   6       3.052  15.397  14.812  1.00 98.78      D    N
ATOM   3610  HE  ARG A   6       2.295  15.658  15.428  1.00 98.78      D    H
ATOM   3611  NH1 ARG A   6       5.236  14.646  14.730  1.00 98.78      D    N
ATOM   3612 HH11 ARG A   6       6.071  14.528  15.286  1.00 98.78      D    H
ATOM   3613 HH12 ARG A   6       5.272  14.658  13.721  1.00 98.78      D    H
ATOM   3614  NH2 ARG A   6       4.299  15.143  16.666  1.00 98.78      D    N
ATOM   3615 HH21 ARG A   6       3.520  15.379  17.263  1.00 98.78      D    H
ATOM   3616 HH22 ARG A   6       5.211  14.963  17.062  1.00 98.78      D    H
ATOM   3617  CZ  ARG A   6       4.187  15.053  15.383  1.00 98.78      D    C
ATOM   3618  N   TYR A   7       2.170  15.570   8.769  1.00 98.67      D    N
ATOM   3619  H   TYR A   7       1.908  14.862   9.440  1.00 98.67      D    H
ATOM   3620  CA  TYR A   7       1.235  15.828   7.683  1.00 98.67      D    C
ATOM   3621  HA  TYR A   7       1.573  16.689   7.106  1.00 98.67      D    H
ATOM   3622  C   TYR A   7      -0.130  16.166   8.273  1.00 98.67      D    C
ATOM   3623  CB  TYR A   7       1.163  14.632   6.735  1.00 98.67      D    C
ATOM   3624  HB2 TYR A   7       1.100  13.725   7.336  1.00 98.67      D    H
ATOM   3625  HB3 TYR A   7       0.244  14.701   6.153  1.00 98.67      D    H
ATOM   3626  O   TYR A   7      -0.574  15.515   9.218  1.00 98.67      D    O
ATOM   3627  CG  TYR A   7       2.330  14.523   5.770  1.00 98.67      D    C
ATOM   3628  CD1 TYR A   7       2.236  15.085   4.482  1.00 98.67      D    C
ATOM   3629  HD1 TYR A   7       1.343  15.620   4.195  1.00 98.67      D    H
ATOM   3630  CD2 TYR A   7       3.504  13.848   6.154  1.00 98.67      D    C
ATOM   3631  HD2 TYR A   7       3.578  13.434   7.149  1.00 98.67      D    H
ATOM   3632  CE1 TYR A   7       3.299  14.946   3.566  1.00 98.67      D    C
ATOM   3633  HE1 TYR A   7       3.212  15.358   2.571  1.00 98.67      D    H
ATOM   3634  CE2 TYR A   7       4.581  13.731   5.252  1.00 98.67      D    C
ATOM   3635  HE2 TYR A   7       5.480  13.214   5.553  1.00 98.67      D    H
ATOM   3636  OH  TYR A   7       5.496  14.094   3.057  1.00 98.67      D    O
ATOM   3637  HH  TYR A   7       5.204  14.272   2.160  1.00 98.67      D    H
ATOM   3638  CZ  TYR A   7       4.478  14.270   3.949  1.00 98.67      D    C
ATOM   3639  N   PHE A   8      -0.784  17.170   7.696  1.00 98.83      D    N
ATOM   3640  H   PHE A   8      -0.330  17.656   6.936  1.00 98.83      D    H
ATOM   3641  CA  PHE A   8      -2.131  17.599   8.053  1.00 98.83      D    C
ATOM   3642  HA  PHE A   8      -2.524  16.972   8.855  1.00 98.83      D    H
ATOM   3643  C   PHE A   8      -3.027  17.473   6.834  1.00 98.83      D    C
ATOM   3644  CB  PHE A   8      -2.133  19.048   8.537  1.00 98.83      D    C
ATOM   3645  HB2 PHE A   8      -3.161  19.338   8.753  1.00 98.83      D    H
ATOM   3646  HB3 PHE A   8      -1.784  19.695   7.732  1.00 98.83      D    H
ATOM   3647  O   PHE A   8      -2.758  18.100   5.805  1.00 98.83      D    O
ATOM   3648  CG  PHE A   8      -1.285  19.312   9.754  1.00 98.83      D    C
ATOM   3649  CD1 PHE A   8      -1.894  19.383  11.016  1.00 98.83      D    C
ATOM   3650  HD1 PHE A   8      -2.958  19.226  11.120  1.00 98.83      D    H
ATOM   3651  CD2 PHE A   8       0.097  19.548   9.623  1.00 98.83      D    C
ATOM   3652  HD2 PHE A   8       0.566  19.507   8.651  1.00 98.83      D    H
ATOM   3653  CE1 PHE A   8      -1.125  19.722  12.138  1.00 98.83      D    C
ATOM   3654  HE1 PHE A   8      -1.616  19.870  13.089  1.00 98.83      D    H
ATOM   3655  CE2 PHE A   8       0.871  19.849  10.756  1.00 98.83      D    C
ATOM   3656  HE2 PHE A   8       1.927  20.050  10.656  1.00 98.83      D    H
ATOM   3657  CZ  PHE A   8       0.259  19.931  12.018  1.00 98.83      D    C
ATOM   3658  HZ  PHE A   8       0.845  20.199  12.885  1.00 98.83      D    H
ATOM   3659  N   TYR A   9      -4.076  16.668   6.951  1.00 98.54      D    N
ATOM   3660  H   TYR A   9      -4.217  16.198   7.834  1.00 98.54      D    H
ATOM   3661  CA  TYR A   9      -5.097  16.486   5.930  1.00 98.54      D    C
ATOM   3662  HA  TYR A   9      -4.789  16.975   5.006  1.00 98.54      D    H
ATOM   3663  C   TYR A   9      -6.402  17.122   6.389  1.00 98.54      D    C
ATOM   3664  CB  TYR A   9      -5.301  14.997   5.630  1.00 98.54      D    C
ATOM   3665  HB2 TYR A   9      -6.129  14.910   4.927  1.00 98.54      D    H
ATOM   3666  HB3 TYR A   9      -5.611  14.503   6.551  1.00 98.54      D    H
ATOM   3667  O   TYR A   9      -6.803  16.955   7.540  1.00 98.54      D    O
ATOM   3668  CG  TYR A   9      -4.124  14.227   5.051  1.00 98.54      D    C
ATOM   3669  CD1 TYR A   9      -2.935  14.861   4.633  1.00 98.54      D    C
ATOM   3670  HD1 TYR A   9      -2.825  15.934   4.691  1.00 98.54      D    H
ATOM   3671  CD2 TYR A   9      -4.244  12.833   4.918  1.00 98.54      D    C
ATOM   3672  HD2 TYR A   9      -5.143  12.338   5.256  1.00 98.54      D    H
ATOM   3673  CE1 TYR A   9      -1.866  14.108   4.123  1.00 98.54      D    C
ATOM   3674  HE1 TYR A   9      -0.947  14.590   3.825  1.00 98.54      D    H
ATOM   3675  CE2 TYR A   9      -3.200  12.078   4.358  1.00 98.54      D    C
ATOM   3676  HE2 TYR A   9      -3.288  11.007   4.251  1.00 98.54      D    H
ATOM   3677  OH  TYR A   9      -0.974  11.981   3.516  1.00 98.54      D    O
ATOM   3678  HH  TYR A   9      -0.161  12.491   3.501  1.00 98.54      D    H
ATOM   3679  CZ  TYR A   9      -2.008  12.716   3.975  1.00 98.54      D    C
ATOM   3680  N   THR A  10      -7.082  17.793   5.466  1.00 98.80      D    N
ATOM   3681  H   THR A  10      -6.648  17.919   4.563  1.00 98.80      D    H
ATOM   3682  CA  THR A  10      -8.425  18.342   5.661  1.00 98.80      D    C
ATOM   3683  HA  THR A  10      -8.871  17.912   6.557  1.00 98.80      D    H
ATOM   3684  C   THR A  10      -9.278  17.971   4.458  1.00 98.80      D    C
ATOM   3685  CB  THR A  10      -8.388  19.868   5.834  1.00 98.80      D    C
ATOM   3686  HB  THR A  10      -7.984  20.328   4.932  1.00 98.80      D    H
ATOM   3687  O   THR A  10      -8.986  18.389   3.337  1.00 98.80      D    O
ATOM   3688  CG2 THR A  10      -9.772  20.451   6.122  1.00 98.80      D    C
ATOM   3689 HG21 THR A  10     -10.195  19.973   7.005  1.00 98.80      D    H
ATOM   3690 HG22 THR A  10      -9.693  21.523   6.298  1.00 98.80      D    H
ATOM   3691 HG23 THR A  10     -10.436  20.287   5.272  1.00 98.80      D    H
ATOM   3692  OG1 THR A  10      -7.575  20.224   6.928  1.00 98.80      D    O
ATOM   3693  HG1 THR A  10      -7.490  21.180   6.940  1.00 98.80      D    H
ATOM   3694  N   ALA A  11     -10.347  17.217   4.694  1.00 98.68      D    N
ATOM   3695  H   ALA A  11     -10.518  16.910   5.641  1.00 98.68      D    H
ATOM   3696  CA  ALA A  11     -11.360  16.881   3.704  1.00 98.68      D    C
ATOM   3697  HA  ALA A  11     -11.050  17.248   2.726  1.00 98.68      D    H
ATOM   3698  C   ALA A  11     -12.689  17.532   4.090  1.00 98.68      D    C
ATOM   3699  CB  ALA A  11     -11.480  15.364   3.612  1.00 98.68      D    C
ATOM   3700  HB1 ALA A  11     -11.890  14.965   4.540  1.00 98.68      D    H
ATOM   3701  HB2 ALA A  11     -12.138  15.095   2.785  1.00 98.68      D    H
ATOM   3702  HB3 ALA A  11     -10.492  14.932   3.456  1.00 98.68      D    H
ATOM   3703  O   ALA A  11     -13.197  17.291   5.181  1.00 98.68      D    O
ATOM   3704  N   MET A  12     -13.258  18.345   3.205  1.00 98.77      D    N
ATOM   3705  H   MET A  12     -12.787  18.491   2.323  1.00 98.77      D    H
ATOM   3706  CA  MET A  12     -14.479  19.106   3.476  1.00 98.77      D    C
ATOM   3707  HA  MET A  12     -14.892  18.817   4.442  1.00 98.77      D    H
ATOM   3708  C   MET A  12     -15.529  18.822   2.407  1.00 98.77      D    C
ATOM   3709  CB  MET A  12     -14.119  20.595   3.555  1.00 98.77      D    C
ATOM   3710  HB2 MET A  12     -13.399  20.734   4.361  1.00 98.77      D    H
ATOM   3711  HB3 MET A  12     -13.647  20.896   2.619  1.00 98.77      D    H
ATOM   3712  O   MET A  12     -15.309  19.124   1.229  1.00 98.77      D    O
ATOM   3713  CG  MET A  12     -15.330  21.503   3.803  1.00 98.77      D    C
ATOM   3714  HG2 MET A  12     -16.074  21.312   3.029  1.00 98.77      D    H
ATOM   3715  HG3 MET A  12     -15.781  21.264   4.766  1.00 98.77      D    H
ATOM   3716  SD  MET A  12     -14.938  23.275   3.735  1.00 98.77      D    S
ATOM   3717  CE  MET A  12     -14.025  23.477   5.286  1.00 98.77      D    C
ATOM   3718  HE1 MET A  12     -13.624  24.489   5.343  1.00 98.77      D    H
ATOM   3719  HE2 MET A  12     -13.207  22.760   5.346  1.00 98.77      D    H
ATOM   3720  HE3 MET A  12     -14.714  23.323   6.117  1.00 98.77      D    H
ATOM   3721  N   SER A  13     -16.679  18.271   2.807  1.00 98.73      D    N
ATOM   3722  H   SER A  13     -16.828  18.123   3.795  1.00 98.73      D    H
ATOM   3723  CA  SER A  13     -17.832  18.158   1.910  1.00 98.73      D    C
ATOM   3724  HA  SER A  13     -17.472  17.791   0.949  1.00 98.73      D    H
ATOM   3725  C   SER A  13     -18.445  19.535   1.664  1.00 98.73      D    C
ATOM   3726  CB  SER A  13     -18.879  17.149   2.410  1.00 98.73      D    C
ATOM   3727  HB2 SER A  13     -18.393  16.207   2.667  1.00 98.73      D    H
ATOM   3728  HB3 SER A  13     -19.596  16.962   1.610  1.00 98.73      D    H
ATOM   3729  O   SER A  13     -18.382  20.427   2.502  1.00 98.73      D    O
ATOM   3730  OG  SER A  13     -19.576  17.637   3.531  1.00 98.73      D    O
ATOM   3731  HG  SER A  13     -20.359  17.104   3.691  1.00 98.73      D    H
ATOM   3732  N   ARG A  14     -19.027  19.740   0.484  1.00 98.06      D    N
ATOM   3733  H   ARG A  14     -19.014  18.989  -0.192  1.00 98.06      D    H
ATOM   3734  CA  ARG A  14     -19.690  20.999   0.119  1.00 98.06      D    C
ATOM   3735  HA  ARG A  14     -20.068  21.469   1.027  1.00 98.06      D    H
ATOM   3736  C   ARG A  14     -20.914  20.717  -0.757  1.00 98.06      D    C
ATOM   3737  CB  ARG A  14     -18.665  21.969  -0.503  1.00 98.06      D    C
ATOM   3738  HB2 ARG A  14     -19.189  22.843  -0.891  1.00 98.06      D    H
ATOM   3739  HB3 ARG A  14     -17.994  22.310   0.285  1.00 98.06      D    H
ATOM   3740  O   ARG A  14     -20.887  21.025  -1.949  1.00 98.06      D    O
ATOM   3741  CG  ARG A  14     -17.812  21.337  -1.614  1.00 98.06      D    C
ATOM   3742  HG2 ARG A  14     -18.448  20.876  -2.370  1.00 98.06      D    H
ATOM   3743  HG3 ARG A  14     -17.170  20.567  -1.185  1.00 98.06      D    H
ATOM   3744  CD  ARG A  14     -16.931  22.378  -2.297  1.00 98.06      D    C
ATOM   3745  HD2 ARG A  14     -17.560  23.113  -2.798  1.00 98.06      D    H
ATOM   3746  HD3 ARG A  14     -16.315  22.871  -1.546  1.00 98.06      D    H
ATOM   3747  NE  ARG A  14     -16.073  21.711  -3.279  1.00 98.06      D    N
ATOM   3748  HE  ARG A  14     -16.251  20.732  -3.452  1.00 98.06      D    H
ATOM   3749  NH1 ARG A  14     -14.615  23.417  -3.759  1.00 98.06      D    N
ATOM   3750 HH11 ARG A  14     -15.204  24.099  -3.302  1.00 98.06      D    H
ATOM   3751 HH12 ARG A  14     -13.676  23.631  -4.062  1.00 98.06      D    H
ATOM   3752  NH2 ARG A  14     -14.242  21.350  -4.508  1.00 98.06      D    N
ATOM   3753 HH21 ARG A  14     -13.299  21.614  -4.755  1.00 98.06      D    H
ATOM   3754 HH22 ARG A  14     -14.483  20.369  -4.486  1.00 98.06      D    H
ATOM   3755  CZ  ARG A  14     -14.991  22.178  -3.857  1.00 98.06      D    C
ATOM   3756  N   PRO A  15     -21.974  20.109  -0.193  1.00 98.11      D    N
ATOM   3757  CA  PRO A  15     -23.151  19.702  -0.958  1.00 98.11      D    C
ATOM   3758  HA  PRO A  15     -22.875  18.852  -1.582  1.00 98.11      D    H
ATOM   3759  C   PRO A  15     -23.699  20.830  -1.838  1.00 98.11      D    C
ATOM   3760  CB  PRO A  15     -24.179  19.239   0.072  1.00 98.11      D    C
ATOM   3761  HB2 PRO A  15     -24.794  20.076   0.402  1.00 98.11      D    H
ATOM   3762  HB3 PRO A  15     -24.805  18.437  -0.320  1.00 98.11      D    H
ATOM   3763  O   PRO A  15     -23.731  21.993  -1.435  1.00 98.11      D    O
ATOM   3764  CG  PRO A  15     -23.305  18.772   1.231  1.00 98.11      D    C
ATOM   3765  HG2 PRO A  15     -22.932  17.766   1.036  1.00 98.11      D    H
ATOM   3766  HG3 PRO A  15     -23.854  18.807   2.172  1.00 98.11      D    H
ATOM   3767  CD  PRO A  15     -22.149  19.761   1.214  1.00 98.11      D    C
ATOM   3768  HD2 PRO A  15     -22.422  20.650   1.782  1.00 98.11      D    H
ATOM   3769  HD3 PRO A  15     -21.268  19.292   1.652  1.00 98.11      D    H
ATOM   3770  N   GLY A  16     -24.062  20.496  -3.078  1.00 97.11      D    N
ATOM   3771  H   GLY A  16     -24.037  19.520  -3.335  1.00 97.11      D    H
ATOM   3772  CA  GLY A  16     -24.515  21.467  -4.083  1.00 97.11      D    C
ATOM   3773  HA2 GLY A  16     -24.976  20.928  -4.910  1.00 97.11      D    H
ATOM   3774  HA3 GLY A  16     -25.275  22.106  -3.634  1.00 97.11      D    H
ATOM   3775  C   GLY A  16     -23.425  22.380  -4.666  1.00 97.11      D    C
ATOM   3776  O   GLY A  16     -23.729  23.200  -5.527  1.00 97.11      D    O
ATOM   3777  N   ARG A  17     -22.158  22.257  -4.240  1.00 96.48      D    N
ATOM   3778  H   ARG A  17     -21.979  21.616  -3.480  1.00 96.48      D    H
ATOM   3779  CA  ARG A  17     -21.025  23.085  -4.705  1.00 96.48      D    C
ATOM   3780  HA  ARG A  17     -21.338  23.631  -5.595  1.00 96.48      D    H
ATOM   3781  C   ARG A  17     -19.822  22.254  -5.171  1.00 96.48      D    C
ATOM   3782  CB  ARG A  17     -20.650  24.123  -3.634  1.00 96.48      D    C
ATOM   3783  HB2 ARG A  17     -20.332  23.601  -2.731  1.00 96.48      D    H
ATOM   3784  HB3 ARG A  17     -19.815  24.719  -4.000  1.00 96.48      D    H
ATOM   3785  O   ARG A  17     -18.686  22.719  -5.111  1.00 96.48      D    O
ATOM   3786  CG  ARG A  17     -21.808  25.077  -3.298  1.00 96.48      D    C
ATOM   3787  HG2 ARG A  17     -22.187  25.513  -4.223  1.00 96.48      D    H
ATOM   3788  HG3 ARG A  17     -22.618  24.531  -2.816  1.00 96.48      D    H
ATOM   3789  CD  ARG A  17     -21.349  26.214  -2.378  1.00 96.48      D    C
ATOM   3790  HD2 ARG A  17     -20.513  26.727  -2.853  1.00 96.48      D    H
ATOM   3791  HD3 ARG A  17     -22.173  26.920  -2.270  1.00 96.48      D    H
ATOM   3792  NE  ARG A  17     -20.962  25.718  -1.041  1.00 96.48      D    N
ATOM   3793  HE  ARG A  17     -21.351  24.825  -0.772  1.00 96.48      D    H
ATOM   3794  NH1 ARG A  17     -19.686  27.514  -0.393  1.00 96.48      D    N
ATOM   3795 HH11 ARG A  17     -19.904  27.970  -1.267  1.00 96.48      D    H
ATOM   3796 HH12 ARG A  17     -19.121  27.977   0.305  1.00 96.48      D    H
ATOM   3797  NH2 ARG A  17     -19.938  25.783   0.993  1.00 96.48      D    N
ATOM   3798 HH21 ARG A  17     -20.328  24.880   1.225  1.00 96.48      D    H
ATOM   3799 HH22 ARG A  17     -19.358  26.249   1.676  1.00 96.48      D    H
ATOM   3800  CZ  ARG A  17     -20.200  26.338  -0.157  1.00 96.48      D    C
ATOM   3801  N   GLY A  18     -20.084  21.038  -5.650  1.00 96.25      D    N
ATOM   3802  H   GLY A  18     -21.042  20.722  -5.604  1.00 96.25      D    H
ATOM   3803  CA  GLY A  18     -19.091  20.124  -6.220  1.00 96.25      D    C
ATOM   3804  HA2 GLY A  18     -19.533  19.609  -7.073  1.00 96.25      D    H
ATOM   3805  HA3 GLY A  18     -18.237  20.695  -6.585  1.00 96.25      D    H
ATOM   3806  C   GLY A  18     -18.573  19.062  -5.247  1.00 96.25      D    C
ATOM   3807  O   GLY A  18     -19.047  18.932  -4.119  1.00 96.25      D    O
ATOM   3808  N   GLU A  19     -17.587  18.295  -5.713  1.00 96.68      D    N
ATOM   3809  H   GLU A  19     -17.268  18.438  -6.660  1.00 96.68      D    H
ATOM   3810  CA  GLU A  19     -16.932  17.236  -4.936  1.00 96.68      D    C
ATOM   3811  HA  GLU A  19     -17.688  16.509  -4.639  1.00 96.68      D    H
ATOM   3812  C   GLU A  19     -16.242  17.796  -3.680  1.00 96.68      D    C
ATOM   3813  CB  GLU A  19     -15.878  16.530  -5.805  1.00 96.68      D    C
ATOM   3814  HB2 GLU A  19     -15.275  17.286  -6.309  1.00 96.68      D    H
ATOM   3815  HB3 GLU A  19     -15.202  15.958  -5.169  1.00 96.68      D    H
ATOM   3816  O   GLU A  19     -15.751  18.936  -3.713  1.00 96.68      D    O
ATOM   3817  CG  GLU A  19     -16.481  15.595  -6.864  1.00 96.68      D    C
ATOM   3818  HG2 GLU A  19     -17.193  16.155  -7.471  1.00 96.68      D    H
ATOM   3819  HG3 GLU A  19     -15.676  15.265  -7.520  1.00 96.68      D    H
ATOM   3820  CD  GLU A  19     -17.151  14.358  -6.247  1.00 96.68      D    C
ATOM   3821  OE1 GLU A  19     -18.247  14.000  -6.721  1.00 96.68      D    O
ATOM   3822  OE2 GLU A  19     -16.560  13.791  -5.297  1.00 96.68      D    O
ATOM   3823  N   PRO A  20     -16.141  17.013  -2.588  1.00 98.32      D    N
ATOM   3824  CA  PRO A  20     -15.391  17.418  -1.410  1.00 98.32      D    C
ATOM   3825  HA  PRO A  20     -15.917  18.261  -0.962  1.00 98.32      D    H
ATOM   3826  C   PRO A  20     -13.956  17.828  -1.749  1.00 98.32      D    C
ATOM   3827  CB  PRO A  20     -15.422  16.229  -0.447  1.00 98.32      D    C
ATOM   3828  HB2 PRO A  20     -15.470  16.555   0.592  1.00 98.32      D    H
ATOM   3829  HB3 PRO A  20     -14.542  15.603  -0.591  1.00 98.32      D    H
ATOM   3830  O   PRO A  20     -13.261  17.149  -2.520  1.00 98.32      D    O
ATOM   3831  CG  PRO A  20     -16.682  15.469  -0.861  1.00 98.32      D    C
ATOM   3832  HG2 PRO A  20     -16.613  14.407  -0.624  1.00 98.32      D    H
ATOM   3833  HG3 PRO A  20     -17.554  15.908  -0.375  1.00 98.32      D    H
ATOM   3834  CD  PRO A  20     -16.765  15.714  -2.368  1.00 98.32      D    C
ATOM   3835  HD2 PRO A  20     -16.211  14.946  -2.908  1.00 98.32      D    H
ATOM   3836  HD3 PRO A  20     -17.810  15.708  -2.680  1.00 98.32      D    H
ATOM   3837  N   ARG A  21     -13.519  18.941  -1.154  1.00 98.54      D    N
ATOM   3838  H   ARG A  21     -14.116  19.358  -0.455  1.00 98.54      D    H
ATOM   3839  CA  ARG A  21     -12.149  19.438  -1.294  1.00 98.54      D    C
ATOM   3840  HA  ARG A  21     -11.806  19.222  -2.306  1.00 98.54      D    H
ATOM   3841  C   ARG A  21     -11.247  18.701  -0.317  1.00 98.54      D    C
ATOM   3842  CB  ARG A  21     -12.096  20.957  -1.093  1.00 98.54      D    C
ATOM   3843  HB2 ARG A  21     -12.796  21.425  -1.785  1.00 98.54      D    H
ATOM   3844  HB3 ARG A  21     -12.404  21.194  -0.074  1.00 98.54      D    H
ATOM   3845  O   ARG A  21     -11.597  18.570   0.853  1.00 98.54      D    O
ATOM   3846  CG  ARG A  21     -10.691  21.531  -1.352  1.00 98.54      D    C
ATOM   3847  HG2 ARG A  21     -10.389  21.320  -2.377  1.00 98.54      D    H
ATOM   3848  HG3 ARG A  21      -9.967  21.085  -0.669  1.00 98.54      D    H
ATOM   3849  CD  ARG A  21     -10.718  23.039  -1.122  1.00 98.54      D    C
ATOM   3850  HD2 ARG A  21     -11.489  23.478  -1.755  1.00 98.54      D    H
ATOM   3851  HD3 ARG A  21     -10.982  23.214  -0.079  1.00 98.54      D    H
ATOM   3852  NE  ARG A  21      -9.429  23.688  -1.423  1.00 98.54      D    N
ATOM   3853  HE  ARG A  21      -8.750  23.183  -1.974  1.00 98.54      D    H
ATOM   3854  NH1 ARG A  21      -9.914  25.665  -0.367  1.00 98.54      D    N
ATOM   3855 HH11 ARG A  21     -10.817  25.281  -0.130  1.00 98.54      D    H
ATOM   3856 HH12 ARG A  21      -9.640  26.602  -0.107  1.00 98.54      D    H
ATOM   3857  NH2 ARG A  21      -7.974  25.451  -1.394  1.00 98.54      D    N
ATOM   3858 HH21 ARG A  21      -7.729  26.404  -1.165  1.00 98.54      D    H
ATOM   3859 HH22 ARG A  21      -7.377  24.938  -2.027  1.00 98.54      D    H
ATOM   3860  CZ  ARG A  21      -9.108  24.920  -1.072  1.00 98.54      D    C
ATOM   3861  N   PHE A  22     -10.086  18.273  -0.792  1.00 98.58      D    N
ATOM   3862  H   PHE A  22      -9.880  18.448  -1.766  1.00 98.58      D    H
ATOM   3863  CA  PHE A  22      -9.029  17.677   0.011  1.00 98.58      D    C
ATOM   3864  HA  PHE A  22      -9.341  17.624   1.054  1.00 98.58      D    H
ATOM   3865  C   PHE A  22      -7.771  18.539  -0.073  1.00 98.58      D    C
ATOM   3866  CB  PHE A  22      -8.769  16.247  -0.464  1.00 98.58      D    C
ATOM   3867  HB2 PHE A  22      -9.681  15.662  -0.347  1.00 98.58      D    H
ATOM   3868  HB3 PHE A  22      -8.521  16.267  -1.526  1.00 98.58      D    H
ATOM   3869  O   PHE A  22      -7.272  18.813  -1.166  1.00 98.58      D    O
ATOM   3870  CG  PHE A  22      -7.650  15.562   0.292  1.00 98.58      D    C
ATOM   3871  CD1 PHE A  22      -6.345  15.540  -0.234  1.00 98.58      D    C
ATOM   3872  HD1 PHE A  22      -6.134  16.021  -1.178  1.00 98.58      D    H
ATOM   3873  CD2 PHE A  22      -7.914  14.939   1.524  1.00 98.58      D    C
ATOM   3874  HD2 PHE A  22      -8.913  14.951   1.934  1.00 98.58      D    H
ATOM   3875  CE1 PHE A  22      -5.315  14.879   0.457  1.00 98.58      D    C
ATOM   3876  HE1 PHE A  22      -4.318  14.844   0.043  1.00 98.58      D    H
ATOM   3877  CE2 PHE A  22      -6.883  14.288   2.220  1.00 98.58      D    C
ATOM   3878  HE2 PHE A  22      -7.089  13.804   3.163  1.00 98.58      D    H
ATOM   3879  CZ  PHE A  22      -5.584  14.254   1.686  1.00 98.58      D    C
ATOM   3880  HZ  PHE A  22      -4.794  13.745   2.217  1.00 98.58      D    H
ATOM   3881  N   ILE A  23      -7.262  18.949   1.085  1.00 98.73      D    N
ATOM   3882  H   ILE A  23      -7.731  18.669   1.935  1.00 98.73      D    H
ATOM   3883  CA  ILE A  23      -6.002  19.675   1.228  1.00 98.73      D    C
ATOM   3884  HA  ILE A  23      -5.538  19.790   0.249  1.00 98.73      D    H
ATOM   3885  C   ILE A  23      -5.079  18.842   2.107  1.00 98.73      D    C
ATOM   3886  CB  ILE A  23      -6.221  21.084   1.822  1.00 98.73      D    C
ATOM   3887  HB  ILE A  23      -6.657  20.965   2.814  1.00 98.73      D    H
ATOM   3888  O   ILE A  23      -5.487  18.397   3.178  1.00 98.73      D    O
ATOM   3889  CG1 ILE A  23      -7.202  21.913   0.962  1.00 98.73      D    C
ATOM   3890 HG12 ILE A  23      -6.784  22.078  -0.031  1.00 98.73      D    H
ATOM   3891 HG13 ILE A  23      -8.135  21.360   0.852  1.00 98.73      D    H
ATOM   3892  CG2 ILE A  23      -4.874  21.822   1.976  1.00 98.73      D    C
ATOM   3893 HG21 ILE A  23      -4.389  21.917   1.004  1.00 98.73      D    H
ATOM   3894 HG22 ILE A  23      -5.024  22.813   2.403  1.00 98.73      D    H
ATOM   3895 HG23 ILE A  23      -4.216  21.278   2.654  1.00 98.73      D    H
ATOM   3896  CD1 ILE A  23      -7.558  23.260   1.602  1.00 98.73      D    C
ATOM   3897 HD11 ILE A  23      -8.487  23.635   1.171  1.00 98.73      D    H
ATOM   3898 HD12 ILE A  23      -7.714  23.135   2.673  1.00 98.73      D    H
ATOM   3899 HD13 ILE A  23      -6.763  23.985   1.428  1.00 98.73      D    H
ATOM   3900  N   ALA A  24      -3.831  18.685   1.679  1.00 98.68      D    N
ATOM   3901  H   ALA A  24      -3.576  19.102   0.794  1.00 98.68      D    H
ATOM   3902  CA  ALA A  24      -2.769  18.092   2.475  1.00 98.68      D    C
ATOM   3903  HA  ALA A  24      -3.130  17.932   3.491  1.00 98.68      D    H
ATOM   3904  C   ALA A  24      -1.565  19.030   2.539  1.00 98.68      D    C
ATOM   3905  CB  ALA A  24      -2.398  16.731   1.893  1.00 98.68      D    C
ATOM   3906  HB1 ALA A  24      -3.234  16.042   2.011  1.00 98.68      D    H
ATOM   3907  HB2 ALA A  24      -2.156  16.828   0.835  1.00 98.68      D    H
ATOM   3908  HB3 ALA A  24      -1.527  16.334   2.414  1.00 98.68      D    H
ATOM   3909  O   ALA A  24      -1.152  19.586   1.522  1.00 98.68      D    O
ATOM   3910  N   VAL A  25      -0.971  19.189   3.718  1.00 98.85      D    N
ATOM   3911  H   VAL A  25      -1.385  18.747   4.526  1.00 98.85      D    H
ATOM   3912  CA  VAL A  25       0.276  19.940   3.912  1.00 98.85      D    C
ATOM   3913  HA  VAL A  25       0.755  20.078   2.942  1.00 98.85      D    H
ATOM   3914  C   VAL A  25       1.248  19.135   4.760  1.00 98.85      D    C
ATOM   3915  CB  VAL A  25       0.037  21.344   4.500  1.00 98.85      D    C
ATOM   3916  HB  VAL A  25       1.007  21.821   4.640  1.00 98.85      D    H
ATOM   3917  O   VAL A  25       0.831  18.417   5.665  1.00 98.85      D    O
ATOM   3918  CG1 VAL A  25      -0.776  22.215   3.533  1.00 98.85      D    C
ATOM   3919 HG11 VAL A  25      -0.813  23.238   3.908  1.00 98.85      D    H
ATOM   3920 HG12 VAL A  25      -0.314  22.205   2.546  1.00 98.85      D    H
ATOM   3921 HG13 VAL A  25      -1.794  21.833   3.450  1.00 98.85      D    H
ATOM   3922  CG2 VAL A  25      -0.692  21.325   5.845  1.00 98.85      D    C
ATOM   3923 HG21 VAL A  25      -0.094  20.792   6.584  1.00 98.85      D    H
ATOM   3924 HG22 VAL A  25      -1.663  20.841   5.742  1.00 98.85      D    H
ATOM   3925 HG23 VAL A  25      -0.848  22.344   6.198  1.00 98.85      D    H
ATOM   3926  N   GLY A  26       2.538  19.236   4.448  1.00 98.81      D    N
ATOM   3927  H   GLY A  26       2.804  19.875   3.713  1.00 98.81      D    H
ATOM   3928  CA  GLY A  26       3.615  18.595   5.202  1.00 98.81      D    C
ATOM   3929  HA2 GLY A  26       3.206  17.954   5.983  1.00 98.81      D    H
ATOM   3930  HA3 GLY A  26       4.216  17.968   4.544  1.00 98.81      D    H
ATOM   3931  C   GLY A  26       4.525  19.639   5.837  1.00 98.81      D    C
ATOM   3932  O   GLY A  26       4.879  20.622   5.180  1.00 98.81      D    O
ATOM   3933  N   TYR A  27       4.903  19.400   7.088  1.00 98.91      D    N
ATOM   3934  H   TYR A  27       4.541  18.573   7.541  1.00 98.91      D    H
ATOM   3935  CA  TYR A  27       5.779  20.234   7.903  1.00 98.91      D    C
ATOM   3936  HA  TYR A  27       6.175  21.048   7.296  1.00 98.91      D    H
ATOM   3937  C   TYR A  27       6.960  19.425   8.448  1.00 98.91      D    C
ATOM   3938  CB  TYR A  27       4.976  20.848   9.054  1.00 98.91      D    C
ATOM   3939  HB2 TYR A  27       5.677  21.164   9.827  1.00 98.91      D    H
ATOM   3940  HB3 TYR A  27       4.331  20.092   9.501  1.00 98.91      D    H
ATOM   3941  O   TYR A  27       6.786  18.268   8.841  1.00 98.91      D    O
ATOM   3942  CG  TYR A  27       4.150  22.051   8.650  1.00 98.91      D    C
ATOM   3943  CD1 TYR A  27       4.616  23.341   8.956  1.00 98.91      D    C
ATOM   3944  HD1 TYR A  27       5.538  23.460   9.506  1.00 98.91      D    H
ATOM   3945  CD2 TYR A  27       2.924  21.886   7.978  1.00 98.91      D    C
ATOM   3946  HD2 TYR A  27       2.557  20.893   7.765  1.00 98.91      D    H
ATOM   3947  CE1 TYR A  27       3.871  24.474   8.585  1.00 98.91      D    C
ATOM   3948  HE1 TYR A  27       4.238  25.457   8.844  1.00 98.91      D    H
ATOM   3949  CE2 TYR A  27       2.176  23.017   7.600  1.00 98.91      D    C
ATOM   3950  HE2 TYR A  27       1.227  22.913   7.094  1.00 98.91      D    H
ATOM   3951  OH  TYR A  27       1.929  25.396   7.517  1.00 98.91      D    O
ATOM   3952  HH  TYR A  27       2.343  26.201   7.837  1.00 98.91      D    H
ATOM   3953  CZ  TYR A  27       2.648  24.311   7.903  1.00 98.91      D    C
ATOM   3954  N   VAL A  28       8.140  20.045   8.473  1.00 98.83      D    N
ATOM   3955  H   VAL A  28       8.168  20.998   8.139  1.00 98.83      D    H
ATOM   3956  CA  VAL A  28       9.262  19.657   9.337  1.00 98.83      D    C
ATOM   3957  HA  VAL A  28       9.020  18.735   9.865  1.00 98.83      D    H
ATOM   3958  C   VAL A  28       9.408  20.769  10.362  1.00 98.83      D    C
ATOM   3959  CB  VAL A  28      10.572  19.433   8.560  1.00 98.83      D    C
ATOM   3960  HB  VAL A  28      10.803  20.314   7.961  1.00 98.83      D    H
ATOM   3961  O   VAL A  28       9.642  21.918   9.984  1.00 98.83      D    O
ATOM   3962  CG1 VAL A  28      11.740  19.160   9.517  1.00 98.83      D    C
ATOM   3963 HG11 VAL A  28      11.463  18.389  10.235  1.00 98.83      D    H
ATOM   3964 HG12 VAL A  28      12.622  18.839   8.962  1.00 98.83      D    H
ATOM   3965 HG13 VAL A  28      11.995  20.064  10.069  1.00 98.83      D    H
ATOM   3966  CG2 VAL A  28      10.440  18.225   7.623  1.00 98.83      D    C
ATOM   3967 HG21 VAL A  28      10.209  17.331   8.203  1.00 98.83      D    H
ATOM   3968 HG22 VAL A  28      11.375  18.079   7.083  1.00 98.83      D    H
ATOM   3969 HG23 VAL A  28       9.643  18.402   6.901  1.00 98.83      D    H
ATOM   3970  N   ASP A  29       9.199  20.433  11.631  1.00 98.63      D    N
ATOM   3971  H   ASP A  29       9.109  19.454  11.864  1.00 98.63      D    H
ATOM   3972  CA  ASP A  29       9.006  21.402  12.711  1.00 98.63      D    C
ATOM   3973  HA  ASP A  29       8.591  20.873  13.569  1.00 98.63      D    H
ATOM   3974  C   ASP A  29       7.945  22.448  12.310  1.00 98.63      D    C
ATOM   3975  CB  ASP A  29      10.376  21.956  13.147  1.00 98.63      D    C
ATOM   3976  HB2 ASP A  29      10.244  22.589  14.025  1.00 98.63      D    H
ATOM   3977  HB3 ASP A  29      10.803  22.562  12.347  1.00 98.63      D    H
ATOM   3978  O   ASP A  29       6.865  22.077  11.845  1.00 98.63      D    O
ATOM   3979  CG  ASP A  29      11.340  20.820  13.498  1.00 98.63      D    C
ATOM   3980  OD1 ASP A  29      10.898  19.866  14.181  1.00 98.63      D    O
ATOM   3981  OD2 ASP A  29      12.509  20.862  13.058  1.00 98.63      D    O
ATOM   3982  N   ASP A  30       8.246  23.742  12.412  1.00 98.34      D    N
ATOM   3983  H   ASP A  30       9.112  23.999  12.863  1.00 98.34      D    H
ATOM   3984  CA  ASP A  30       7.336  24.820  11.999  1.00 98.34      D    C
ATOM   3985  HA  ASP A  30       6.311  24.486  12.164  1.00 98.34      D    H
ATOM   3986  C   ASP A  30       7.440  25.178  10.497  1.00 98.34      D    C
ATOM   3987  CB  ASP A  30       7.557  26.039  12.905  1.00 98.34      D    C
ATOM   3988  HB2 ASP A  30       6.911  26.853  12.575  1.00 98.34      D    H
ATOM   3989  HB3 ASP A  30       8.592  26.370  12.811  1.00 98.34      D    H
ATOM   3990  O   ASP A  30       6.752  26.079  10.009  1.00 98.34      D    O
ATOM   3991  CG  ASP A  30       7.232  25.739  14.373  1.00 98.34      D    C
ATOM   3992  OD1 ASP A  30       6.135  25.192  14.628  1.00 98.34      D    O
ATOM   3993  OD2 ASP A  30       8.075  26.089  15.228  1.00 98.34      D    O
ATOM   3994  N   THR A  31       8.272  24.468   9.723  1.00 98.82      D    N
ATOM   3995  H   THR A  31       8.748  23.680  10.138  1.00 98.82      D    H
ATOM   3996  CA  THR A  31       8.520  24.765   8.302  1.00 98.82      D    C
ATOM   3997  HA  THR A  31       8.271  25.810   8.118  1.00 98.82      D    H
ATOM   3998  C   THR A  31       7.661  23.903   7.382  1.00 98.82      D    C
ATOM   3999  CB  THR A  31      10.005  24.611   7.944  1.00 98.82      D    C
ATOM   4000  HB  THR A  31      10.333  23.586   8.116  1.00 98.82      D    H
ATOM   4001  O   THR A  31       7.888  22.699   7.230  1.00 98.82      D    O
ATOM   4002  CG2 THR A  31      10.299  24.997   6.490  1.00 98.82      D    C
ATOM   4003 HG21 THR A  31       9.915  25.996   6.285  1.00 98.82      D    H
ATOM   4004 HG22 THR A  31       9.841  24.280   5.809  1.00 98.82      D    H
ATOM   4005 HG23 THR A  31      11.377  24.989   6.329  1.00 98.82      D    H
ATOM   4006  OG1 THR A  31      10.770  25.486   8.734  1.00 98.82      D    O
ATOM   4007  HG1 THR A  31      10.787  25.132   9.626  1.00 98.82      D    H
ATOM   4008  N   GLN A  32       6.705  24.526   6.686  1.00 98.85      D    N
ATOM   4009  H   GLN A  32       6.546  25.508   6.861  1.00 98.85      D    H
ATOM   4010  CA  GLN A  32       5.954  23.856   5.623  1.00 98.85      D    C
ATOM   4011  HA  GLN A  32       5.548  22.931   6.031  1.00 98.85      D    H
ATOM   4012  C   GLN A  32       6.880  23.535   4.446  1.00 98.85      D    C
ATOM   4013  CB  GLN A  32       4.791  24.727   5.123  1.00 98.85      D    C
ATOM   4014  HB2 GLN A  32       4.242  25.148   5.965  1.00 98.85      D    H
ATOM   4015  HB3 GLN A  32       5.183  25.554   4.532  1.00 98.85      D    H
ATOM   4016  O   GLN A  32       7.526  24.430   3.908  1.00 98.85      D    O
ATOM   4017  CG  GLN A  32       3.841  23.877   4.265  1.00 98.85      D    C
ATOM   4018  HG2 GLN A  32       3.376  23.121   4.898  1.00 98.85      D    H
ATOM   4019  HG3 GLN A  32       4.402  23.359   3.487  1.00 98.85      D    H
ATOM   4020  CD  GLN A  32       2.742  24.665   3.567  1.00 98.85      D    C
ATOM   4021  NE2 GLN A  32       1.897  23.979   2.834  1.00 98.85      D    N
ATOM   4022 HE21 GLN A  32       2.003  22.976   2.777  1.00 98.85      D    H
ATOM   4023 HE22 GLN A  32       1.074  24.474   2.524  1.00 98.85      D    H
ATOM   4024  OE1 GLN A  32       2.634  25.881   3.587  1.00 98.85      D    O
ATOM   4025  N   PHE A  33       6.876  22.289   3.974  1.00 98.89      D    N
ATOM   4026  H   PHE A  33       6.348  21.593   4.481  1.00 98.89      D    H
ATOM   4027  CA  PHE A  33       7.719  21.871   2.849  1.00 98.89      D    C
ATOM   4028  HA  PHE A  33       8.256  22.738   2.464  1.00 98.89      D    H
ATOM   4029  C   PHE A  33       6.946  21.309   1.656  1.00 98.89      D    C
ATOM   4030  CB  PHE A  33       8.785  20.906   3.354  1.00 98.89      D    C
ATOM   4031  HB2 PHE A  33       9.561  20.827   2.593  1.00 98.89      D    H
ATOM   4032  HB3 PHE A  33       9.238  21.343   4.243  1.00 98.89      D    H
ATOM   4033  O   PHE A  33       7.464  21.346   0.543  1.00 98.89      D    O
ATOM   4034  CG  PHE A  33       8.284  19.516   3.689  1.00 98.89      D    C
ATOM   4035  CD1 PHE A  33       7.741  19.239   4.954  1.00 98.89      D    C
ATOM   4036  HD1 PHE A  33       7.705  20.019   5.700  1.00 98.89      D    H
ATOM   4037  CD2 PHE A  33       8.385  18.488   2.739  1.00 98.89      D    C
ATOM   4038  HD2 PHE A  33       8.848  18.694   1.785  1.00 98.89      D    H
ATOM   4039  CE1 PHE A  33       7.273  17.946   5.251  1.00 98.89      D    C
ATOM   4040  HE1 PHE A  33       6.885  17.720   6.233  1.00 98.89      D    H
ATOM   4041  CE2 PHE A  33       7.890  17.204   3.021  1.00 98.89      D    C
ATOM   4042  HE2 PHE A  33       7.956  16.429   2.271  1.00 98.89      D    H
ATOM   4043  CZ  PHE A  33       7.328  16.934   4.280  1.00 98.89      D    C
ATOM   4044  HZ  PHE A  33       6.960  15.947   4.517  1.00 98.89      D    H
ATOM   4045  N   VAL A  34       5.699  20.862   1.838  1.00 98.82      D    N
ATOM   4046  H   VAL A  34       5.328  20.850   2.777  1.00 98.82      D    H
ATOM   4047  CA  VAL A  34       4.827  20.432   0.730  1.00 98.82      D    C
ATOM   4048  HA  VAL A  34       5.180  20.927  -0.175  1.00 98.82      D    H
ATOM   4049  C   VAL A  34       3.377  20.869   0.911  1.00 98.82      D    C
ATOM   4050  CB  VAL A  34       4.882  18.911   0.460  1.00 98.82      D    C
ATOM   4051  HB  VAL A  34       4.111  18.671  -0.272  1.00 98.82      D    H
ATOM   4052  O   VAL A  34       2.904  21.099   2.030  1.00 98.82      D    O
ATOM   4053  CG1 VAL A  34       6.209  18.484  -0.170  1.00 98.82      D    C
ATOM   4054 HG11 VAL A  34       6.388  19.067  -1.074  1.00 98.82      D    H
ATOM   4055 HG12 VAL A  34       7.031  18.659   0.523  1.00 98.82      D    H
ATOM   4056 HG13 VAL A  34       6.179  17.426  -0.432  1.00 98.82      D    H
ATOM   4057  CG2 VAL A  34       4.601  18.065   1.706  1.00 98.82      D    C
ATOM   4058 HG21 VAL A  34       5.330  18.287   2.486  1.00 98.82      D    H
ATOM   4059 HG22 VAL A  34       3.595  18.268   2.073  1.00 98.82      D    H
ATOM   4060 HG23 VAL A  34       4.674  17.008   1.449  1.00 98.82      D    H
ATOM   4061  N   ARG A  35       2.653  20.948  -0.210  1.00 98.80      D    N
ATOM   4062  H   ARG A  35       3.133  20.802  -1.086  1.00 98.80      D    H
ATOM   4063  CA  ARG A  35       1.187  21.037  -0.241  1.00 98.80      D    C
ATOM   4064  HA  ARG A  35       0.805  20.624   0.692  1.00 98.80      D    H
ATOM   4065  C   ARG A  35       0.592  20.205  -1.373  1.00 98.80      D    C
ATOM   4066  CB  ARG A  35       0.725  22.500  -0.338  1.00 98.80      D    C
ATOM   4067  HB2 ARG A  35      -0.344  22.537  -0.126  1.00 98.80      D    H
ATOM   4068  HB3 ARG A  35       1.241  23.089   0.420  1.00 98.80      D    H
ATOM   4069  O   ARG A  35       1.237  20.023  -2.398  1.00 98.80      D    O
ATOM   4070  CG  ARG A  35       0.975  23.124  -1.718  1.00 98.80      D    C
ATOM   4071  HG2 ARG A  35       2.041  23.091  -1.944  1.00 98.80      D    H
ATOM   4072  HG3 ARG A  35       0.437  22.568  -2.487  1.00 98.80      D    H
ATOM   4073  CD  ARG A  35       0.479  24.568  -1.755  1.00 98.80      D    C
ATOM   4074  HD2 ARG A  35      -0.591  24.575  -1.548  1.00 98.80      D    H
ATOM   4075  HD3 ARG A  35       0.995  25.144  -0.986  1.00 98.80      D    H
ATOM   4076  NE  ARG A  35       0.722  25.154  -3.079  1.00 98.80      D    N
ATOM   4077  HE  ARG A  35       1.014  24.540  -3.826  1.00 98.80      D    H
ATOM   4078  NH1 ARG A  35       0.055  27.310  -2.666  1.00 98.80      D    N
ATOM   4079 HH11 ARG A  35      -0.201  28.213  -3.040  1.00 98.80      D    H
ATOM   4080 HH12 ARG A  35      -0.199  27.035  -1.728  1.00 98.80      D    H
ATOM   4081  NH2 ARG A  35       0.710  26.676  -4.721  1.00 98.80      D    N
ATOM   4082 HH21 ARG A  35       0.482  27.565  -5.142  1.00 98.80      D    H
ATOM   4083 HH22 ARG A  35       0.979  25.896  -5.304  1.00 98.80      D    H
ATOM   4084  CZ  ARG A  35       0.494  26.384  -3.476  1.00 98.80      D    C
ATOM   4085  N   PHE A  36      -0.658  19.802  -1.216  1.00 98.79      D    N
ATOM   4086  H   PHE A  36      -1.077  19.928  -0.305  1.00 98.79      D    H
ATOM   4087  CA  PHE A  36      -1.541  19.313  -2.268  1.00 98.79      D    C
ATOM   4088  HA  PHE A  36      -1.176  19.637  -3.242  1.00 98.79      D    H
ATOM   4089  C   PHE A  36      -2.930  19.910  -2.038  1.00 98.79      D    C
ATOM   4090  CB  PHE A  36      -1.579  17.782  -2.240  1.00 98.79      D    C
ATOM   4091  HB2 PHE A  36      -0.573  17.413  -2.439  1.00 98.79      D    H
ATOM   4092  HB3 PHE A  36      -1.858  17.453  -1.240  1.00 98.79      D    H
ATOM   4093  O   PHE A  36      -3.393  19.983  -0.900  1.00 98.79      D    O
ATOM   4094  CG  PHE A  36      -2.542  17.155  -3.231  1.00 98.79      D    C
ATOM   4095  CD1 PHE A  36      -3.908  17.022  -2.915  1.00 98.79      D    C
ATOM   4096  HD1 PHE A  36      -4.282  17.377  -1.966  1.00 98.79      D    H
ATOM   4097  CD2 PHE A  36      -2.065  16.672  -4.460  1.00 98.79      D    C
ATOM   4098  HD2 PHE A  36      -1.008  16.722  -4.674  1.00 98.79      D    H
ATOM   4099  CE1 PHE A  36      -4.790  16.427  -3.835  1.00 98.79      D    C
ATOM   4100  HE1 PHE A  36      -5.836  16.325  -3.587  1.00 98.79      D    H
ATOM   4101  CE2 PHE A  36      -2.945  16.085  -5.386  1.00 98.79      D    C
ATOM   4102  HE2 PHE A  36      -2.568  15.710  -6.326  1.00 98.79      D    H
ATOM   4103  CZ  PHE A  36      -4.309  15.961  -5.071  1.00 98.79      D    C
ATOM   4104  HZ  PHE A  36      -4.989  15.499  -5.771  1.00 98.79      D    H
ATOM   4105  N   ASP A  37      -3.596  20.318  -3.111  1.00 98.86      D    N
ATOM   4106  H   ASP A  37      -3.174  20.209  -4.021  1.00 98.86      D    H
ATOM   4107  CA  ASP A  37      -4.961  20.838  -3.079  1.00 98.86      D    C
ATOM   4108  HA  ASP A  37      -5.452  20.556  -2.148  1.00 98.86      D    H
ATOM   4109  C   ASP A  37      -5.750  20.241  -4.243  1.00 98.86      D    C
ATOM   4110  CB  ASP A  37      -4.909  22.368  -3.154  1.00 98.86      D    C
ATOM   4111  HB2 ASP A  37      -4.288  22.732  -2.335  1.00 98.86      D    H
ATOM   4112  HB3 ASP A  37      -4.436  22.666  -4.089  1.00 98.86      D    H
ATOM   4113  O   ASP A  37      -5.379  20.412  -5.407  1.00 98.86      D    O
ATOM   4114  CG  ASP A  37      -6.274  23.046  -3.050  1.00 98.86      D    C
ATOM   4115  OD1 ASP A  37      -7.320  22.379  -2.867  1.00 98.86      D    O
ATOM   4116  OD2 ASP A  37      -6.279  24.292  -3.083  1.00 98.86      D    O
ATOM   4117  N   SER A  38      -6.838  19.533  -3.939  1.00 97.98      D    N
ATOM   4118  H   SER A  38      -7.104  19.447  -2.968  1.00 97.98      D    H
ATOM   4119  CA  SER A  38      -7.679  18.904  -4.959  1.00 97.98      D    C
ATOM   4120  HA  SER A  38      -7.042  18.288  -5.593  1.00 97.98      D    H
ATOM   4121  C   SER A  38      -8.390  19.907  -5.868  1.00 97.98      D    C
ATOM   4122  CB  SER A  38      -8.726  17.999  -4.309  1.00 97.98      D    C
ATOM   4123  HB2 SER A  38      -8.234  17.316  -3.616  1.00 97.98      D    H
ATOM   4124  HB3 SER A  38      -9.214  17.411  -5.086  1.00 97.98      D    H
ATOM   4125  O   SER A  38      -8.861  19.504  -6.927  1.00 97.98      D    O
ATOM   4126  OG  SER A  38      -9.710  18.752  -3.618  1.00 97.98      D    O
ATOM   4127  HG  SER A  38     -10.022  19.461  -4.186  1.00 97.98      D    H
ATOM   4128  N   ASP A  39      -8.505  21.170  -5.446  1.00 98.35      D    N
ATOM   4129  H   ASP A  39      -8.102  21.422  -4.555  1.00 98.35      D    H
ATOM   4130  CA  ASP A  39      -9.153  22.238  -6.219  1.00 98.35      D    C
ATOM   4131  HA  ASP A  39      -9.922  21.799  -6.854  1.00 98.35      D    H
ATOM   4132  C   ASP A  39      -8.185  22.962  -7.172  1.00 98.35      D    C
ATOM   4133  CB  ASP A  39      -9.842  23.234  -5.267  1.00 98.35      D    C
ATOM   4134  HB2 ASP A  39      -9.180  23.469  -4.434  1.00 98.35      D    H
ATOM   4135  HB3 ASP A  39     -10.029  24.163  -5.804  1.00 98.35      D    H
ATOM   4136  O   ASP A  39      -8.615  23.809  -7.957  1.00 98.35      D    O
ATOM   4137  CG  ASP A  39     -11.191  22.751  -4.730  1.00 98.35      D    C
ATOM   4138  OD1 ASP A  39     -11.535  21.552  -4.840  1.00 98.35      D    O
ATOM   4139  OD2 ASP A  39     -11.946  23.588  -4.184  1.00 98.35      D    O
ATOM   4140  N   ALA A  40      -6.884  22.647  -7.137  1.00 98.14      D    N
ATOM   4141  H   ALA A  40      -6.576  21.920  -6.507  1.00 98.14      D    H
ATOM   4142  CA  ALA A  40      -5.939  23.172  -8.117  1.00 98.14      D    C
ATOM   4143  HA  ALA A  40      -5.999  24.260  -8.098  1.00 98.14      D    H
ATOM   4144  C   ALA A  40      -6.304  22.698  -9.537  1.00 98.14      D    C
ATOM   4145  CB  ALA A  40      -4.518  22.757  -7.720  1.00 98.14      D    C
ATOM   4146  HB1 ALA A  40      -3.795  23.159  -8.430  1.00 98.14      D    H
ATOM   4147  HB2 ALA A  40      -4.287  23.137  -6.724  1.00 98.14      D    H
ATOM   4148  HB3 ALA A  40      -4.444  21.670  -7.708  1.00 98.14      D    H
ATOM   4149  O   ALA A  40      -6.799  21.589  -9.721  1.00 98.14      D    O
ATOM   4150  N   ALA A  41      -6.009  23.503 -10.565  1.00 97.17      D    N
ATOM   4151  H   ALA A  41      -5.638  24.421 -10.367  1.00 97.17      D    H
ATOM   4152  CA  ALA A  41      -6.352  23.168 -11.956  1.00 97.17      D    C
ATOM   4153  HA  ALA A  41      -7.434  23.063 -12.029  1.00 97.17      D    H
ATOM   4154  C   ALA A  41      -5.733  21.836 -12.431  1.00 97.17      D    C
ATOM   4155  CB  ALA A  41      -5.908  24.331 -12.851  1.00 97.17      D    C
ATOM   4156  HB1 ALA A  41      -6.179  24.115 -13.884  1.00 97.17      D    H
ATOM   4157  HB2 ALA A  41      -4.828  24.467 -12.788  1.00 97.17      D    H
ATOM   4158  HB3 ALA A  41      -6.409  25.249 -12.542  1.00 97.17      D    H
ATOM   4159  O   ALA A  41      -6.359  21.086 -13.177  1.00 97.17      D    O
ATOM   4160  N   SER A  42      -4.525  21.530 -11.950  1.00 96.37      D    N
ATOM   4161  H   SER A  42      -4.096  22.200 -11.328  1.00 96.37      D    H
ATOM   4162  CA  SER A  42      -3.836  20.254 -12.150  1.00 96.37      D    C
ATOM   4163  HA  SER A  42      -4.524  19.511 -12.554  1.00 96.37      D    H
ATOM   4164  C   SER A  42      -3.309  19.763 -10.798  1.00 96.37      D    C
ATOM   4165  CB  SER A  42      -2.685  20.427 -13.150  1.00 96.37      D    C
ATOM   4166  HB2 SER A  42      -2.089  19.515 -13.178  1.00 96.37      D    H
ATOM   4167  HB3 SER A  42      -2.048  21.253 -12.832  1.00 96.37      D    H
ATOM   4168  O   SER A  42      -2.152  20.039 -10.481  1.00 96.37      D    O
ATOM   4169  OG  SER A  42      -3.186  20.686 -14.444  1.00 96.37      D    O
ATOM   4170  HG  SER A  42      -2.502  21.106 -14.971  1.00 96.37      D    H
ATOM   4171  N   PRO A  43      -4.124  19.068  -9.977  1.00 97.36      D    N
ATOM   4172  CA  PRO A  43      -3.745  18.716  -8.611  1.00 97.36      D    C
ATOM   4173  HA  PRO A  43      -3.617  19.638  -8.043  1.00 97.36      D    H
ATOM   4174  C   PRO A  43      -2.449  17.907  -8.558  1.00 97.36      D    C
ATOM   4175  CB  PRO A  43      -4.935  17.952  -8.022  1.00 97.36      D    C
ATOM   4176  HB2 PRO A  43      -5.041  18.141  -6.954  1.00 97.36      D    H
ATOM   4177  HB3 PRO A  43      -4.843  16.883  -8.214  1.00 97.36      D    H
ATOM   4178  O   PRO A  43      -2.373  16.786  -9.083  1.00 97.36      D    O
ATOM   4179  CG  PRO A  43      -6.117  18.504  -8.813  1.00 97.36      D    C
ATOM   4180  HG2 PRO A  43      -6.958  17.811  -8.829  1.00 97.36      D    H
ATOM   4181  HG3 PRO A  43      -6.418  19.460  -8.385  1.00 97.36      D    H
ATOM   4182  CD  PRO A  43      -5.519  18.710 -10.206  1.00 97.36      D    C
ATOM   4183  HD2 PRO A  43      -5.563  17.776 -10.766  1.00 97.36      D    H
ATOM   4184  HD3 PRO A  43      -6.065  19.485 -10.743  1.00 97.36      D    H
ATOM   4185  N   ARG A  44      -1.434  18.488  -7.915  1.00 97.73      D    N
ATOM   4186  H   ARG A  44      -1.589  19.410  -7.534  1.00 97.73      D    H
ATOM   4187  CA  ARG A  44      -0.099  17.922  -7.710  1.00 97.73      D    C
ATOM   4188  HA  ARG A  44      -0.146  16.836  -7.793  1.00 97.73      D    H
ATOM   4189  C   ARG A  44       0.397  18.239  -6.307  1.00 97.73      D    C
ATOM   4190  CB  ARG A  44       0.887  18.467  -8.758  1.00 97.73      D    C
ATOM   4191  HB2 ARG A  44       0.867  19.557  -8.747  1.00 97.73      D    H
ATOM   4192  HB3 ARG A  44       1.894  18.164  -8.470  1.00 97.73      D    H
ATOM   4193  O   ARG A  44      -0.028  19.218  -5.698  1.00 97.73      D    O
ATOM   4194  CG  ARG A  44       0.579  17.971 -10.185  1.00 97.73      D    C
ATOM   4195  HG2 ARG A  44      -0.108  17.125 -10.154  1.00 97.73      D    H
ATOM   4196  HG3 ARG A  44       0.101  18.775 -10.744  1.00 97.73      D    H
ATOM   4197  CD  ARG A  44       1.829  17.517 -10.945  1.00 97.73      D    C
ATOM   4198  HD2 ARG A  44       2.554  18.330 -10.957  1.00 97.73      D    H
ATOM   4199  HD3 ARG A  44       1.542  17.288 -11.971  1.00 97.73      D    H
ATOM   4200  NE  ARG A  44       2.419  16.329 -10.305  1.00 97.73      D    N
ATOM   4201  HE  ARG A  44       2.332  16.269  -9.300  1.00 97.73      D    H
ATOM   4202  NH1 ARG A  44       3.352  15.222 -12.129  1.00 97.73      D    N
ATOM   4203 HH11 ARG A  44       3.075  15.937 -12.787  1.00 97.73      D    H
ATOM   4204 HH12 ARG A  44       3.980  14.473 -12.386  1.00 97.73      D    H
ATOM   4205  NH2 ARG A  44       3.643  14.469 -10.101  1.00 97.73      D    N
ATOM   4206 HH21 ARG A  44       3.589  14.527  -9.094  1.00 97.73      D    H
ATOM   4207 HH22 ARG A  44       4.277  13.816 -10.538  1.00 97.73      D    H
ATOM   4208  CZ  ARG A  44       3.118  15.363 -10.858  1.00 97.73      D    C
ATOM   4209  N   THR A  45       1.293  17.394  -5.806  1.00 97.98      D    N
ATOM   4210  H   THR A  45       1.577  16.592  -6.350  1.00 97.98      D    H
ATOM   4211  CA  THR A  45       2.078  17.735  -4.620  1.00 97.98      D    C
ATOM   4212  HA  THR A  45       1.421  18.233  -3.907  1.00 97.98      D    H
ATOM   4213  C   THR A  45       3.177  18.697  -5.046  1.00 97.98      D    C
ATOM   4214  CB  THR A  45       2.658  16.503  -3.918  1.00 97.98      D    C
ATOM   4215  HB  THR A  45       3.401  16.023  -4.555  1.00 97.98      D    H
ATOM   4216  O   THR A  45       3.932  18.391  -5.967  1.00 97.98      D    O
ATOM   4217  CG2 THR A  45       3.288  16.874  -2.575  1.00 97.98      D    C
ATOM   4218 HG21 THR A  45       2.545  17.347  -1.934  1.00 97.98      D    H
ATOM   4219 HG22 THR A  45       4.118  17.564  -2.727  1.00 97.98      D    H
ATOM   4220 HG23 THR A  45       3.677  15.984  -2.079  1.00 97.98      D    H
ATOM   4221  OG1 THR A  45       1.609  15.598  -3.660  1.00 97.98      D    O
ATOM   4222  HG1 THR A  45       1.920  14.936  -3.039  1.00 97.98      D    H
ATOM   4223  N   GLU A  46       3.244  19.855  -4.400  1.00 98.75      D    N
ATOM   4224  H   GLU A  46       2.566  20.028  -3.672  1.00 98.75      D    H
ATOM   4225  CA  GLU A  46       4.124  20.965  -4.769  1.00 98.75      D    C
ATOM   4226  HA  GLU A  46       4.676  20.700  -5.671  1.00 98.75      D    H
ATOM   4227  C   GLU A  46       5.116  21.286  -3.644  1.00 98.75      D    C
ATOM   4228  CB  GLU A  46       3.288  22.218  -5.066  1.00 98.75      D    C
ATOM   4229  HB2 GLU A  46       2.681  22.436  -4.187  1.00 98.75      D    H
ATOM   4230  HB3 GLU A  46       3.962  23.058  -5.231  1.00 98.75      D    H
ATOM   4231  O   GLU A  46       4.729  21.223  -2.468  1.00 98.75      D    O
ATOM   4232  CG  GLU A  46       2.374  22.083  -6.292  1.00 98.75      D    C
ATOM   4233  HG2 GLU A  46       1.724  21.217  -6.168  1.00 98.75      D    H
ATOM   4234  HG3 GLU A  46       2.994  21.919  -7.173  1.00 98.75      D    H
ATOM   4235  CD  GLU A  46       1.494  23.327  -6.503  1.00 98.75      D    C
ATOM   4236  OE1 GLU A  46       0.869  23.426  -7.578  1.00 98.75      D    O
ATOM   4237  OE2 GLU A  46       1.421  24.195  -5.590  1.00 98.75      D    O
ATOM   4238  N   PRO A  47       6.363  21.678  -3.976  1.00 98.84      D    N
ATOM   4239  CA  PRO A  47       7.332  22.143  -2.994  1.00 98.84      D    C
ATOM   4240  HA  PRO A  47       7.460  21.394  -2.212  1.00 98.84      D    H
ATOM   4241  C   PRO A  47       6.883  23.459  -2.359  1.00 98.84      D    C
ATOM   4242  CB  PRO A  47       8.651  22.323  -3.754  1.00 98.84      D    C
ATOM   4243  HB2 PRO A  47       9.214  21.389  -3.767  1.00 98.84      D    H
ATOM   4244  HB3 PRO A  47       9.265  23.122  -3.338  1.00 98.84      D    H
ATOM   4245  O   PRO A  47       6.299  24.330  -3.009  1.00 98.84      D    O
ATOM   4246  CG  PRO A  47       8.192  22.646  -5.172  1.00 98.84      D    C
ATOM   4247  HG2 PRO A  47       8.941  22.370  -5.914  1.00 98.84      D    H
ATOM   4248  HG3 PRO A  47       7.952  23.707  -5.247  1.00 98.84      D    H
ATOM   4249  CD  PRO A  47       6.916  21.817  -5.320  1.00 98.84      D    C
ATOM   4250  HD2 PRO A  47       7.164  20.831  -5.712  1.00 98.84      D    H
ATOM   4251  HD3 PRO A  47       6.225  22.328  -5.991  1.00 98.84      D    H
ATOM   4252  N   ARG A  48       7.167  23.603  -1.064  1.00 98.80      D    N
ATOM   4253  H   ARG A  48       7.548  22.793  -0.595  1.00 98.80      D    H
ATOM   4254  CA  ARG A  48       6.928  24.817  -0.266  1.00 98.80      D    C
ATOM   4255  HA  ARG A  48       6.745  25.650  -0.945  1.00 98.80      D    H
ATOM   4256  C   ARG A  48       8.154  25.274   0.529  1.00 98.80      D    C
ATOM   4257  CB  ARG A  48       5.698  24.625   0.644  1.00 98.80      D    C
ATOM   4258  HB2 ARG A  48       5.905  23.823   1.353  1.00 98.80      D    H
ATOM   4259  HB3 ARG A  48       5.539  25.533   1.226  1.00 98.80      D    H
ATOM   4260  O   ARG A  48       8.078  26.317   1.165  1.00 98.80      D    O
ATOM   4261  CG  ARG A  48       4.401  24.286  -0.113  1.00 98.80      D    C
ATOM   4262  HG2 ARG A  48       4.540  23.365  -0.679  1.00 98.80      D    H
ATOM   4263  HG3 ARG A  48       3.605  24.108   0.610  1.00 98.80      D    H
ATOM   4264  CD  ARG A  48       3.964  25.397  -1.076  1.00 98.80      D    C
ATOM   4265  HD2 ARG A  48       4.789  25.644  -1.743  1.00 98.80      D    H
ATOM   4266  HD3 ARG A  48       3.149  25.025  -1.698  1.00 98.80      D    H
ATOM   4267  NE  ARG A  48       3.535  26.610  -0.359  1.00 98.80      D    N
ATOM   4268  HE  ARG A  48       3.515  26.558   0.650  1.00 98.80      D    H
ATOM   4269  NH1 ARG A  48       3.430  27.968  -2.202  1.00 98.80      D    N
ATOM   4270 HH11 ARG A  48       3.741  27.183  -2.757  1.00 98.80      D    H
ATOM   4271 HH12 ARG A  48       3.474  28.898  -2.591  1.00 98.80      D    H
ATOM   4272  NH2 ARG A  48       3.065  28.820  -0.160  1.00 98.80      D    N
ATOM   4273 HH21 ARG A  48       3.001  29.746  -0.560  1.00 98.80      D    H
ATOM   4274 HH22 ARG A  48       3.082  28.712   0.844  1.00 98.80      D    H
ATOM   4275  CZ  ARG A  48       3.343  27.792  -0.910  1.00 98.80      D    C
ATOM   4276  N   ALA A  49       9.267  24.545   0.436  1.00 98.76      D    N
ATOM   4277  H   ALA A  49       9.261  23.738  -0.172  1.00 98.76      D    H
ATOM   4278  CA  ALA A  49      10.567  24.928   0.976  1.00 98.76      D    C
ATOM   4279  HA  ALA A  49      10.544  25.995   1.202  1.00 98.76      D    H
ATOM   4280  C   ALA A  49      11.679  24.638  -0.056  1.00 98.76      D    C
ATOM   4281  CB  ALA A  49      10.811  24.173   2.286  1.00 98.76      D    C
ATOM   4282  HB1 ALA A  49      10.017  24.396   2.999  1.00 98.76      D    H
ATOM   4283  HB2 ALA A  49      10.850  23.099   2.105  1.00 98.76      D    H
ATOM   4284  HB3 ALA A  49      11.758  24.500   2.715  1.00 98.76      D    H
ATOM   4285  O   ALA A  49      11.602  23.607  -0.726  1.00 98.76      D    O
ATOM   4286  N   PRO A  50      12.734  25.468  -0.173  1.00 98.68      D    N
ATOM   4287  CA  PRO A  50      13.754  25.298  -1.218  1.00 98.68      D    C
ATOM   4288  HA  PRO A  50      13.284  25.408  -2.195  1.00 98.68      D    H
ATOM   4289  C   PRO A  50      14.471  23.944  -1.160  1.00 98.68      D    C
ATOM   4290  CB  PRO A  50      14.750  26.443  -1.002  1.00 98.68      D    C
ATOM   4291  HB2 PRO A  50      15.157  26.801  -1.947  1.00 98.68      D    H
ATOM   4292  HB3 PRO A  50      15.556  26.130  -0.339  1.00 98.68      D    H
ATOM   4293  O   PRO A  50      14.749  23.316  -2.177  1.00 98.68      D    O
ATOM   4294  CG  PRO A  50      13.920  27.518  -0.304  1.00 98.68      D    C
ATOM   4295  HG2 PRO A  50      13.362  28.085  -1.048  1.00 98.68      D    H
ATOM   4296  HG3 PRO A  50      14.540  28.181   0.299  1.00 98.68      D    H
ATOM   4297  CD  PRO A  50      12.952  26.711   0.555  1.00 98.68      D    C
ATOM   4298  HD2 PRO A  50      13.405  26.492   1.522  1.00 98.68      D    H
ATOM   4299  HD3 PRO A  50      12.035  27.284   0.686  1.00 98.68      D    H
ATOM   4300  N   TRP A  51      14.734  23.447   0.049  1.00 98.65      D    N
ATOM   4301  H   TRP A  51      14.464  23.978   0.865  1.00 98.65      D    H
ATOM   4302  CA  TRP A  51      15.491  22.216   0.254  1.00 98.65      D    C
ATOM   4303  HA  TRP A  51      16.393  22.262  -0.357  1.00 98.65      D    H
ATOM   4304  C   TRP A  51      14.747  20.945  -0.179  1.00 98.65      D    C
ATOM   4305  CB  TRP A  51      15.929  22.148   1.718  1.00 98.65      D    C
ATOM   4306  HB2 TRP A  51      16.404  21.184   1.901  1.00 98.65      D    H
ATOM   4307  HB3 TRP A  51      16.685  22.916   1.884  1.00 98.65      D    H
ATOM   4308  O   TRP A  51      15.398  19.910  -0.326  1.00 98.65      D    O
ATOM   4309  CG  TRP A  51      14.832  22.337   2.721  1.00 98.65      D    C
ATOM   4310  CD1 TRP A  51      14.640  23.443   3.476  1.00 98.65      D    C
ATOM   4311  HD1 TRP A  51      15.272  24.319   3.475  1.00 98.65      D    H
ATOM   4312  CD2 TRP A  51      13.795  21.391   3.124  1.00 98.65      D    C
ATOM   4313  CE2 TRP A  51      12.985  22.013   4.120  1.00 98.65      D    C
ATOM   4314  CE3 TRP A  51      13.481  20.057   2.777  1.00 98.65      D    C
ATOM   4315  HE3 TRP A  51      14.094  19.538   2.055  1.00 98.65      D    H
ATOM   4316  NE1 TRP A  51      13.553  23.255   4.305  1.00 98.65      D    N
ATOM   4317  HE1 TRP A  51      13.299  23.910   5.030  1.00 98.65      D    H
ATOM   4318  CH2 TRP A  51      11.644  20.019   4.380  1.00 98.65      D    C
ATOM   4319  HH2 TRP A  51      10.852  19.479   4.878  1.00 98.65      D    H
ATOM   4320  CZ2 TRP A  51      11.919  21.349   4.740  1.00 98.65      D    C
ATOM   4321  HZ2 TRP A  51      11.352  21.838   5.518  1.00 98.65      D    H
ATOM   4322  CZ3 TRP A  51      12.410  19.384   3.391  1.00 98.65      D    C
ATOM   4323  HZ3 TRP A  51      12.199  18.356   3.133  1.00 98.65      D    H
ATOM   4324  N   ILE A  52      13.424  20.984  -0.408  1.00 98.66      D    N
ATOM   4325  H   ILE A  52      12.937  21.863  -0.310  1.00 98.66      D    H
ATOM   4326  CA  ILE A  52      12.690  19.825  -0.946  1.00 98.66      D    C
ATOM   4327  HA  ILE A  52      13.218  18.932  -0.612  1.00 98.66      D    H
ATOM   4328  C   ILE A  52      12.737  19.769  -2.481  1.00 98.66      D    C
ATOM   4329  CB  ILE A  52      11.252  19.733  -0.368  1.00 98.66      D    C
ATOM   4330  HB  ILE A  52      11.316  19.888   0.709  1.00 98.66      D    H
ATOM   4331  O   ILE A  52      12.537  18.707  -3.061  1.00 98.66      D    O
ATOM   4332  CG1 ILE A  52      10.608  18.340  -0.568  1.00 98.66      D    C
ATOM   4333 HG12 ILE A  52       9.553  18.382  -0.298  1.00 98.66      D    H
ATOM   4334 HG13 ILE A  52      10.649  18.041  -1.615  1.00 98.66      D    H
ATOM   4335  CG2 ILE A  52      10.308  20.819  -0.912  1.00 98.66      D    C
ATOM   4336 HG21 ILE A  52      10.613  21.168  -1.899  1.00 98.66      D    H
ATOM   4337 HG22 ILE A  52      10.307  21.655  -0.214  1.00 98.66      D    H
ATOM   4338 HG23 ILE A  52       9.283  20.452  -0.969  1.00 98.66      D    H
ATOM   4339  CD1 ILE A  52      11.246  17.249   0.296  1.00 98.66      D    C
ATOM   4340 HD11 ILE A  52      11.122  17.496   1.351  1.00 98.66      D    H
ATOM   4341 HD12 ILE A  52      12.306  17.133   0.068  1.00 98.66      D    H
ATOM   4342 HD13 ILE A  52      10.744  16.302   0.098  1.00 98.66      D    H
ATOM   4343  N   GLU A  53      13.050  20.876  -3.163  1.00 98.61      D    N
ATOM   4344  H   GLU A  53      13.276  21.720  -2.657  1.00 98.61      D    H
ATOM   4345  CA  GLU A  53      13.031  20.960  -4.634  1.00 98.61      D    C
ATOM   4346  HA  GLU A  53      12.051  20.651  -4.999  1.00 98.61      D    H
ATOM   4347  C   GLU A  53      14.058  20.038  -5.307  1.00 98.61      D    C
ATOM   4348  CB  GLU A  53      13.269  22.409  -5.082  1.00 98.61      D    C
ATOM   4349  HB2 GLU A  53      14.223  22.757  -4.687  1.00 98.61      D    H
ATOM   4350  HB3 GLU A  53      13.320  22.429  -6.171  1.00 98.61      D    H
ATOM   4351  O   GLU A  53      13.878  19.647  -6.457  1.00 98.61      D    O
ATOM   4352  CG  GLU A  53      12.137  23.343  -4.631  1.00 98.61      D    C
ATOM   4353  HG2 GLU A  53      11.206  22.990  -5.076  1.00 98.61      D    H
ATOM   4354  HG3 GLU A  53      12.032  23.286  -3.547  1.00 98.61      D    H
ATOM   4355  CD  GLU A  53      12.353  24.812  -5.026  1.00 98.61      D    C
ATOM   4356  OE1 GLU A  53      11.558  25.643  -4.530  1.00 98.61      D    O
ATOM   4357  OE2 GLU A  53      13.274  25.099  -5.822  1.00 98.61      D    O
ATOM   4358  N   GLN A  54      15.101  19.634  -4.577  1.00 98.15      D    N
ATOM   4359  H   GLN A  54      15.187  20.009  -3.644  1.00 98.15      D    H
ATOM   4360  CA  GLN A  54      16.105  18.679  -5.053  1.00 98.15      D    C
ATOM   4361  HA  GLN A  54      16.423  18.999  -6.045  1.00 98.15      D    H
ATOM   4362  C   GLN A  54      15.582  17.239  -5.198  1.00 98.15      D    C
ATOM   4363  CB  GLN A  54      17.327  18.732  -4.125  1.00 98.15      D    C
ATOM   4364  HB2 GLN A  54      18.153  18.204  -4.603  1.00 98.15      D    H
ATOM   4365  HB3 GLN A  54      17.627  19.772  -3.994  1.00 98.15      D    H
ATOM   4366  O   GLN A  54      16.270  16.392  -5.772  1.00 98.15      D    O
ATOM   4367  CG  GLN A  54      17.073  18.100  -2.748  1.00 98.15      D    C
ATOM   4368  HG2 GLN A  54      16.167  18.520  -2.310  1.00 98.15      D    H
ATOM   4369  HG3 GLN A  54      16.934  17.023  -2.849  1.00 98.15      D    H
ATOM   4370  CD  GLN A  54      18.254  18.344  -1.822  1.00 98.15      D    C
ATOM   4371  NE2 GLN A  54      18.100  19.165  -0.812  1.00 98.15      D    N
ATOM   4372 HE21 GLN A  54      18.919  19.383  -0.262  1.00 98.15      D    H
ATOM   4373 HE22 GLN A  54      17.197  19.582  -0.634  1.00 98.15      D    H
ATOM   4374  OE1 GLN A  54      19.334  17.812  -2.011  1.00 98.15      D    O
ATOM   4375  N   GLU A  55      14.401  16.921  -4.656  1.00 96.98      D    N
ATOM   4376  H   GLU A  55      13.842  17.647  -4.231  1.00 96.98      D    H
ATOM   4377  CA  GLU A  55      13.809  15.597  -4.831  1.00 96.98      D    C
ATOM   4378  HA  GLU A  55      14.573  14.860  -4.584  1.00 96.98      D    H
ATOM   4379  C   GLU A  55      13.415  15.357  -6.297  1.00 96.98      D    C
ATOM   4380  CB  GLU A  55      12.615  15.374  -3.893  1.00 96.98      D    C
ATOM   4381  HB2 GLU A  55      11.853  16.127  -4.097  1.00 96.98      D    H
ATOM   4382  HB3 GLU A  55      12.189  14.397  -4.120  1.00 96.98      D    H
ATOM   4383  O   GLU A  55      12.852  16.218  -6.972  1.00 96.98      D    O
ATOM   4384  CG  GLU A  55      12.957  15.403  -2.394  1.00 96.98      D    C
ATOM   4385  HG2 GLU A  55      13.338  16.390  -2.131  1.00 96.98      D    H
ATOM   4386  HG3 GLU A  55      12.034  15.244  -1.836  1.00 96.98      D    H
ATOM   4387  CD  GLU A  55      13.978  14.347  -1.946  1.00 96.98      D    C
ATOM   4388  OE1 GLU A  55      14.514  14.466  -0.822  1.00 96.98      D    O
ATOM   4389  OE2 GLU A  55      14.264  13.364  -2.669  1.00 96.98      D    O
ATOM   4390  N   GLY A  56      13.720  14.161  -6.805  1.00 94.76      D    N
ATOM   4391  H   GLY A  56      14.174  13.495  -6.196  1.00 94.76      D    H
ATOM   4392  CA  GLY A  56      13.556  13.837  -8.223  1.00 94.76      D    C
ATOM   4393  HA2 GLY A  56      14.159  12.961  -8.463  1.00 94.76      D    H
ATOM   4394  HA3 GLY A  56      13.938  14.678  -8.802  1.00 94.76      D    H
ATOM   4395  C   GLY A  56      12.105  13.568  -8.655  1.00 94.76      D    C
ATOM   4396  O   GLY A  56      11.205  13.457  -7.820  1.00 94.76      D    O
ATOM   4397  N   PRO A  57      11.860  13.364  -9.964  1.00 93.59      D    N
ATOM   4398  CA  PRO A  57      10.513  13.143 -10.504  1.00 93.59      D    C
ATOM   4399  HA  PRO A  57       9.934  14.057 -10.371  1.00 93.59      D    H
ATOM   4400  C   PRO A  57       9.749  11.986  -9.846  1.00 93.59      D    C
ATOM   4401  CB  PRO A  57      10.715  12.894 -12.001  1.00 93.59      D    C
ATOM   4402  HB2 PRO A  57      10.871  11.832 -12.192  1.00 93.59      D    H
ATOM   4403  HB3 PRO A  57       9.872  13.263 -12.586  1.00 93.59      D    H
ATOM   4404  O   PRO A  57       8.553  12.107  -9.596  1.00 93.59      D    O
ATOM   4405  CG  PRO A  57      12.001  13.657 -12.315  1.00 93.59      D    C
ATOM   4406  HG2 PRO A  57      12.509  13.254 -13.191  1.00 93.59      D    H
ATOM   4407  HG3 PRO A  57      11.773  14.713 -12.455  1.00 93.59      D    H
ATOM   4408  CD  PRO A  57      12.829  13.477 -11.046  1.00 93.59      D    C
ATOM   4409  HD2 PRO A  57      13.487  14.336 -10.914  1.00 93.59      D    H
ATOM   4410  HD3 PRO A  57      13.413  12.558 -11.110  1.00 93.59      D    H
ATOM   4411  N   GLU A  58      10.436  10.892  -9.488  1.00 87.17      D    N
ATOM   4412  H   GLU A  58      11.422  10.851  -9.704  1.00 87.17      D    H
ATOM   4413  CA  GLU A  58       9.817   9.746  -8.803  1.00 87.17      D    C
ATOM   4414  HA  GLU A  58       9.018   9.360  -9.435  1.00 87.17      D    H
ATOM   4415  C   GLU A  58       9.176  10.149  -7.466  1.00 87.17      D    C
ATOM   4416  CB  GLU A  58      10.866   8.631  -8.604  1.00 87.17      D    C
ATOM   4417  HB2 GLU A  58      11.306   8.400  -9.574  1.00 87.17      D    H
ATOM   4418  HB3 GLU A  58      11.654   8.996  -7.945  1.00 87.17      D    H
ATOM   4419  O   GLU A  58       8.091   9.662  -7.139  1.00 87.17      D    O
ATOM   4420  CG  GLU A  58      10.268   7.336  -8.012  1.00 87.17      D    C
ATOM   4421  HG2 GLU A  58       9.446   7.014  -8.652  1.00 87.17      D    H
ATOM   4422  HG3 GLU A  58       9.856   7.555  -7.027  1.00 87.17      D    H
ATOM   4423  CD  GLU A  58      11.270   6.170  -7.866  1.00 87.17      D    C
ATOM   4424  OE1 GLU A  58      10.856   5.111  -7.331  1.00 87.17      D    O
ATOM   4425  OE2 GLU A  58      12.437   6.298  -8.303  1.00 87.17      D    O
ATOM   4426  N   TYR A  59       9.802  11.071  -6.723  1.00 92.64      D    N
ATOM   4427  H   TYR A  59      10.612  11.536  -7.109  1.00 92.64      D    H
ATOM   4428  CA  TYR A  59       9.257  11.593  -5.472  1.00 92.64      D    C
ATOM   4429  HA  TYR A  59       9.025  10.756  -4.813  1.00 92.64      D    H
ATOM   4430  C   TYR A  59       7.958  12.360  -5.722  1.00 92.64      D    C
ATOM   4431  CB  TYR A  59      10.293  12.472  -4.763  1.00 92.64      D    C
ATOM   4432  HB2 TYR A  59      10.611  13.272  -5.431  1.00 92.64      D    H
ATOM   4433  HB3 TYR A  59      11.172  11.872  -4.526  1.00 92.64      D    H
ATOM   4434  O   TYR A  59       6.932  12.029  -5.129  1.00 92.64      D    O
ATOM   4435  CG  TYR A  59       9.768  13.105  -3.491  1.00 92.64      D    C
ATOM   4436  CD1 TYR A  59       9.197  14.392  -3.528  1.00 92.64      D    C
ATOM   4437  HD1 TYR A  59       9.164  14.949  -4.453  1.00 92.64      D    H
ATOM   4438  CD2 TYR A  59       9.830  12.398  -2.278  1.00 92.64      D    C
ATOM   4439  HD2 TYR A  59      10.258  11.406  -2.255  1.00 92.64      D    H
ATOM   4440  CE1 TYR A  59       8.691  14.974  -2.353  1.00 92.64      D    C
ATOM   4441  HE1 TYR A  59       8.275  15.970  -2.375  1.00 92.64      D    H
ATOM   4442  CE2 TYR A  59       9.336  12.980  -1.097  1.00 92.64      D    C
ATOM   4443  HE2 TYR A  59       9.376  12.418  -0.176  1.00 92.64      D    H
ATOM   4444  OH  TYR A  59       8.313  14.863   0.005  1.00 92.64      D    O
ATOM   4445  HH  TYR A  59       8.620  14.414   0.796  1.00 92.64      D    H
ATOM   4446  CZ  TYR A  59       8.767  14.275  -1.133  1.00 92.64      D    C
ATOM   4447  N   TRP A  60       7.979  13.335  -6.632  1.00 95.09      D    N
ATOM   4448  H   TRP A  60       8.857  13.550  -7.083  1.00 95.09      D    H
ATOM   4449  CA  TRP A  60       6.830  14.201  -6.908  1.00 95.09      D    C
ATOM   4450  HA  TRP A  60       6.473  14.618  -5.966  1.00 95.09      D    H
ATOM   4451  C   TRP A  60       5.661  13.460  -7.550  1.00 95.09      D    C
ATOM   4452  CB  TRP A  60       7.280  15.351  -7.811  1.00 95.09      D    C
ATOM   4453  HB2 TRP A  60       7.698  14.947  -8.733  1.00 95.09      D    H
ATOM   4454  HB3 TRP A  60       6.411  15.955  -8.072  1.00 95.09      D    H
ATOM   4455  O   TRP A  60       4.500  13.714  -7.214  1.00 95.09      D    O
ATOM   4456  CG  TRP A  60       8.281  16.248  -7.165  1.00 95.09      D    C
ATOM   4457  CD1 TRP A  60       9.581  16.374  -7.509  1.00 95.09      D    C
ATOM   4458  HD1 TRP A  60      10.075  15.848  -8.313  1.00 95.09      D    H
ATOM   4459  CD2 TRP A  60       8.092  17.095  -5.994  1.00 95.09      D    C
ATOM   4460  CE2 TRP A  60       9.341  17.707  -5.678  1.00 95.09      D    C
ATOM   4461  CE3 TRP A  60       6.996  17.376  -5.149  1.00 95.09      D    C
ATOM   4462  HE3 TRP A  60       6.030  16.947  -5.373  1.00 95.09      D    H
ATOM   4463  NE1 TRP A  60      10.209  17.239  -6.639  1.00 95.09      D    N
ATOM   4464  HE1 TRP A  60      11.207  17.395  -6.657  1.00 95.09      D    H
ATOM   4465  CH2 TRP A  60       8.393  18.780  -3.730  1.00 95.09      D    C
ATOM   4466  HH2 TRP A  60       8.508  19.395  -2.849  1.00 95.09      D    H
ATOM   4467  CZ2 TRP A  60       9.495  18.544  -4.568  1.00 95.09      D    C
ATOM   4468  HZ2 TRP A  60      10.459  18.978  -4.351  1.00 95.09      D    H
ATOM   4469  CZ3 TRP A  60       7.144  18.211  -4.027  1.00 95.09      D    C
ATOM   4470  HZ3 TRP A  60       6.296  18.417  -3.390  1.00 95.09      D    H
ATOM   4471  N   ASP A  61       5.945  12.537  -8.468  1.00 89.82      D    N
ATOM   4472  H   ASP A  61       6.909  12.415  -8.744  1.00 89.82      D    H
ATOM   4473  CA  ASP A  61       4.940  11.673  -9.083  1.00 89.82      D    C
ATOM   4474  HA  ASP A  61       4.110  12.259  -9.478  1.00 89.82      D    H
ATOM   4475  C   ASP A  61       4.289  10.769  -8.055  1.00 89.82      D    C
ATOM   4476  CB  ASP A  61       5.542  10.884 -10.251  1.00 89.82      D    C
ATOM   4477  HB2 ASP A  61       6.462  10.396  -9.929  1.00 89.82      D    H
ATOM   4478  HB3 ASP A  61       4.836  10.105 -10.538  1.00 89.82      D    H
ATOM   4479  O   ASP A  61       3.063  10.683  -8.004  1.00 89.82      D    O
ATOM   4480  CG  ASP A  61       5.804  11.748 -11.492  1.00 89.82      D    C
ATOM   4481  OD1 ASP A  61       5.194  12.845 -11.604  1.00 89.82      D    O
ATOM   4482  OD2 ASP A  61       6.539  11.254 -12.370  1.00 89.82      D    O
ATOM   4483  N   GLY A  62       5.076  10.144  -7.190  1.00 87.19      D    N
ATOM   4484  H   GLY A  62       6.076  10.282  -7.222  1.00 87.19      D    H
ATOM   4485  CA  GLY A  62       4.513   9.278  -6.179  1.00 87.19      D    C
ATOM   4486  HA2 GLY A  62       5.339   8.714  -5.746  1.00 87.19      D    H
ATOM   4487  HA3 GLY A  62       3.823   8.573  -6.643  1.00 87.19      D    H
ATOM   4488  C   GLY A  62       3.745  10.006  -5.080  1.00 87.19      D    C
ATOM   4489  O   GLY A  62       2.644   9.562  -4.762  1.00 87.19      D    O
ATOM   4490  N   GLU A  63       4.246  11.126  -4.540  1.00 93.66      D    N
ATOM   4491  H   GLU A  63       5.180  11.427  -4.781  1.00 93.66      D    H
ATOM   4492  CA  GLU A  63       3.481  11.897  -3.549  1.00 93.66      D    C
ATOM   4493  HA  GLU A  63       3.213  11.252  -2.713  1.00 93.66      D    H
ATOM   4494  C   GLU A  63       2.178  12.398  -4.183  1.00 93.66      D    C
ATOM   4495  CB  GLU A  63       4.245  13.122  -3.010  1.00 93.66      D    C
ATOM   4496  HB2 GLU A  63       3.519  13.747  -2.490  1.00 93.66      D    H
ATOM   4497  HB3 GLU A  63       4.617  13.698  -3.857  1.00 93.66      D    H
ATOM   4498  O   GLU A  63       1.135  12.368  -3.540  1.00 93.66      D    O
ATOM   4499  CG  GLU A  63       5.405  12.903  -2.027  1.00 93.66      D    C
ATOM   4500  HG2 GLU A  63       6.217  12.370  -2.521  1.00 93.66      D    H
ATOM   4501  HG3 GLU A  63       5.806  13.889  -1.793  1.00 93.66      D    H
ATOM   4502  CD  GLU A  63       5.014  12.223  -0.700  1.00 93.66      D    C
ATOM   4503  OE1 GLU A  63       4.772  10.997  -0.640  1.00 93.66      D    O
ATOM   4504  OE2 GLU A  63       4.977  12.904   0.351  1.00 93.66      D    O
ATOM   4505  N   THR A  64       2.207  12.811  -5.457  1.00 93.27      D    N
ATOM   4506  H   THR A  64       3.091  12.790  -5.946  1.00 93.27      D    H
ATOM   4507  CA  THR A  64       0.992  13.238  -6.168  1.00 93.27      D    C
ATOM   4508  HA  THR A  64       0.507  14.023  -5.589  1.00 93.27      D    H
ATOM   4509  C   THR A  64      -0.012  12.092  -6.298  1.00 93.27      D    C
ATOM   4510  CB  THR A  64       1.317  13.795  -7.561  1.00 93.27      D    C
ATOM   4511  HB  THR A  64       1.883  13.052  -8.123  1.00 93.27      D    H
ATOM   4512  O   THR A  64      -1.201  12.304  -6.067  1.00 93.27      D    O
ATOM   4513  CG2 THR A  64       0.062  14.151  -8.361  1.00 93.27      D    C
ATOM   4514 HG21 THR A  64       0.329  14.751  -9.231  1.00 93.27      D    H
ATOM   4515 HG22 THR A  64      -0.635  14.704  -7.732  1.00 93.27      D    H
ATOM   4516 HG23 THR A  64      -0.420  13.237  -8.707  1.00 93.27      D    H
ATOM   4517  OG1 THR A  64       2.099  14.969  -7.465  1.00 93.27      D    O
ATOM   4518  HG1 THR A  64       2.916  14.699  -7.038  1.00 93.27      D    H
ATOM   4519  N   ARG A  65       0.436  10.882  -6.664  1.00 87.88      D    N
ATOM   4520  H   ARG A  65       1.424  10.765  -6.841  1.00 87.88      D    H
ATOM   4521  CA  ARG A  65      -0.440   9.701  -6.728  1.00 87.88      D    C
ATOM   4522  HA  ARG A  65      -1.289   9.895  -7.384  1.00 87.88      D    H
ATOM   4523  C   ARG A  65      -1.040   9.382  -5.369  1.00 87.88      D    C
ATOM   4524  CB  ARG A  65       0.318   8.477  -7.243  1.00 87.88      D    C
ATOM   4525  HB2 ARG A  65      -0.300   7.594  -7.077  1.00 87.88      D    H
ATOM   4526  HB3 ARG A  65       1.251   8.360  -6.692  1.00 87.88      D    H
ATOM   4527  O   ARG A  65      -2.254   9.231  -5.273  1.00 87.88      D    O
ATOM   4528  CG  ARG A  65       0.586   8.580  -8.742  1.00 87.88      D    C
ATOM   4529  HG2 ARG A  65       1.208   9.446  -8.967  1.00 87.88      D    H
ATOM   4530  HG3 ARG A  65      -0.363   8.704  -9.262  1.00 87.88      D    H
ATOM   4531  CD  ARG A  65       1.254   7.320  -9.279  1.00 87.88      D    C
ATOM   4532  HD2 ARG A  65       1.423   7.514 -10.338  1.00 87.88      D    H
ATOM   4533  HD3 ARG A  65       0.559   6.488  -9.167  1.00 87.88      D    H
ATOM   4534  NE  ARG A  65       2.538   6.990  -8.629  1.00 87.88      D    N
ATOM   4535  HE  ARG A  65       2.475   6.686  -7.667  1.00 87.88      D    H
ATOM   4536  NH1 ARG A  65       3.927   7.411 -10.420  1.00 87.88      D    N
ATOM   4537 HH11 ARG A  65       3.129   7.448 -11.038  1.00 87.88      D    H
ATOM   4538 HH12 ARG A  65       4.852   7.569 -10.794  1.00 87.88      D    H
ATOM   4539  NH2 ARG A  65       4.805   6.872  -8.445  1.00 87.88      D    N
ATOM   4540 HH21 ARG A  65       5.722   7.046  -8.832  1.00 87.88      D    H
ATOM   4541 HH22 ARG A  65       4.709   6.664  -7.462  1.00 87.88      D    H
ATOM   4542  CZ  ARG A  65       3.741   7.095  -9.167  1.00 87.88      D    C
ATOM   4543  N   ASN A  66      -0.211   9.384  -4.328  1.00 89.63      D    N
ATOM   4544  H   ASN A  66       0.775   9.536  -4.486  1.00 89.63      D    H
ATOM   4545  CA  ASN A  66      -0.668   9.103  -2.980  1.00 89.63      D    C
ATOM   4546  HA  ASN A  66      -1.164   8.133  -2.992  1.00 89.63      D    H
ATOM   4547  C   ASN A  66      -1.710  10.128  -2.507  1.00 89.63      D    C
ATOM   4548  CB  ASN A  66       0.542   9.029  -2.040  1.00 89.63      D    C
ATOM   4549  HB2 ASN A  66       0.970  10.021  -1.896  1.00 89.63      D    H
ATOM   4550  HB3 ASN A  66       1.302   8.368  -2.455  1.00 89.63      D    H
ATOM   4551  O   ASN A  66      -2.785   9.744  -2.069  1.00 89.63      D    O
ATOM   4552  CG  ASN A  66       0.111   8.453  -0.709  1.00 89.63      D    C
ATOM   4553  ND2 ASN A  66       0.681   8.902   0.375  1.00 89.63      D    N
ATOM   4554 HD21 ASN A  66       1.373   9.638   0.353  1.00 89.63      D    H
ATOM   4555 HD22 ASN A  66       0.317   8.574   1.258  1.00 89.63      D    H
ATOM   4556  OD1 ASN A  66      -0.735   7.583  -0.644  1.00 89.63      D    O
ATOM   4557  N   MET A  67      -1.469  11.430  -2.697  1.00 93.26      D    N
ATOM   4558  H   MET A  67      -0.570  11.714  -3.059  1.00 93.26      D    H
ATOM   4559  CA  MET A  67      -2.443  12.462  -2.317  1.00 93.26      D    C
ATOM   4560  HA  MET A  67      -2.709  12.325  -1.269  1.00 93.26      D    H
ATOM   4561  C   MET A  67      -3.749  12.376  -3.116  1.00 93.26      D    C
ATOM   4562  CB  MET A  67      -1.856  13.864  -2.498  1.00 93.26      D    C
ATOM   4563  HB2 MET A  67      -1.526  13.985  -3.529  1.00 93.26      D    H
ATOM   4564  HB3 MET A  67      -2.656  14.580  -2.308  1.00 93.26      D    H
ATOM   4565  O   MET A  67      -4.818  12.648  -2.572  1.00 93.26      D    O
ATOM   4566  CG  MET A  67      -0.699  14.224  -1.565  1.00 93.26      D    C
ATOM   4567  HG2 MET A  67      -0.428  15.261  -1.768  1.00 93.26      D    H
ATOM   4568  HG3 MET A  67       0.176  13.621  -1.807  1.00 93.26      D    H
ATOM   4569  SD  MET A  67      -1.017  14.087   0.209  1.00 93.26      D    S
ATOM   4570  CE  MET A  67      -0.405  12.408   0.486  1.00 93.26      D    C
ATOM   4571  HE1 MET A  67       0.138  12.386   1.431  1.00 93.26      D    H
ATOM   4572  HE2 MET A  67       0.281  12.107  -0.306  1.00 93.26      D    H
ATOM   4573  HE3 MET A  67      -1.239  11.707   0.529  1.00 93.26      D    H
ATOM   4574  N   LYS A  68      -3.697  11.982  -4.395  1.00 90.91      D    N
ATOM   4575  H   LYS A  68      -2.792  11.784  -4.797  1.00 90.91      D    H
ATOM   4576  CA  LYS A  68      -4.909  11.723  -5.191  1.00 90.91      D    C
ATOM   4577  HA  LYS A  68      -5.584  12.573  -5.098  1.00 90.91      D    H
ATOM   4578  C   LYS A  68      -5.683  10.516  -4.663  1.00 90.91      D    C
ATOM   4579  CB  LYS A  68      -4.551  11.515  -6.666  1.00 90.91      D    C
ATOM   4580  HB2 LYS A  68      -3.714  10.820  -6.743  1.00 90.91      D    H
ATOM   4581  HB3 LYS A  68      -5.406  11.071  -7.176  1.00 90.91      D    H
ATOM   4582  O   LYS A  68      -6.909  10.591  -4.594  1.00 90.91      D    O
ATOM   4583  CG  LYS A  68      -4.203  12.832  -7.366  1.00 90.91      D    C
ATOM   4584  HG2 LYS A  68      -3.397  13.340  -6.837  1.00 90.91      D    H
ATOM   4585  HG3 LYS A  68      -5.081  13.478  -7.370  1.00 90.91      D    H
ATOM   4586  CD  LYS A  68      -3.772  12.546  -8.806  1.00 90.91      D    C
ATOM   4587  HD2 LYS A  68      -2.893  11.902  -8.794  1.00 90.91      D    H
ATOM   4588  HD3 LYS A  68      -4.581  12.034  -9.327  1.00 90.91      D    H
ATOM   4589  CE  LYS A  68      -3.443  13.859  -9.516  1.00 90.91      D    C
ATOM   4590  HE2 LYS A  68      -4.305  14.524  -9.451  1.00 90.91      D    H
ATOM   4591  HE3 LYS A  68      -2.621  14.347  -8.991  1.00 90.91      D    H
ATOM   4592  NZ  LYS A  68      -3.083  13.625 -10.933  1.00 90.91      D    N
ATOM   4593  HZ1 LYS A  68      -3.861  13.210 -11.427  1.00 90.91      D    H
ATOM   4594  HZ2 LYS A  68      -2.298  12.992 -10.992  1.00 90.91      D    H
ATOM   4595  HZ3 LYS A  68      -2.840  14.503 -11.369  1.00 90.91      D    H
ATOM   4596  N   ALA A  69      -4.985   9.446  -4.280  1.00 87.88      D    N
ATOM   4597  H   ALA A  69      -3.980   9.449  -4.387  1.00 87.88      D    H
ATOM   4598  CA  ALA A  69      -5.594   8.286  -3.643  1.00 87.88      D    C
ATOM   4599  HA  ALA A  69      -6.384   7.916  -4.297  1.00 87.88      D    H
ATOM   4600  C   ALA A  69      -6.247   8.685  -2.309  1.00 87.88      D    C
ATOM   4601  CB  ALA A  69      -4.558   7.165  -3.497  1.00 87.88      D    C
ATOM   4602  HB1 ALA A  69      -4.136   6.914  -4.471  1.00 87.88      D    H
ATOM   4603  HB2 ALA A  69      -3.754   7.469  -2.828  1.00 87.88      D    H
ATOM   4604  HB3 ALA A  69      -5.038   6.279  -3.082  1.00 87.88      D    H
ATOM   4605  O   ALA A  69      -7.452   8.501  -2.147  1.00 87.88      D    O
ATOM   4606  N   SER A  70      -5.509   9.365  -1.424  1.00 92.77      D    N
ATOM   4607  H   SER A  70      -4.517   9.451  -1.588  1.00 92.77      D    H
ATOM   4608  CA  SER A  70      -6.030   9.880  -0.153  1.00 92.77      D    C
ATOM   4609  HA  SER A  70      -6.345   9.035   0.458  1.00 92.77      D    H
ATOM   4610  C   SER A  70      -7.246  10.786  -0.354  1.00 92.77      D    C
ATOM   4611  CB  SER A  70      -4.948  10.647   0.617  1.00 92.77      D    C
ATOM   4612  HB2 SER A  70      -4.650  11.528   0.048  1.00 92.77      D    H
ATOM   4613  HB3 SER A  70      -5.351  10.968   1.577  1.00 92.77      D    H
ATOM   4614  O   SER A  70      -8.258  10.597   0.314  1.00 92.77      D    O
ATOM   4615  OG  SER A  70      -3.808   9.846   0.843  1.00 92.77      D    O
ATOM   4616  HG  SER A  70      -4.074   9.002   1.215  1.00 92.77      D    H
ATOM   4617  N   ALA A  71      -7.221  11.722  -1.310  1.00 94.39      D    N
ATOM   4618  H   ALA A  71      -6.363  11.869  -1.822  1.00 94.39      D    H
ATOM   4619  CA  ALA A  71      -8.356  12.608  -1.574  1.00 94.39      D    C
ATOM   4620  HA  ALA A  71      -8.523  13.223  -0.690  1.00 94.39      D    H
ATOM   4621  C   ALA A  71      -9.659  11.838  -1.844  1.00 94.39      D    C
ATOM   4622  CB  ALA A  71      -8.016  13.521  -2.759  1.00 94.39      D    C
ATOM   4623  HB1 ALA A  71      -7.847  12.924  -3.655  1.00 94.39      D    H
ATOM   4624  HB2 ALA A  71      -7.114  14.093  -2.539  1.00 94.39      D    H
ATOM   4625  HB3 ALA A  71      -8.842  14.209  -2.937  1.00 94.39      D    H
ATOM   4626  O   ALA A  71     -10.719  12.208  -1.342  1.00 94.39      D    O
ATOM   4627  N   GLN A  72      -9.590  10.751  -2.609  1.00 90.18      D    N
ATOM   4628  H   GLN A  72      -8.683  10.443  -2.929  1.00 90.18      D    H
ATOM   4629  CA  GLN A  72     -10.747   9.897  -2.870  1.00 90.18      D    C
ATOM   4630  HA  GLN A  72     -11.616  10.509  -3.111  1.00 90.18      D    H
ATOM   4631  C   GLN A  72     -11.115   9.029  -1.659  1.00 90.18      D    C
ATOM   4632  CB  GLN A  72     -10.423   9.000  -4.048  1.00 90.18      D    C
ATOM   4633  HB2 GLN A  72     -11.205   8.249  -4.164  1.00 90.18      D    H
ATOM   4634  HB3 GLN A  72      -9.490   8.523  -3.746  1.00 90.18      D    H
ATOM   4635  O   GLN A  72     -12.302   8.911  -1.351  1.00 90.18      D    O
ATOM   4636  CG  GLN A  72     -10.182   9.689  -5.395  1.00 90.18      D    C
ATOM   4637  HG2 GLN A  72      -9.782   8.949  -6.088  1.00 90.18      D    H
ATOM   4638  HG3 GLN A  72      -9.433  10.473  -5.283  1.00 90.18      D    H
ATOM   4639  CD  GLN A  72     -11.431  10.295  -6.017  1.00 90.18      D    C
ATOM   4640  NE2 GLN A  72     -11.318  10.835  -7.209  1.00 90.18      D    N
ATOM   4641 HE21 GLN A  72     -10.447  10.717  -7.706  1.00 90.18      D    H
ATOM   4642 HE22 GLN A  72     -12.191  11.020  -7.682  1.00 90.18      D    H
ATOM   4643  OE1 GLN A  72     -12.524  10.336  -5.479  1.00 90.18      D    O
ATOM   4644  N   THR A  73     -10.129   8.489  -0.932  1.00 90.63      D    N
ATOM   4645  H   THR A  73      -9.178   8.539  -1.267  1.00 90.63      D    H
ATOM   4646  CA  THR A  73     -10.357   7.768   0.332  1.00 90.63      D    C
ATOM   4647  HA  THR A  73     -10.941   6.873   0.118  1.00 90.63      D    H
ATOM   4648  C   THR A  73     -11.152   8.635   1.307  1.00 90.63      D    C
ATOM   4649  CB  THR A  73      -9.033   7.319   0.978  1.00 90.63      D    C
ATOM   4650  HB  THR A  73      -8.440   8.194   1.245  1.00 90.63      D    H
ATOM   4651  O   THR A  73     -12.164   8.193   1.847  1.00 90.63      D    O
ATOM   4652  CG2 THR A  73      -9.235   6.458   2.224  1.00 90.63      D    C
ATOM   4653 HG21 THR A  73      -9.757   5.537   1.963  1.00 90.63      D    H
ATOM   4654 HG22 THR A  73      -9.803   7.001   2.978  1.00 90.63      D    H
ATOM   4655 HG23 THR A  73      -8.264   6.203   2.649  1.00 90.63      D    H
ATOM   4656  OG1 THR A  73      -8.310   6.533   0.065  1.00 90.63      D    O
ATOM   4657  HG1 THR A  73      -7.477   6.290   0.474  1.00 90.63      D    H
ATOM   4658  N   TYR A  74     -10.780   9.908   1.462  1.00 95.10      D    N
ATOM   4659  H   TYR A  74      -9.929  10.212   1.009  1.00 95.10      D    H
ATOM   4660  CA  TYR A  74     -11.478  10.841   2.344  1.00 95.10      D    C
ATOM   4661  HA  TYR A  74     -11.664  10.324   3.285  1.00 95.10      D    H
ATOM   4662  C   TYR A  74     -12.847  11.298   1.825  1.00 95.10      D    C
ATOM   4663  CB  TYR A  74     -10.587  12.039   2.663  1.00 95.10      D    C
ATOM   4664  HB2 TYR A  74     -11.238  12.844   3.004  1.00 95.10      D    H
ATOM   4665  HB3 TYR A  74     -10.071  12.380   1.765  1.00 95.10      D    H
ATOM   4666  O   TYR A  74     -13.733  11.572   2.635  1.00 95.10      D    O
ATOM   4667  CG  TYR A  74      -9.599  11.755   3.772  1.00 95.10      D    C
ATOM   4668  CD1 TYR A  74     -10.026  11.800   5.114  1.00 95.10      D    C
ATOM   4669  HD1 TYR A  74     -11.044  12.070   5.352  1.00 95.10      D    H
ATOM   4670  CD2 TYR A  74      -8.275  11.396   3.468  1.00 95.10      D    C
ATOM   4671  HD2 TYR A  74      -7.932  11.370   2.445  1.00 95.10      D    H
ATOM   4672  CE1 TYR A  74      -9.122  11.483   6.144  1.00 95.10      D    C
ATOM   4673  HE1 TYR A  74      -9.434  11.507   7.178  1.00 95.10      D    H
ATOM   4674  CE2 TYR A  74      -7.378  11.059   4.489  1.00 95.10      D    C
ATOM   4675  HE2 TYR A  74      -6.379  10.718   4.259  1.00 95.10      D    H
ATOM   4676  OH  TYR A  74      -6.939  10.827   6.819  1.00 95.10      D    O
ATOM   4677  HH  TYR A  74      -7.392  10.808   7.666  1.00 95.10      D    H
ATOM   4678  CZ  TYR A  74      -7.801  11.115   5.826  1.00 95.10      D    C
ATOM   4679  N   ARG A  75     -13.073  11.338   0.503  1.00 94.44      D    N
ATOM   4680  H   ARG A  75     -12.303  11.132  -0.117  1.00 94.44      D    H
ATOM   4681  CA  ARG A  75     -14.426  11.531  -0.058  1.00 94.44      D    C
ATOM   4682  HA  ARG A  75     -14.869  12.432   0.366  1.00 94.44      D    H
ATOM   4683  C   ARG A  75     -15.357  10.387   0.330  1.00 94.44      D    C
ATOM   4684  CB  ARG A  75     -14.373  11.658  -1.585  1.00 94.44      D    C
ATOM   4685  HB2 ARG A  75     -15.379  11.543  -1.989  1.00 94.44      D    H
ATOM   4686  HB3 ARG A  75     -13.753  10.861  -1.997  1.00 94.44      D    H
ATOM   4687  O   ARG A  75     -16.511  10.638   0.673  1.00 94.44      D    O
ATOM   4688  CG  ARG A  75     -13.838  13.018  -2.031  1.00 94.44      D    C
ATOM   4689  HG2 ARG A  75     -12.922  13.267  -1.495  1.00 94.44      D    H
ATOM   4690  HG3 ARG A  75     -14.588  13.779  -1.813  1.00 94.44      D    H
ATOM   4691  CD  ARG A  75     -13.575  13.001  -3.532  1.00 94.44      D    C
ATOM   4692  HD2 ARG A  75     -14.520  12.869  -4.060  1.00 94.44      D    H
ATOM   4693  HD3 ARG A  75     -12.925  12.155  -3.754  1.00 94.44      D    H
ATOM   4694  NE  ARG A  75     -12.924  14.241  -3.979  1.00 94.44      D    N
ATOM   4695  HE  ARG A  75     -12.938  15.031  -3.350  1.00 94.44      D    H
ATOM   4696  NH1 ARG A  75     -12.409  13.474  -6.071  1.00 94.44      D    N
ATOM   4697 HH11 ARG A  75     -12.835  12.593  -5.819  1.00 94.44      D    H
ATOM   4698 HH12 ARG A  75     -12.017  13.617  -6.991  1.00 94.44      D    H
ATOM   4699  NH2 ARG A  75     -11.831  15.553  -5.463  1.00 94.44      D    N
ATOM   4700 HH21 ARG A  75     -11.877  16.295  -4.779  1.00 94.44      D    H
ATOM   4701 HH22 ARG A  75     -11.480  15.735  -6.392  1.00 94.44      D    H
ATOM   4702  CZ  ARG A  75     -12.392  14.415  -5.169  1.00 94.44      D    C
ATOM   4703  N   GLU A  76     -14.864   9.151   0.312  1.00 91.51      D    N
ATOM   4704  H   GLU A  76     -13.914   9.007   0.001  1.00 91.51      D    H
ATOM   4705  CA  GLU A  76     -15.629   8.004   0.807  1.00 91.51      D    C
ATOM   4706  HA  GLU A  76     -16.639   8.070   0.403  1.00 91.51      D    H
ATOM   4707  C   GLU A  76     -15.776   8.041   2.332  1.00 91.51      D    C
ATOM   4708  CB  GLU A  76     -15.007   6.691   0.307  1.00 91.51      D    C
ATOM   4709  HB2 GLU A  76     -13.995   6.613   0.704  1.00 91.51      D    H
ATOM   4710  HB3 GLU A  76     -14.936   6.728  -0.780  1.00 91.51      D    H
ATOM   4711  O   GLU A  76     -16.875   7.812   2.827  1.00 91.51      D    O
ATOM   4712  CG  GLU A  76     -15.792   5.425   0.712  1.00 91.51      D    C
ATOM   4713  HG2 GLU A  76     -15.289   4.560   0.278  1.00 91.51      D    H
ATOM   4714  HG3 GLU A  76     -15.740   5.322   1.796  1.00 91.51      D    H
ATOM   4715  CD  GLU A  76     -17.267   5.415   0.266  1.00 91.51      D    C
ATOM   4716  OE1 GLU A  76     -18.119   4.801   0.953  1.00 91.51      D    O
ATOM   4717  OE2 GLU A  76     -17.573   6.059  -0.764  1.00 91.51      D    O
ATOM   4718  N   ASN A  77     -14.738   8.418   3.085  1.00 96.01      D    N
ATOM   4719  H   ASN A  77     -13.833   8.514   2.645  1.00 96.01      D    H
ATOM   4720  CA  ASN A  77     -14.829   8.525   4.546  1.00 96.01      D    C
ATOM   4721  HA  ASN A  77     -15.181   7.570   4.935  1.00 96.01      D    H
ATOM   4722  C   ASN A  77     -15.860   9.574   4.991  1.00 96.01      D    C
ATOM   4723  CB  ASN A  77     -13.444   8.783   5.162  1.00 96.01      D    C
ATOM   4724  HB2 ASN A  77     -13.019   9.697   4.748  1.00 96.01      D    H
ATOM   4725  HB3 ASN A  77     -13.565   8.931   6.236  1.00 96.01      D    H
ATOM   4726  O   ASN A  77     -16.586   9.327   5.949  1.00 96.01      D    O
ATOM   4727  CG  ASN A  77     -12.476   7.622   4.988  1.00 96.01      D    C
ATOM   4728  ND2 ASN A  77     -11.211   7.827   5.272  1.00 96.01      D    N
ATOM   4729 HD21 ASN A  77     -10.895   8.713   5.640  1.00 96.01      D    H
ATOM   4730 HD22 ASN A  77     -10.585   7.037   5.213  1.00 96.01      D    H
ATOM   4731  OD1 ASN A  77     -12.844   6.517   4.614  1.00 96.01      D    O
ATOM   4732  N   LEU A  78     -16.008  10.691   4.264  1.00 98.35      D    N
ATOM   4733  H   LEU A  78     -15.343  10.872   3.525  1.00 98.35      D    H
ATOM   4734  CA  LEU A  78     -17.095  11.652   4.493  1.00 98.35      D    C
ATOM   4735  HA  LEU A  78     -17.054  11.996   5.526  1.00 98.35      D    H
ATOM   4736  C   LEU A  78     -18.473  10.994   4.314  1.00 98.35      D    C
ATOM   4737  CB  LEU A  78     -16.932  12.860   3.548  1.00 98.35      D    C
ATOM   4738  HB2 LEU A  78     -17.884  13.385   3.476  1.00 98.35      D    H
ATOM   4739  HB3 LEU A  78     -16.686  12.489   2.553  1.00 98.35      D    H
ATOM   4740  O   LEU A  78     -19.346  11.166   5.159  1.00 98.35      D    O
ATOM   4741  CG  LEU A  78     -15.858  13.871   3.994  1.00 98.35      D    C
ATOM   4742  HG  LEU A  78     -14.956  13.342   4.303  1.00 98.35      D    H
ATOM   4743  CD1 LEU A  78     -15.490  14.788   2.828  1.00 98.35      D    C
ATOM   4744 HD11 LEU A  78     -14.771  15.533   3.168  1.00 98.35      D    H
ATOM   4745 HD12 LEU A  78     -15.032  14.193   2.037  1.00 98.35      D    H
ATOM   4746 HD13 LEU A  78     -16.383  15.285   2.450  1.00 98.35      D    H
ATOM   4747  CD2 LEU A  78     -16.345  14.749   5.150  1.00 98.35      D    C
ATOM   4748 HD21 LEU A  78     -17.221  15.325   4.853  1.00 98.35      D    H
ATOM   4749 HD22 LEU A  78     -16.604  14.130   6.009  1.00 98.35      D    H
ATOM   4750 HD23 LEU A  78     -15.555  15.437   5.451  1.00 98.35      D    H
ATOM   4751  N   ARG A  79     -18.668  10.184   3.263  1.00 97.01      D    N
ATOM   4752  H   ARG A  79     -17.895  10.031   2.631  1.00 97.01      D    H
ATOM   4753  CA  ARG A  79     -19.920   9.427   3.062  1.00 97.01      D    C
ATOM   4754  HA  ARG A  79     -20.766  10.108   3.155  1.00 97.01      D    H
ATOM   4755  C   ARG A  79     -20.138   8.355   4.131  1.00 97.01      D    C
ATOM   4756  CB  ARG A  79     -19.949   8.775   1.673  1.00 97.01      D    C
ATOM   4757  HB2 ARG A  79     -20.808   8.106   1.629  1.00 97.01      D    H
ATOM   4758  HB3 ARG A  79     -19.050   8.175   1.525  1.00 97.01      D    H
ATOM   4759  O   ARG A  79     -21.276   8.110   4.524  1.00 97.01      D    O
ATOM   4760  CG  ARG A  79     -20.083   9.795   0.537  1.00 97.01      D    C
ATOM   4761  HG2 ARG A  79     -20.952  10.424   0.730  1.00 97.01      D    H
ATOM   4762  HG3 ARG A  79     -19.197  10.427   0.487  1.00 97.01      D    H
ATOM   4763  CD  ARG A  79     -20.291   9.080  -0.805  1.00 97.01      D    C
ATOM   4764  HD2 ARG A  79     -21.102   8.358  -0.702  1.00 97.01      D    H
ATOM   4765  HD3 ARG A  79     -20.608   9.812  -1.548  1.00 97.01      D    H
ATOM   4766  NE  ARG A  79     -19.075   8.380  -1.266  1.00 97.01      D    N
ATOM   4767  HE  ARG A  79     -18.892   7.447  -0.924  1.00 97.01      D    H
ATOM   4768  NH1 ARG A  79     -18.198  10.031  -2.609  1.00 97.01      D    N
ATOM   4769 HH11 ARG A  79     -17.523  10.327  -3.300  1.00 97.01      D    H
ATOM   4770 HH12 ARG A  79     -18.953  10.644  -2.337  1.00 97.01      D    H
ATOM   4771  NH2 ARG A  79     -17.181   8.058  -2.457  1.00 97.01      D    N
ATOM   4772 HH21 ARG A  79     -17.157   7.154  -2.006  1.00 97.01      D    H
ATOM   4773 HH22 ARG A  79     -16.438   8.359  -3.071  1.00 97.01      D    H
ATOM   4774  CZ  ARG A  79     -18.161   8.830  -2.104  1.00 97.01      D    C
ATOM   4775  N   ILE A  80     -19.075   7.705   4.598  1.00 96.81      D    N
ATOM   4776  H   ILE A  80     -18.180   7.910   4.176  1.00 96.81      D    H
ATOM   4777  CA  ILE A  80     -19.133   6.723   5.686  1.00 96.81      D    C
ATOM   4778  HA  ILE A  80     -19.897   5.982   5.452  1.00 96.81      D    H
ATOM   4779  C   ILE A  80     -19.565   7.400   6.992  1.00 96.81      D    C
ATOM   4780  CB  ILE A  80     -17.778   5.993   5.823  1.00 96.81      D    C
ATOM   4781  HB  ILE A  80     -16.979   6.735   5.861  1.00 96.81      D    H
ATOM   4782  O   ILE A  80     -20.476   6.900   7.653  1.00 96.81      D    O
ATOM   4783  CG1 ILE A  80     -17.532   5.040   4.633  1.00 96.81      D    C
ATOM   4784 HG12 ILE A  80     -18.099   4.124   4.801  1.00 96.81      D    H
ATOM   4785 HG13 ILE A  80     -17.874   5.496   3.704  1.00 96.81      D    H
ATOM   4786  CG2 ILE A  80     -17.744   5.187   7.127  1.00 96.81      D    C
ATOM   4787 HG21 ILE A  80     -17.731   5.857   7.986  1.00 96.81      D    H
ATOM   4788 HG22 ILE A  80     -16.834   4.589   7.184  1.00 96.81      D    H
ATOM   4789 HG23 ILE A  80     -18.611   4.530   7.194  1.00 96.81      D    H
ATOM   4790  CD1 ILE A  80     -16.070   4.629   4.443  1.00 96.81      D    C
ATOM   4791 HD11 ILE A  80     -15.669   4.176   5.350  1.00 96.81      D    H
ATOM   4792 HD12 ILE A  80     -16.003   3.901   3.634  1.00 96.81      D    H
ATOM   4793 HD13 ILE A  80     -15.466   5.499   4.186  1.00 96.81      D    H
ATOM   4794  N   ALA A  81     -18.975   8.550   7.329  1.00 98.61      D    N
ATOM   4795  H   ALA A  81     -18.221   8.899   6.754  1.00 98.61      D    H
ATOM   4796  CA  ALA A  81     -19.301   9.300   8.537  1.00 98.61      D    C
ATOM   4797  HA  ALA A  81     -19.133   8.656   9.400  1.00 98.61      D    H
ATOM   4798  C   ALA A  81     -20.776   9.731   8.564  1.00 98.61      D    C
ATOM   4799  CB  ALA A  81     -18.350  10.496   8.646  1.00 98.61      D    C
ATOM   4800  HB1 ALA A  81     -18.521  11.194   7.827  1.00 98.61      D    H
ATOM   4801  HB2 ALA A  81     -17.315  10.155   8.621  1.00 98.61      D    H
ATOM   4802  HB3 ALA A  81     -18.523  11.008   9.592  1.00 98.61      D    H
ATOM   4803  O   ALA A  81     -21.437   9.548   9.586  1.00 98.61      D    O
ATOM   4804  N   LEU A  82     -21.337  10.172   7.426  1.00 98.64      D    N
ATOM   4805  H   LEU A  82     -20.735  10.366   6.638  1.00 98.64      D    H
ATOM   4806  CA  LEU A  82     -22.773  10.468   7.322  1.00 98.64      D    C
ATOM   4807  HA  LEU A  82     -23.003  11.293   7.996  1.00 98.64      D    H
ATOM   4808  C   LEU A  82     -23.641   9.279   7.760  1.00 98.64      D    C
ATOM   4809  CB  LEU A  82     -23.158  10.855   5.882  1.00 98.64      D    C
ATOM   4810  HB2 LEU A  82     -22.826  10.067   5.206  1.00 98.64      D    H
ATOM   4811  HB3 LEU A  82     -24.246  10.892   5.825  1.00 98.64      D    H
ATOM   4812  O   LEU A  82     -24.622   9.464   8.479  1.00 98.64      D    O
ATOM   4813  CG  LEU A  82     -22.622  12.201   5.372  1.00 98.64      D    C
ATOM   4814  HG  LEU A  82     -21.532  12.204   5.393  1.00 98.64      D    H
ATOM   4815  CD1 LEU A  82     -23.081  12.405   3.927  1.00 98.64      D    C
ATOM   4816 HD11 LEU A  82     -22.730  11.582   3.305  1.00 98.64      D    H
ATOM   4817 HD12 LEU A  82     -24.170  12.441   3.893  1.00 98.64      D    H
ATOM   4818 HD13 LEU A  82     -22.677  13.340   3.540  1.00 98.64      D    H
ATOM   4819  CD2 LEU A  82     -23.121  13.382   6.197  1.00 98.64      D    C
ATOM   4820 HD21 LEU A  82     -24.206  13.347   6.291  1.00 98.64      D    H
ATOM   4821 HD22 LEU A  82     -22.660  13.372   7.184  1.00 98.64      D    H
ATOM   4822 HD23 LEU A  82     -22.844  14.316   5.708  1.00 98.64      D    H
ATOM   4823  N   ARG A  83     -23.266   8.050   7.376  1.00 98.07      D    N
ATOM   4824  H   ARG A  83     -22.414   7.965   6.841  1.00 98.07      D    H
ATOM   4825  CA  ARG A  83     -23.992   6.838   7.787  1.00 98.07      D    C
ATOM   4826  HA  ARG A  83     -25.059   7.008   7.643  1.00 98.07      D    H
ATOM   4827  C   ARG A  83     -23.827   6.550   9.275  1.00 98.07      D    C
ATOM   4828  CB  ARG A  83     -23.568   5.616   6.959  1.00 98.07      D    C
ATOM   4829  HB2 ARG A  83     -24.131   4.755   7.319  1.00 98.07      D    H
ATOM   4830  HB3 ARG A  83     -22.507   5.417   7.108  1.00 98.07      D    H
ATOM   4831  O   ARG A  83     -24.803   6.192   9.923  1.00 98.07      D    O
ATOM   4832  CG  ARG A  83     -23.853   5.795   5.462  1.00 98.07      D    C
ATOM   4833  HG2 ARG A  83     -24.873   6.159   5.336  1.00 98.07      D    H
ATOM   4834  HG3 ARG A  83     -23.173   6.536   5.043  1.00 98.07      D    H
ATOM   4835  CD  ARG A  83     -23.715   4.480   4.684  1.00 98.07      D    C
ATOM   4836  HD2 ARG A  83     -23.985   4.661   3.644  1.00 98.07      D    H
ATOM   4837  HD3 ARG A  83     -24.436   3.767   5.085  1.00 98.07      D    H
ATOM   4838  NE  ARG A  83     -22.361   3.891   4.764  1.00 98.07      D    N
ATOM   4839  HE  ARG A  83     -22.188   3.274   5.544  1.00 98.07      D    H
ATOM   4840  NH1 ARG A  83     -21.408   4.888   2.905  1.00 98.07      D    N
ATOM   4841 HH11 ARG A  83     -22.161   5.560   2.860  1.00 98.07      D    H
ATOM   4842 HH12 ARG A  83     -20.620   4.967   2.278  1.00 98.07      D    H
ATOM   4843  NH2 ARG A  83     -20.301   3.315   3.977  1.00 98.07      D    N
ATOM   4844 HH21 ARG A  83     -19.564   3.477   3.306  1.00 98.07      D    H
ATOM   4845 HH22 ARG A  83     -20.174   2.659   4.734  1.00 98.07      D    H
ATOM   4846  CZ  ARG A  83     -21.376   4.039   3.890  1.00 98.07      D    C
ATOM   4847  N   TYR A  84     -22.624   6.702   9.825  1.00 98.73      D    N
ATOM   4848  H   TYR A  84     -21.856   7.011   9.245  1.00 98.73      D    H
ATOM   4849  CA  TYR A  84     -22.379   6.422  11.244  1.00 98.73      D    C
ATOM   4850  HA  TYR A  84     -22.763   5.433  11.491  1.00 98.73      D    H
ATOM   4851  C   TYR A  84     -23.099   7.397  12.175  1.00 98.73      D    C
ATOM   4852  CB  TYR A  84     -20.880   6.450  11.531  1.00 98.73      D    C
ATOM   4853  HB2 TYR A  84     -20.487   7.437  11.287  1.00 98.73      D    H
ATOM   4854  HB3 TYR A  84     -20.766   6.298  12.604  1.00 98.73      D    H
ATOM   4855  O   TYR A  84     -23.613   6.985  13.213  1.00 98.73      D    O
ATOM   4856  CG  TYR A  84     -20.025   5.399  10.858  1.00 98.73      D    C
ATOM   4857  CD1 TYR A  84     -20.578   4.275  10.204  1.00 98.73      D    C
ATOM   4858  HD1 TYR A  84     -21.648   4.149  10.128  1.00 98.73      D    H
ATOM   4859  CD2 TYR A  84     -18.632   5.530  10.972  1.00 98.73      D    C
ATOM   4860  HD2 TYR A  84     -18.211   6.378  11.490  1.00 98.73      D    H
ATOM   4861  CE1 TYR A  84     -19.732   3.289   9.667  1.00 98.73      D    C
ATOM   4862  HE1 TYR A  84     -20.143   2.417   9.180  1.00 98.73      D    H
ATOM   4863  CE2 TYR A  84     -17.787   4.547  10.443  1.00 98.73      D    C
ATOM   4864  HE2 TYR A  84     -16.716   4.651  10.544  1.00 98.73      D    H
ATOM   4865  OH  TYR A  84     -17.511   2.490   9.294  1.00 98.73      D    O
ATOM   4866  HH  TYR A  84     -16.600   2.768   9.416  1.00 98.73      D    H
ATOM   4867  CZ  TYR A  84     -18.336   3.429   9.798  1.00 98.73      D    C
ATOM   4868  N   TYR A  85     -23.185   8.667  11.782  1.00 98.75      D    N
ATOM   4869  H   TYR A  85     -22.678   8.948  10.954  1.00 98.75      D    H
ATOM   4870  CA  TYR A  85     -23.848   9.712  12.559  1.00 98.75      D    C
ATOM   4871  HA  TYR A  85     -23.884   9.397  13.601  1.00 98.75      D    H
ATOM   4872  C   TYR A  85     -25.308   9.957  12.155  1.00 98.75      D    C
ATOM   4873  CB  TYR A  85     -22.996  10.985  12.503  1.00 98.75      D    C
ATOM   4874  HB2 TYR A  85     -22.817  11.254  11.462  1.00 98.75      D    H
ATOM   4875  HB3 TYR A  85     -23.543  11.804  12.970  1.00 98.75      D    H
ATOM   4876  O   TYR A  85     -25.945  10.848  12.714  1.00 98.75      D    O
ATOM   4877  CG  TYR A  85     -21.679  10.846  13.235  1.00 98.75      D    C
ATOM   4878  CD1 TYR A  85     -21.672  10.774  14.641  1.00 98.75      D    C
ATOM   4879  HD1 TYR A  85     -22.600  10.807  15.191  1.00 98.75      D    H
ATOM   4880  CD2 TYR A  85     -20.468  10.790  12.520  1.00 98.75      D    C
ATOM   4881  HD2 TYR A  85     -20.466  10.866  11.443  1.00 98.75      D    H
ATOM   4882  CE1 TYR A  85     -20.452  10.667  15.334  1.00 98.75      D    C
ATOM   4883  HE1 TYR A  85     -20.432  10.620  16.413  1.00 98.75      D    H
ATOM   4884  CE2 TYR A  85     -19.248  10.676  13.211  1.00 98.75      D    C
ATOM   4885  HE2 TYR A  85     -18.310  10.657  12.676  1.00 98.75      D    H
ATOM   4886  OH  TYR A  85     -18.055  10.552  15.269  1.00 98.75      D    O
ATOM   4887  HH  TYR A  85     -18.165  10.455  16.218  1.00 98.75      D    H
ATOM   4888  CZ  TYR A  85     -19.238  10.630  14.618  1.00 98.75      D    C
ATOM   4889  N   ASN A  86     -25.858   9.175  11.217  1.00 98.59      D    N
ATOM   4890  H   ASN A  86     -25.281   8.457  10.805  1.00 98.59      D    H
ATOM   4891  CA  ASN A  86     -27.206   9.358  10.661  1.00 98.59      D    C
ATOM   4892  HA  ASN A  86     -27.266   8.740   9.765  1.00 98.59      D    H
ATOM   4893  C   ASN A  86     -27.466  10.804  10.185  1.00 98.59      D    C
ATOM   4894  CB  ASN A  86     -28.267   8.839  11.648  1.00 98.59      D    C
ATOM   4895  HB2 ASN A  86     -28.234   9.429  12.563  1.00 98.59      D    H
ATOM   4896  HB3 ASN A  86     -29.256   8.961  11.207  1.00 98.59      D    H
ATOM   4897  O   ASN A  86     -28.515  11.390  10.457  1.00 98.59      D    O
ATOM   4898  CG  ASN A  86     -28.093   7.370  11.967  1.00 98.59      D    C
ATOM   4899  ND2 ASN A  86     -27.789   7.034  13.198  1.00 98.59      D    N
ATOM   4900 HD21 ASN A  86     -27.559   6.061  13.336  1.00 98.59      D    H
ATOM   4901 HD22 ASN A  86     -27.558   7.755  13.867  1.00 98.59      D    H
ATOM   4902  OD1 ASN A  86     -28.232   6.506  11.119  1.00 98.59      D    O
ATOM   4903  N   GLN A  87     -26.488  11.396   9.500  1.00 98.67      D    N
ATOM   4904  H   GLN A  87     -25.692  10.831   9.241  1.00 98.67      D    H
ATOM   4905  CA  GLN A  87     -26.537  12.774   9.016  1.00 98.67      D    C
ATOM   4906  HA  GLN A  87     -27.244  13.338   9.623  1.00 98.67      D    H
ATOM   4907  C   GLN A  87     -27.021  12.843   7.562  1.00 98.67      D    C
ATOM   4908  CB  GLN A  87     -25.159  13.424   9.176  1.00 98.67      D    C
ATOM   4909  HB2 GLN A  87     -24.421  12.754   8.734  1.00 98.67      D    H
ATOM   4910  HB3 GLN A  87     -25.133  14.367   8.631  1.00 98.67      D    H
ATOM   4911  O   GLN A  87     -26.803  11.936   6.761  1.00 98.67      D    O
ATOM   4912  CG  GLN A  87     -24.791  13.704  10.644  1.00 98.67      D    C
ATOM   4913  HG2 GLN A  87     -25.429  14.501  11.024  1.00 98.67      D    H
ATOM   4914  HG3 GLN A  87     -24.960  12.813  11.249  1.00 98.67      D    H
ATOM   4915  CD  GLN A  87     -23.328  14.106  10.798  1.00 98.67      D    C
ATOM   4916  NE2 GLN A  87     -22.975  14.926  11.765  1.00 98.67      D    N
ATOM   4917 HE21 GLN A  87     -22.011  15.227  11.773  1.00 98.67      D    H
ATOM   4918 HE22 GLN A  87     -23.651  15.263  12.436  1.00 98.67      D    H
ATOM   4919  OE1 GLN A  87     -22.468  13.680  10.054  1.00 98.67      D    O
ATOM   4920  N   SER A  88     -27.675  13.952   7.209  1.00 98.12      D    N
ATOM   4921  H   SER A  88     -27.800  14.677   7.901  1.00 98.12      D    H
ATOM   4922  CA  SER A  88     -28.146  14.198   5.843  1.00 98.12      D    C
ATOM   4923  HA  SER A  88     -28.599  13.283   5.462  1.00 98.12      D    H
ATOM   4924  C   SER A  88     -27.010  14.607   4.906  1.00 98.12      D    C
ATOM   4925  CB  SER A  88     -29.208  15.302   5.838  1.00 98.12      D    C
ATOM   4926  HB2 SER A  88     -29.968  15.089   6.590  1.00 98.12      D    H
ATOM   4927  HB3 SER A  88     -29.686  15.332   4.859  1.00 98.12      D    H
ATOM   4928  O   SER A  88     -26.143  15.387   5.295  1.00 98.12      D    O
ATOM   4929  OG  SER A  88     -28.613  16.562   6.096  1.00 98.12      D    O
ATOM   4930  HG  SER A  88     -27.663  16.439   6.163  1.00 98.12      D    H
ATOM   4931  N   GLU A  89     -27.119  14.254   3.627  1.00 97.95      D    N
ATOM   4932  H   GLU A  89     -27.819  13.574   3.365  1.00 97.95      D    H
ATOM   4933  CA  GLU A  89     -26.191  14.697   2.574  1.00 97.95      D    C
ATOM   4934  HA  GLU A  89     -25.171  14.465   2.882  1.00 97.95      D    H
ATOM   4935  C   GLU A  89     -26.230  16.211   2.289  1.00 97.95      D    C
ATOM   4936  CB  GLU A  89     -26.491  13.930   1.278  1.00 97.95      D    C
ATOM   4937  HB2 GLU A  89     -25.833  14.298   0.491  1.00 97.95      D    H
ATOM   4938  HB3 GLU A  89     -27.523  14.126   0.990  1.00 97.95      D    H
ATOM   4939  O   GLU A  89     -25.403  16.707   1.534  1.00 97.95      D    O
ATOM   4940  CG  GLU A  89     -26.273  12.415   1.417  1.00 97.95      D    C
ATOM   4941  HG2 GLU A  89     -26.929  12.027   2.196  1.00 97.95      D    H
ATOM   4942  HG3 GLU A  89     -25.241  12.242   1.722  1.00 97.95      D    H
ATOM   4943  CD  GLU A  89     -26.549  11.649   0.115  1.00 97.95      D    C
ATOM   4944  OE1 GLU A  89     -26.216  10.443   0.089  1.00 97.95      D    O
ATOM   4945  OE2 GLU A  89     -27.091  12.259  -0.836  1.00 97.95      D    O
ATOM   4946  N   ALA A  90     -27.164  16.967   2.879  1.00 97.78      D    N
ATOM   4947  H   ALA A  90     -27.816  16.515   3.504  1.00 97.78      D    H
ATOM   4948  CA  ALA A  90     -27.248  18.422   2.722  1.00 97.78      D    C
ATOM   4949  HA  ALA A  90     -27.067  18.671   1.676  1.00 97.78      D    H
ATOM   4950  C   ALA A  90     -26.202  19.190   3.559  1.00 97.78      D    C
ATOM   4951  CB  ALA A  90     -28.674  18.855   3.083  1.00 97.78      D    C
ATOM   4952  HB1 ALA A  90     -28.879  18.632   4.130  1.00 97.78      D    H
ATOM   4953  HB2 ALA A  90     -28.779  19.928   2.923  1.00 97.78      D    H
ATOM   4954  HB3 ALA A  90     -29.393  18.332   2.453  1.00 97.78      D    H
ATOM   4955  O   ALA A  90     -25.936  20.361   3.283  1.00 97.78      D    O
ATOM   4956  N   GLY A  91     -25.623  18.549   4.581  1.00 97.97      D    N
ATOM   4957  H   GLY A  91     -25.800  17.560   4.685  1.00 97.97      D    H
ATOM   4958  CA  GLY A  91     -24.671  19.155   5.511  1.00 97.97      D    C
ATOM   4959  HA2 GLY A  91     -24.655  18.571   6.431  1.00 97.97      D    H
ATOM   4960  HA3 GLY A  91     -25.004  20.163   5.759  1.00 97.97      D    H
ATOM   4961  C   GLY A  91     -23.239  19.208   4.973  1.00 97.97      D    C
ATOM   4962  O   GLY A  91     -22.746  18.264   4.354  1.00 97.97      D    O
ATOM   4963  N   SER A  92     -22.546  20.316   5.238  1.00 98.66      D    N
ATOM   4964  H   SER A  92     -22.987  21.011   5.823  1.00 98.66      D    H
ATOM   4965  CA  SER A  92     -21.090  20.392   5.083  1.00 98.66      D    C
ATOM   4966  HA  SER A  92     -20.778  19.829   4.203  1.00 98.66      D    H
ATOM   4967  C   SER A  92     -20.440  19.800   6.327  1.00 98.66      D    C
ATOM   4968  CB  SER A  92     -20.656  21.845   4.895  1.00 98.66      D    C
ATOM   4969  HB2 SER A  92     -20.944  22.420   5.775  1.00 98.66      D    H
ATOM   4970  HB3 SER A  92     -21.173  22.253   4.027  1.00 98.66      D    H
ATOM   4971  O   SER A  92     -20.736  20.245   7.431  1.00 98.66      D    O
ATOM   4972  OG  SER A  92     -19.267  21.988   4.688  1.00 98.66      D    O
ATOM   4973  HG  SER A  92     -18.786  21.526   5.379  1.00 98.66      D    H
ATOM   4974  N   HIS A  93     -19.528  18.858   6.128  1.00 98.84      D    N
ATOM   4975  H   HIS A  93     -19.334  18.571   5.179  1.00 98.84      D    H
ATOM   4976  CA  HIS A  93     -18.806  18.157   7.182  1.00 98.84      D    C
ATOM   4977  HA  HIS A  93     -18.967  18.665   8.133  1.00 98.84      D    H
ATOM   4978  C   HIS A  93     -17.309  18.169   6.894  1.00 98.84      D    C
ATOM   4979  CB  HIS A  93     -19.340  16.727   7.313  1.00 98.84      D    C
ATOM   4980  HB2 HIS A  93     -19.260  16.210   6.357  1.00 98.84      D    H
ATOM   4981  HB3 HIS A  93     -18.736  16.192   8.046  1.00 98.84      D    H
ATOM   4982  O   HIS A  93     -16.892  18.280   5.733  1.00 98.84      D    O
ATOM   4983  CG  HIS A  93     -20.769  16.702   7.783  1.00 98.84      D    C
ATOM   4984  CD2 HIS A  93     -21.896  16.567   7.022  1.00 98.84      D    C
ATOM   4985  HD2 HIS A  93     -21.922  16.427   5.952  1.00 98.84      D    H
ATOM   4986  ND1 HIS A  93     -21.179  16.893   9.075  1.00 98.84      D    N
ATOM   4987  HD1 HIS A  93     -20.575  17.018   9.875  1.00 98.84      D    H
ATOM   4988  CE1 HIS A  93     -22.516  16.872   9.096  1.00 98.84      D    C
ATOM   4989  HE1 HIS A  93     -23.113  17.001   9.987  1.00 98.84      D    H
ATOM   4990  NE2 HIS A  93     -23.012  16.684   7.862  1.00 98.84      D    N
ATOM   4991  N   ILE A  94     -16.502  18.073   7.946  1.00 98.83      D    N
ATOM   4992  H   ILE A  94     -16.931  17.967   8.855  1.00 98.83      D    H
ATOM   4993  CA  ILE A  94     -15.042  18.122   7.858  1.00 98.83      D    C
ATOM   4994  HA  ILE A  94     -14.751  18.101   6.807  1.00 98.83      D    H
ATOM   4995  C   ILE A  94     -14.447  16.887   8.529  1.00 98.83      D    C
ATOM   4996  CB  ILE A  94     -14.485  19.431   8.462  1.00 98.83      D    C
ATOM   4997  HB  ILE A  94     -14.760  19.462   9.516  1.00 98.83      D    H
ATOM   4998  O   ILE A  94     -14.714  16.623   9.697  1.00 98.83      D    O
ATOM   4999  CG1 ILE A  94     -15.074  20.679   7.766  1.00 98.83      D    C
ATOM   5000 HG12 ILE A  94     -16.162  20.629   7.795  1.00 98.83      D    H
ATOM   5001 HG13 ILE A  94     -14.760  20.698   6.722  1.00 98.83      D    H
ATOM   5002  CG2 ILE A  94     -12.949  19.448   8.360  1.00 98.83      D    C
ATOM   5003 HG21 ILE A  94     -12.540  20.351   8.812  1.00 98.83      D    H
ATOM   5004 HG22 ILE A  94     -12.636  19.375   7.318  1.00 98.83      D    H
ATOM   5005 HG23 ILE A  94     -12.543  18.604   8.919  1.00 98.83      D    H
ATOM   5006  CD1 ILE A  94     -14.674  21.996   8.443  1.00 98.83      D    C
ATOM   5007 HD11 ILE A  94     -13.644  22.256   8.198  1.00 98.83      D    H
ATOM   5008 HD12 ILE A  94     -14.779  21.904   9.524  1.00 98.83      D    H
ATOM   5009 HD13 ILE A  94     -15.337  22.794   8.108  1.00 98.83      D    H
ATOM   5010  N   ILE A  95     -13.578  16.176   7.814  1.00 98.67      D    N
ATOM   5011  H   ILE A  95     -13.397  16.475   6.866  1.00 98.67      D    H
ATOM   5012  CA  ILE A  95     -12.636  15.228   8.412  1.00 98.67      D    C
ATOM   5013  HA  ILE A  95     -12.917  15.048   9.450  1.00 98.67      D    H
ATOM   5014  C   ILE A  95     -11.252  15.870   8.409  1.00 98.67      D    C
ATOM   5015  CB  ILE A  95     -12.658  13.862   7.694  1.00 98.67      D    C
ATOM   5016  HB  ILE A  95     -12.482  14.021   6.630  1.00 98.67      D    H
ATOM   5017  O   ILE A  95     -10.804  16.391   7.385  1.00 98.67      D    O
ATOM   5018  CG1 ILE A  95     -14.021  13.167   7.882  1.00 98.67      D    C
ATOM   5019 HG12 ILE A  95     -14.824  13.869   7.656  1.00 98.67      D    H
ATOM   5020 HG13 ILE A  95     -14.111  12.856   8.923  1.00 98.67      D    H
ATOM   5021  CG2 ILE A  95     -11.549  12.957   8.254  1.00 98.67      D    C
ATOM   5022 HG21 ILE A  95     -11.601  11.966   7.803  1.00 98.67      D    H
ATOM   5023 HG22 ILE A  95     -10.565  13.373   8.038  1.00 98.67      D    H
ATOM   5024 HG23 ILE A  95     -11.660  12.850   9.333  1.00 98.67      D    H
ATOM   5025  CD1 ILE A  95     -14.229  11.930   7.004  1.00 98.67      D    C
ATOM   5026 HD11 ILE A  95     -14.009  12.166   5.962  1.00 98.67      D    H
ATOM   5027 HD12 ILE A  95     -15.265  11.602   7.094  1.00 98.67      D    H
ATOM   5028 HD13 ILE A  95     -13.583  11.115   7.330  1.00 98.67      D    H
ATOM   5029  N   GLN A  96     -10.560  15.806   9.541  1.00 98.73      D    N
ATOM   5030  H   GLN A  96     -10.987  15.344  10.331  1.00 98.73      D    H
ATOM   5031  CA  GLN A  96      -9.156  16.193   9.660  1.00 98.73      D    C
ATOM   5032  HA  GLN A  96      -8.784  16.493   8.681  1.00 98.73      D    H
ATOM   5033  C   GLN A  96      -8.324  15.002  10.119  1.00 98.73      D    C
ATOM   5034  CB  GLN A  96      -9.002  17.384  10.616  1.00 98.73      D    C
ATOM   5035  HB2 GLN A  96      -7.952  17.507  10.881  1.00 98.73      D    H
ATOM   5036  HB3 GLN A  96      -9.567  17.184  11.526  1.00 98.73      D    H
ATOM   5037  O   GLN A  96      -8.797  14.194  10.914  1.00 98.73      D    O
ATOM   5038  CG  GLN A  96      -9.498  18.686   9.977  1.00 98.73      D    C
ATOM   5039  HG2 GLN A  96      -8.790  19.005   9.212  1.00 98.73      D    H
ATOM   5040  HG3 GLN A  96     -10.461  18.515   9.496  1.00 98.73      D    H
ATOM   5041  CD  GLN A  96      -9.676  19.787  11.011  1.00 98.73      D    C
ATOM   5042  NE2 GLN A  96      -8.651  20.560  11.296  1.00 98.73      D    N
ATOM   5043 HE21 GLN A  96      -8.802  21.225  12.041  1.00 98.73      D    H
ATOM   5044 HE22 GLN A  96      -7.750  20.392  10.870  1.00 98.73      D    H
ATOM   5045  OE1 GLN A  96     -10.734  19.974  11.584  1.00 98.73      D    O
ATOM   5046  N   ARG A  97      -7.077  14.912   9.654  1.00 98.12      D    N
ATOM   5047  H   ARG A  97      -6.772  15.608   8.988  1.00 98.12      D    H
ATOM   5048  CA  ARG A  97      -6.075  13.983  10.191  1.00 98.12      D    C
ATOM   5049  HA  ARG A  97      -6.412  13.660  11.176  1.00 98.12      D    H
ATOM   5050  C   ARG A  97      -4.742  14.689  10.371  1.00 98.12      D    C
ATOM   5051  CB  ARG A  97      -5.953  12.732   9.310  1.00 98.12      D    C
ATOM   5052  HB2 ARG A  97      -5.633  13.033   8.312  1.00 98.12      D    H
ATOM   5053  HB3 ARG A  97      -6.939  12.274   9.233  1.00 98.12      D    H
ATOM   5054  O   ARG A  97      -4.313  15.425   9.485  1.00 98.12      D    O
ATOM   5055  CG  ARG A  97      -4.963  11.680   9.857  1.00 98.12      D    C
ATOM   5056  HG2 ARG A  97      -5.294  11.325  10.833  1.00 98.12      D    H
ATOM   5057  HG3 ARG A  97      -3.965  12.109   9.948  1.00 98.12      D    H
[truncated: 103,574 more chars]
