# Supplementary material for: Novel Methodology for the Design of Personalized Cancer Vaccine Targeting Neoantigens: Application to Pancreatic Ductal Adenocarcinoma
Source: Diseases. 2024 Jul 11;12(7):149. doi: 10.3390/diseases12070149 (PMC11276509; doi:10.3390/diseases12070149)
Supplement: Supplementary file 1 [file diseases-12-00149-s001.zip › diseases-3036978-supplementary/Supplementary File 9.pdb]

HEADER    
TITLE     MDANALYSIS FRAME 0: Created by PDBWriter
CRYST1    1.000    1.000    1.000  90.00  90.00  90.00 P 1           1
REMARK     285 UNITARY VALUES FOR THE UNIT CELL AUTOMATICALLY SET
REMARK     285 BY MDANALYSIS PDBWRITER BECAUSE UNIT CELL INFORMATION
REMARK     285 WAS MISSING.
REMARK     285 PROTEIN DATA BANK CONVENTIONS REQUIRE THAT
REMARK     285 CRYST1 RECORD IS INCLUDED, BUT THE VALUES ON
REMARK     285 THIS RECORD ARE MEANINGLESS.
ATOM      1  N   GLN D   6      15.719 -14.656  -4.492  1.00 95.93      A    N
ATOM      2  H   GLN D   6      16.646 -14.402  -4.183  1.00 95.93      A    H
ATOM      3  H2  GLN D   6      15.791 -15.026  -5.429  1.00 95.93      A    H
ATOM      4  H3  GLN D   6      15.124 -13.840  -4.484  1.00 95.93      A    H
ATOM      5  CA  GLN D   6      15.170 -15.705  -3.611  1.00 95.93      A    C
ATOM      6  HA  GLN D   6      15.206 -15.347  -2.582  1.00 95.93      A    H
ATOM      7  C   GLN D   6      16.058 -16.936  -3.727  1.00 95.93      A    C
ATOM      8  CB  GLN D   6      13.708 -16.016  -3.965  1.00 95.93      A    C
ATOM      9  HB2 GLN D   6      13.662 -16.626  -4.867  1.00 95.93      A    H
ATOM     10  HB3 GLN D   6      13.193 -15.075  -4.159  1.00 95.93      A    H
ATOM     11  O   GLN D   6      16.512 -17.215  -4.833  1.00 95.93      A    O
ATOM     12  CG  GLN D   6      12.989 -16.726  -2.816  1.00 95.93      A    C
ATOM     13  HG2 GLN D   6      13.470 -17.683  -2.617  1.00 95.93      A    H
ATOM     14  HG3 GLN D   6      13.046 -16.119  -1.913  1.00 95.93      A    H
ATOM     15  CD  GLN D   6      11.519 -16.947  -3.131  1.00 95.93      A    C
ATOM     16  NE2 GLN D   6      11.060 -18.160  -3.070  1.00 95.93      A    N
ATOM     17 HE21 GLN D   6      10.075 -18.318  -3.224  1.00 95.93      A    H
ATOM     18 HE22 GLN D   6      11.682 -18.930  -2.870  1.00 95.93      A    H
ATOM     19  OE1 GLN D   6      10.775 -16.043  -3.467  1.00 95.93      A    O
ATOM     20  N   SER D   7      16.356 -17.616  -2.623  1.00 96.05      A    N
ATOM     21  H   SER D   7      15.982 -17.319  -1.733  1.00 96.05      A    H
ATOM     22  CA  SER D   7      17.188 -18.821  -2.595  1.00 96.05      A    C
ATOM     23  HA  SER D   7      17.093 -19.311  -3.564  1.00 96.05      A    H
ATOM     24  C   SER D   7      16.733 -19.792  -1.497  1.00 96.05      A    C
ATOM     25  CB  SER D   7      18.669 -18.470  -2.389  1.00 96.05      A    C
ATOM     26  HB2 SER D   7      18.999 -17.814  -3.194  1.00 96.05      A    H
ATOM     27  HB3 SER D   7      19.261 -19.385  -2.427  1.00 96.05      A    H
ATOM     28  O   SER D   7      16.225 -19.341  -0.471  1.00 96.05      A    O
ATOM     29  OG  SER D   7      18.889 -17.833  -1.145  1.00 96.05      A    O
ATOM     30  HG  SER D   7      19.834 -17.774  -0.990  1.00 96.05      A    H
ATOM     31  N   PRO D   8      16.937 -21.107  -1.671  1.00 97.19      A    N
ATOM     32  CA  PRO D   8      17.360 -21.778  -2.910  1.00 97.19      A    C
ATOM     33  HA  PRO D   8      18.244 -21.299  -3.331  1.00 97.19      A    H
ATOM     34  C   PRO D   8      16.241 -21.778  -3.971  1.00 97.19      A    C
ATOM     35  CB  PRO D   8      17.742 -23.190  -2.466  1.00 97.19      A    C
ATOM     36  HB2 PRO D   8      17.623 -23.932  -3.255  1.00 97.19      A    H
ATOM     37  HB3 PRO D   8      18.764 -23.195  -2.088  1.00 97.19      A    H
ATOM     38  O   PRO D   8      15.129 -21.334  -3.705  1.00 97.19      A    O
ATOM     39  CG  PRO D   8      16.774 -23.429  -1.316  1.00 97.19      A    C
ATOM     40  HG2 PRO D   8      17.146 -24.187  -0.627  1.00 97.19      A    H
ATOM     41  HG3 PRO D   8      15.802 -23.681  -1.741  1.00 97.19      A    H
ATOM     42  CD  PRO D   8      16.654 -22.080  -0.629  1.00 97.19      A    C
ATOM     43  HD2 PRO D   8      17.398 -21.998   0.163  1.00 97.19      A    H
ATOM     44  HD3 PRO D   8      15.653 -21.950  -0.218  1.00 97.19      A    H
ATOM     45  N   GLN D   9      16.523 -22.235  -5.194  1.00 95.48      A    N
ATOM     46  H   GLN D   9      17.450 -22.583  -5.390  1.00 95.48      A    H
ATOM     47  CA  GLN D   9      15.497 -22.340  -6.250  1.00 95.48      A    C
ATOM     48  HA  GLN D   9      14.857 -21.458  -6.234  1.00 95.48      A    H
ATOM     49  C   GLN D   9      14.585 -23.558  -6.064  1.00 95.48      A    C
ATOM     50  CB  GLN D   9      16.167 -22.432  -7.625  1.00 95.48      A    C
ATOM     51  HB2 GLN D   9      16.921 -23.218  -7.613  1.00 95.48      A    H
ATOM     52  HB3 GLN D   9      15.407 -22.697  -8.360  1.00 95.48      A    H
ATOM     53  O   GLN D   9      13.390 -23.497  -6.350  1.00 95.48      A    O
ATOM     54  CG  GLN D   9      16.805 -21.108  -8.059  1.00 95.48      A    C
ATOM     55  HG2 GLN D   9      17.597 -20.829  -7.363  1.00 95.48      A    H
ATOM     56  HG3 GLN D   9      16.040 -20.332  -8.047  1.00 95.48      A    H
ATOM     57  CD  GLN D   9      17.396 -21.185  -9.465  1.00 95.48      A    C
ATOM     58  NE2 GLN D   9      17.895 -20.093  -9.998  1.00 95.48      A    N
ATOM     59 HE21 GLN D   9      17.872 -19.208  -9.513  1.00 95.48      A    H
ATOM     60 HE22 GLN D   9      18.268 -20.205 -10.931  1.00 95.48      A    H
ATOM     61  OE1 GLN D   9      17.430 -22.218 -10.108  1.00 95.48      A    O
ATOM     62  N   ALA D  10      15.142 -24.659  -5.565  1.00 96.70      A    N
ATOM     63  H   ALA D  10      16.123 -24.659  -5.327  1.00 96.70      A    H
ATOM     64  CA  ALA D  10      14.406 -25.869  -5.246  1.00 96.70      A    C
ATOM     65  HA  ALA D  10      13.368 -25.601  -5.053  1.00 96.70      A    H
ATOM     66  C   ALA D  10      14.977 -26.513  -3.980  1.00 96.70      A    C
ATOM     67  CB  ALA D  10      14.449 -26.823  -6.446  1.00 96.70      A    C
ATOM     68  HB1 ALA D  10      15.480 -27.109  -6.656  1.00 96.70      A    H
ATOM     69  HB2 ALA D  10      13.871 -27.718  -6.219  1.00 96.70      A    H
ATOM     70  HB3 ALA D  10      14.022 -26.336  -7.322  1.00 96.70      A    H
ATOM     71  O   ALA D  10      16.180 -26.420  -3.731  1.00 96.70      A    O
ATOM     72  N   VAL D  11      14.109 -27.158  -3.204  1.00 97.29      A    N
ATOM     73  H   VAL D  11      13.136 -27.162  -3.476  1.00 97.29      A    H
ATOM     74  CA  VAL D  11      14.464 -27.969  -2.035  1.00 97.29      A    C
ATOM     75  HA  VAL D  11      15.512 -28.258  -2.106  1.00 97.29      A    H
ATOM     76  C   VAL D  11      13.602 -29.221  -2.046  1.00 97.29      A    C
ATOM     77  CB  VAL D  11      14.252 -27.236  -0.696  1.00 97.29      A    C
ATOM     78  HB  VAL D  11      13.186 -27.176  -0.475  1.00 97.29      A    H
ATOM     79  O   VAL D  11      12.389 -29.139  -2.248  1.00 97.29      A    O
ATOM     80  CG1 VAL D  11      14.975 -27.955   0.446  1.00 97.29      A    C
ATOM     81 HG11 VAL D  11      16.055 -27.875   0.327  1.00 97.29      A    H
ATOM     82 HG12 VAL D  11      14.719 -29.014   0.461  1.00 97.29      A    H
ATOM     83 HG13 VAL D  11      14.688 -27.516   1.402  1.00 97.29      A    H
ATOM     84  CG2 VAL D  11      14.807 -25.824  -0.717  1.00 97.29      A    C
ATOM     85 HG21 VAL D  11      14.760 -25.383   0.279  1.00 97.29      A    H
ATOM     86 HG22 VAL D  11      15.843 -25.889  -1.050  1.00 97.29      A    H
ATOM     87 HG23 VAL D  11      14.215 -25.213  -1.398  1.00 97.29      A    H
ATOM     88  N   ILE D  12      14.233 -30.366  -1.818  1.00 97.56      A    N
ATOM     89  H   ILE D  12      15.218 -30.343  -1.594  1.00 97.56      A    H
ATOM     90  CA  ILE D  12      13.552 -31.626  -1.537  1.00 97.56      A    C
ATOM     91  HA  ILE D  12      12.474 -31.483  -1.612  1.00 97.56      A    H
ATOM     92  C   ILE D  12      13.899 -31.984  -0.095  1.00 97.56      A    C
ATOM     93  CB  ILE D  12      13.952 -32.727  -2.541  1.00 97.56      A    C
ATOM     94  HB  ILE D  12      15.019 -32.922  -2.438  1.00 97.56      A    H
ATOM     95  O   ILE D  12      15.081 -32.013   0.239  1.00 97.56      A    O
ATOM     96  CG1 ILE D  12      13.673 -32.269  -3.994  1.00 97.56      A    C
ATOM     97 HG12 ILE D  12      14.200 -31.334  -4.187  1.00 97.56      A    H
ATOM     98 HG13 ILE D  12      12.606 -32.085  -4.119  1.00 97.56      A    H
ATOM     99  CG2 ILE D  12      13.184 -34.022  -2.214  1.00 97.56      A    C
ATOM    100 HG21 ILE D  12      12.110 -33.860  -2.312  1.00 97.56      A    H
ATOM    101 HG22 ILE D  12      13.492 -34.831  -2.876  1.00 97.56      A    H
ATOM    102 HG23 ILE D  12      13.396 -34.346  -1.194  1.00 97.56      A    H
ATOM    103  CD1 ILE D  12      14.134 -33.259  -5.069  1.00 97.56      A    C
ATOM    104 HD11 ILE D  12      15.183 -33.515  -4.915  1.00 97.56      A    H
ATOM    105 HD12 ILE D  12      13.527 -34.164  -5.040  1.00 97.56      A    H
ATOM    106 HD13 ILE D  12      14.021 -32.801  -6.051  1.00 97.56      A    H
ATOM    107  N   LEU D  13      12.883 -32.206   0.734  1.00 96.51      A    N
ATOM    108  H   LEU D  13      11.945 -32.200   0.358  1.00 96.51      A    H
ATOM    109  CA  LEU D  13      13.014 -32.534   2.155  1.00 96.51      A    C
ATOM    110  HA  LEU D  13      14.052 -32.752   2.409  1.00 96.51      A    H
ATOM    111  C   LEU D  13      12.187 -33.767   2.481  1.00 96.51      A    C
ATOM    112  CB  LEU D  13      12.512 -31.372   3.024  1.00 96.51      A    C
ATOM    113  HB2 LEU D  13      12.551 -31.672   4.071  1.00 96.51      A    H
ATOM    114  HB3 LEU D  13      11.468 -31.185   2.774  1.00 96.51      A    H
ATOM    115  O   LEU D  13      11.170 -34.012   1.833  1.00 96.51      A    O
ATOM    116  CG  LEU D  13      13.304 -30.077   2.862  1.00 96.51      A    C
ATOM    117  HG  LEU D  13      13.255 -29.777   1.815  1.00 96.51      A    H
ATOM    118  CD1 LEU D  13      12.652 -28.976   3.673  1.00 96.51      A    C
ATOM    119 HD11 LEU D  13      12.870 -29.116   4.731  1.00 96.51      A    H
ATOM    120 HD12 LEU D  13      11.570 -28.985   3.546  1.00 96.51      A    H
ATOM    121 HD13 LEU D  13      13.076 -28.032   3.329  1.00 96.51      A    H
ATOM    122  CD2 LEU D  13      14.760 -30.176   3.317  1.00 96.51      A    C
ATOM    123 HD21 LEU D  13      15.305 -30.876   2.684  1.00 96.51      A    H
ATOM    124 HD22 LEU D  13      14.799 -30.543   4.342  1.00 96.51      A    H
ATOM    125 HD23 LEU D  13      15.243 -29.200   3.272  1.00 96.51      A    H
ATOM    126  N   ARG D  14      12.587 -34.505   3.509  1.00 97.45      A    N
ATOM    127  H   ARG D  14      13.410 -34.197   4.008  1.00 97.45      A    H
ATOM    128  CA  ARG D  14      11.742 -35.525   4.133  1.00 97.45      A    C
ATOM    129  HA  ARG D  14      11.135 -36.009   3.368  1.00 97.45      A    H
ATOM    130  C   ARG D  14      10.769 -34.888   5.117  1.00 97.45      A    C
ATOM    131  CB  ARG D  14      12.599 -36.600   4.803  1.00 97.45      A    C
ATOM    132  HB2 ARG D  14      11.943 -37.317   5.297  1.00 97.45      A    H
ATOM    133  HB3 ARG D  14      13.240 -36.143   5.557  1.00 97.45      A    H
ATOM    134  O   ARG D  14      11.019 -33.807   5.653  1.00 97.45      A    O
ATOM    135  CG  ARG D  14      13.454 -37.339   3.769  1.00 97.45      A    C
ATOM    136  HG2 ARG D  14      14.132 -36.641   3.279  1.00 97.45      A    H
ATOM    137  HG3 ARG D  14      12.803 -37.799   3.025  1.00 97.45      A    H
ATOM    138  CD  ARG D  14      14.273 -38.420   4.464  1.00 97.45      A    C
ATOM    139  HD2 ARG D  14      14.916 -37.942   5.203  1.00 97.45      A    H
ATOM    140  HD3 ARG D  14      13.587 -39.099   4.970  1.00 97.45      A    H
ATOM    141  NE  ARG D  14      15.093 -39.161   3.490  1.00 97.45      A    N
ATOM    142  HE  ARG D  14      15.094 -38.797   2.548  1.00 97.45      A    H
ATOM    143  NH1 ARG D  14      15.850 -40.751   4.949  1.00 97.45      A    N
ATOM    144 HH11 ARG D  14      15.305 -40.290   5.663  1.00 97.45      A    H
ATOM    145 HH12 ARG D  14      16.372 -41.590   5.156  1.00 97.45      A    H
ATOM    146  NH2 ARG D  14      16.499 -40.817   2.809  1.00 97.45      A    N
ATOM    147 HH21 ARG D  14      17.045 -41.639   3.022  1.00 97.45      A    H
ATOM    148 HH22 ARG D  14      16.458 -40.443   1.871  1.00 97.45      A    H
ATOM    149  CZ  ARG D  14      15.808 -40.236   3.752  1.00 97.45      A    C
ATOM    150  N   GLU D  15       9.645 -35.552   5.354  1.00 96.94      A    N
ATOM    151  H   GLU D  15       9.460 -36.402   4.841  1.00 96.94      A    H
ATOM    152  CA  GLU D  15       8.708 -35.140   6.393  1.00 96.94      A    C
ATOM    153  HA  GLU D  15       8.355 -34.141   6.140  1.00 96.94      A    H
ATOM    154  C   GLU D  15       9.419 -35.047   7.755  1.00 96.94      A    C
ATOM    155  CB  GLU D  15       7.485 -36.070   6.404  1.00 96.94      A    C
ATOM    156  HB2 GLU D  15       7.017 -36.022   5.421  1.00 96.94      A    H
ATOM    157  HB3 GLU D  15       7.799 -37.096   6.593  1.00 96.94      A    H
ATOM    158  O   GLU D  15      10.228 -35.897   8.126  1.00 96.94      A    O
ATOM    159  CG  GLU D  15       6.459 -35.641   7.464  1.00 96.94      A    C
ATOM    160  HG2 GLU D  15       6.810 -35.942   8.451  1.00 96.94      A    H
ATOM    161  HG3 GLU D  15       6.385 -34.554   7.455  1.00 96.94      A    H
ATOM    162  CD  GLU D  15       5.060 -36.216   7.218  1.00 96.94      A    C
ATOM    163  OE1 GLU D  15       4.095 -35.416   7.325  1.00 96.94      A    O
ATOM    164  OE2 GLU D  15       4.944 -37.415   6.891  1.00 96.94      A    O
ATOM    165  N   GLY D  16       9.147 -33.966   8.485  1.00 96.83      A    N
ATOM    166  H   GLY D  16       8.470 -33.313   8.119  1.00 96.83      A    H
ATOM    167  CA  GLY D  16       9.803 -33.646   9.751  1.00 96.83      A    C
ATOM    168  HA2 GLY D  16       9.115 -33.063  10.363  1.00 96.83      A    H
ATOM    169  HA3 GLY D  16      10.024 -34.573  10.279  1.00 96.83      A    H
ATOM    170  C   GLY D  16      11.114 -32.863   9.630  1.00 96.83      A    C
ATOM    171  O   GLY D  16      11.573 -32.349  10.646  1.00 96.83      A    O
ATOM    172  N   GLU D  17      11.694 -32.704   8.437  1.00 97.76      A    N
ATOM    173  H   GLU D  17      11.305 -33.166   7.627  1.00 97.76      A    H
ATOM    174  CA  GLU D  17      12.881 -31.860   8.248  1.00 97.76      A    C
ATOM    175  HA  GLU D  17      13.534 -31.994   9.110  1.00 97.76      A    H
ATOM    176  C   GLU D  17      12.528 -30.364   8.190  1.00 97.76      A    C
ATOM    177  CB  GLU D  17      13.680 -32.277   7.002  1.00 97.76      A    C
ATOM    178  HB2 GLU D  17      14.490 -31.563   6.851  1.00 97.76      A    H
ATOM    179  HB3 GLU D  17      13.021 -32.232   6.135  1.00 97.76      A    H
ATOM    180  O   GLU D  17      11.420 -29.963   7.810  1.00 97.76      A    O
ATOM    181  CG  GLU D  17      14.298 -33.680   7.118  1.00 97.76      A    C
ATOM    182  HG2 GLU D  17      14.941 -33.699   7.998  1.00 97.76      A    H
ATOM    183  HG3 GLU D  17      13.502 -34.410   7.270  1.00 97.76      A    H
ATOM    184  CD  GLU D  17      15.119 -34.094   5.882  1.00 97.76      A    C
ATOM    185  OE1 GLU D  17      15.955 -35.017   6.016  1.00 97.76      A    O
ATOM    186  OE2 GLU D  17      14.880 -33.547   4.778  1.00 97.76      A    O
ATOM    187  N   ASP D  18      13.499 -29.525   8.542  1.00 97.80      A    N
ATOM    188  H   ASP D  18      14.391 -29.906   8.824  1.00 97.80      A    H
ATOM    189  CA  ASP D  18      13.360 -28.071   8.533  1.00 97.80      A    C
ATOM    190  HA  ASP D  18      12.303 -27.823   8.633  1.00 97.80      A    H
ATOM    191  C   ASP D  18      13.864 -27.464   7.214  1.00 97.80      A    C
ATOM    192  CB  ASP D  18      14.090 -27.452   9.736  1.00 97.80      A    C
ATOM    193  HB2 ASP D  18      15.127 -27.788   9.733  1.00 97.80      A    H
ATOM    194  HB3 ASP D  18      14.093 -26.369   9.613  1.00 97.80      A    H
ATOM    195  O   ASP D  18      14.822 -27.942   6.604  1.00 97.80      A    O
ATOM    196  CG  ASP D  18      13.462 -27.762  11.102  1.00 97.80      A    C
ATOM    197  OD1 ASP D  18      12.345 -28.322  11.154  1.00 97.80      A    O
ATOM    198  OD2 ASP D  18      14.081 -27.360  12.109  1.00 97.80      A    O
ATOM    199  N   ALA D  19      13.252 -26.357   6.793  1.00 97.34      A    N
ATOM    200  H   ALA D  19      12.478 -26.018   7.347  1.00 97.34      A    H
ATOM    201  CA  ALA D  19      13.642 -25.599   5.609  1.00 97.34      A    C
ATOM    202  HA  ALA D  19      14.584 -25.994   5.228  1.00 97.34      A    H
ATOM    203  C   ALA D  19      13.824 -24.116   5.926  1.00 97.34      A    C
ATOM    204  CB  ALA D  19      12.578 -25.749   4.517  1.00 97.34      A    C
ATOM    205  HB1 ALA D  19      12.001 -26.661   4.670  1.00 97.34      A    H
ATOM    206  HB2 ALA D  19      11.877 -24.917   4.575  1.00 97.34      A    H
ATOM    207  HB3 ALA D  19      13.047 -25.743   3.533  1.00 97.34      A    H
ATOM    208  O   ALA D  19      13.050 -23.533   6.688  1.00 97.34      A    O
ATOM    209  N   VAL D  20      14.772 -23.471   5.242  1.00 97.93      A    N
ATOM    210  H   VAL D  20      15.369 -24.004   4.626  1.00 97.93      A    H
ATOM    211  CA  VAL D  20      14.901 -22.009   5.243  1.00 97.93      A    C
ATOM    212  HA  VAL D  20      14.023 -21.587   5.732  1.00 97.93      A    H
ATOM    213  C   VAL D  20      14.926 -21.490   3.813  1.00 97.93      A    C
ATOM    214  CB  VAL D  20      16.123 -21.522   6.042  1.00 97.93      A    C
ATOM    215  HB  VAL D  20      17.038 -21.799   5.518  1.00 97.93      A    H
ATOM    216  O   VAL D  20      15.773 -21.883   3.010  1.00 97.93      A    O
ATOM    217  CG1 VAL D  20      16.088 -19.993   6.193  1.00 97.93      A    C
ATOM    218 HG11 VAL D  20      16.933 -19.660   6.795  1.00 97.93      A    H
ATOM    219 HG12 VAL D  20      15.163 -19.692   6.685  1.00 97.93      A    H
ATOM    220 HG13 VAL D  20      16.148 -19.511   5.218  1.00 97.93      A    H
ATOM    221  CG2 VAL D  20      16.161 -22.142   7.444  1.00 97.93      A    C
ATOM    222 HG21 VAL D  20      15.190 -22.024   7.926  1.00 97.93      A    H
ATOM    223 HG22 VAL D  20      16.935 -21.672   8.051  1.00 97.93      A    H
ATOM    224 HG23 VAL D  20      16.384 -23.207   7.375  1.00 97.93      A    H
ATOM    225  N   ILE D  21      14.009 -20.577   3.500  1.00 98.01      A    N
ATOM    226  H   ILE D  21      13.345 -20.317   4.216  1.00 98.01      A    H
ATOM    227  CA  ILE D  21      13.929 -19.893   2.208  1.00 98.01      A    C
ATOM    228  HA  ILE D  21      14.673 -20.316   1.533  1.00 98.01      A    H
ATOM    229  C   ILE D  21      14.267 -18.422   2.423  1.00 98.01      A    C
ATOM    230  CB  ILE D  21      12.545 -20.080   1.548  1.00 98.01      A    C
ATOM    231  HB  ILE D  21      11.796 -19.573   2.156  1.00 98.01      A    H
ATOM    232  O   ILE D  21      13.644 -17.743   3.230  1.00 98.01      A    O
ATOM    233  CG1 ILE D  21      12.165 -21.579   1.466  1.00 98.01      A    C
ATOM    234 HG12 ILE D  21      12.905 -22.112   0.870  1.00 98.01      A    H
ATOM    235 HG13 ILE D  21      12.173 -22.008   2.468  1.00 98.01      A    H
ATOM    236  CG2 ILE D  21      12.566 -19.422   0.155  1.00 98.01      A    C
ATOM    237 HG21 ILE D  21      11.597 -19.532  -0.331  1.00 98.01      A    H
ATOM    238 HG22 ILE D  21      12.771 -18.355   0.238  1.00 98.01      A    H
ATOM    239 HG23 ILE D  21      13.340 -19.889  -0.454  1.00 98.01      A    H
ATOM    240  CD1 ILE D  21      10.768 -21.850   0.898  1.00 98.01      A    C
ATOM    241 HD11 ILE D  21      10.526 -22.905   1.026  1.00 98.01      A    H
ATOM    242 HD12 ILE D  21      10.026 -21.251   1.425  1.00 98.01      A    H
ATOM    243 HD13 ILE D  21      10.740 -21.618  -0.167  1.00 98.01      A    H
ATOM    244  N   ASN D  22      15.243 -17.906   1.686  1.00 98.17      A    N
ATOM    245  H   ASN D  22      15.676 -18.503   0.996  1.00 98.17      A    H
ATOM    246  CA  ASN D  22      15.729 -16.539   1.814  1.00 98.17      A    C
ATOM    247  HA  ASN D  22      15.321 -16.097   2.724  1.00 98.17      A    H
ATOM    248  C   ASN D  22      15.273 -15.667   0.643  1.00 98.17      A    C
ATOM    249  CB  ASN D  22      17.256 -16.554   1.961  1.00 98.17      A    C
ATOM    250  HB2 ASN D  22      17.700 -17.050   1.098  1.00 98.17      A    H
ATOM    251  HB3 ASN D  22      17.631 -15.532   2.004  1.00 98.17      A    H
ATOM    252  O   ASN D  22      15.311 -16.060  -0.525  1.00 98.17      A    O
ATOM    253  CG  ASN D  22      17.683 -17.256   3.233  1.00 98.17      A    C
ATOM    254  ND2 ASN D  22      18.334 -18.390   3.139  1.00 98.17      A    N
ATOM    255 HD21 ASN D  22      18.535 -18.871   4.004  1.00 98.17      A    H
ATOM    256 HD22 ASN D  22      18.454 -18.837   2.242  1.00 98.17      A    H
ATOM    257  OD1 ASN D  22      17.422 -16.791   4.328  1.00 98.17      A    O
ATOM    258  N   CYS D  23      14.905 -14.432   0.950  1.00 97.81      A    N
ATOM    259  H   CYS D  23      14.860 -14.182   1.928  1.00 97.81      A    H
ATOM    260  CA  CYS D  23      14.598 -13.380  -0.001  1.00 97.81      A    C
ATOM    261  HA  CYS D  23      14.815 -13.711  -1.017  1.00 97.81      A    H
ATOM    262  C   CYS D  23      15.449 -12.153   0.316  1.00 97.81      A    C
ATOM    263  CB  CYS D  23      13.112 -13.059   0.098  1.00 97.81      A    C
ATOM    264  HB2 CYS D  23      12.903 -12.620   1.074  1.00 97.81      A    H
ATOM    265  HB3 CYS D  23      12.541 -13.984   0.024  1.00 97.81      A    H
ATOM    266  O   CYS D  23      15.423 -11.671   1.442  1.00 97.81      A    O
ATOM    267  SG  CYS D  23      12.550 -11.922  -1.185  1.00 97.81      A    S
ATOM    268  N   SER D  24      16.206 -11.651  -0.656  1.00 96.78      A    N
ATOM    269  H   SER D  24      16.168 -12.046  -1.585  1.00 96.78      A    H
ATOM    270  CA  SER D  24      17.087 -10.494  -0.494  1.00 96.78      A    C
ATOM    271  HA  SER D  24      16.898 -10.021   0.470  1.00 96.78      A    H
ATOM    272  C   SER D  24      16.813  -9.448  -1.567  1.00 96.78      A    C
ATOM    273  CB  SER D  24      18.558 -10.923  -0.509  1.00 96.78      A    C
ATOM    274  HB2 SER D  24      19.190 -10.036  -0.456  1.00 96.78      A    H
ATOM    275  HB3 SER D  24      18.758 -11.540   0.367  1.00 96.78      A    H
ATOM    276  O   SER D  24      16.390  -9.779  -2.679  1.00 96.78      A    O
ATOM    277  OG  SER D  24      18.871 -11.662  -1.681  1.00 96.78      A    O
ATOM    278  HG  SER D  24      19.828 -11.702  -1.749  1.00 96.78      A    H
ATOM    279  N   SER D  25      17.070  -8.188  -1.229  1.00 94.46      A    N
ATOM    280  H   SER D  25      17.364  -7.992  -0.283  1.00 94.46      A    H
ATOM    281  CA  SER D  25      16.927  -7.041  -2.122  1.00 94.46      A    C
ATOM    282  HA  SER D  25      16.769  -7.381  -3.146  1.00 94.46      A    H
ATOM    283  C   SER D  25      18.181  -6.172  -2.079  1.00 94.46      A    C
ATOM    284  CB  SER D  25      15.708  -6.230  -1.694  1.00 94.46      A    C
ATOM    285  HB2 SER D  25      15.818  -5.967  -0.642  1.00 94.46      A    H
ATOM    286  HB3 SER D  25      14.812  -6.838  -1.819  1.00 94.46      A    H
ATOM    287  O   SER D  25      18.772  -5.974  -1.023  1.00 94.46      A    O
ATOM    288  OG  SER D  25      15.584  -5.040  -2.450  1.00 94.46      A    O
ATOM    289  HG  SER D  25      15.458  -4.341  -1.804  1.00 94.46      A    H
ATOM    290  N   SER D  26      18.567  -5.602  -3.222  1.00 92.98      A    N
ATOM    291  H   SER D  26      18.051  -5.800  -4.067  1.00 92.98      A    H
ATOM    292  CA  SER D  26      19.615  -4.571  -3.298  1.00 92.98      A    C
ATOM    293  HA  SER D  26      20.403  -4.808  -2.583  1.00 92.98      A    H
ATOM    294  C   SER D  26      19.110  -3.165  -2.958  1.00 92.98      A    C
ATOM    295  CB  SER D  26      20.230  -4.564  -4.698  1.00 92.98      A    C
ATOM    296  HB2 SER D  26      20.990  -3.785  -4.755  1.00 92.98      A    H
ATOM    297  HB3 SER D  26      20.706  -5.527  -4.881  1.00 92.98      A    H
ATOM    298  O   SER D  26      19.901  -2.233  -2.850  1.00 92.98      A    O
ATOM    299  OG  SER D  26      19.233  -4.341  -5.685  1.00 92.98      A    O
ATOM    300  HG  SER D  26      19.642  -4.496  -6.540  1.00 92.98      A    H
ATOM    301  N   LYS D  29      17.791  -2.989  -2.816  1.00 88.79      A    N
ATOM    302  H   LYS D  29      17.214  -3.817  -2.855  1.00 88.79      A    H
ATOM    303  CA  LYS D  29      17.145  -1.714  -2.480  1.00 88.79      A    C
ATOM    304  HA  LYS D  29      17.911  -0.945  -2.375  1.00 88.79      A    H
ATOM    305  C   LYS D  29      16.430  -1.820  -1.139  1.00 88.79      A    C
ATOM    306  CB  LYS D  29      16.169  -1.294  -3.592  1.00 88.79      A    C
ATOM    307  HB2 LYS D  29      15.427  -2.079  -3.733  1.00 88.79      A    H
ATOM    308  HB3 LYS D  29      15.654  -0.386  -3.277  1.00 88.79      A    H
ATOM    309  O   LYS D  29      15.909  -2.886  -0.816  1.00 88.79      A    O
ATOM    310  CG  LYS D  29      16.883  -1.017  -4.925  1.00 88.79      A    C
ATOM    311  HG2 LYS D  29      17.642  -0.250  -4.767  1.00 88.79      A    H
ATOM    312  HG3 LYS D  29      17.373  -1.926  -5.273  1.00 88.79      A    H
ATOM    313  CD  LYS D  29      15.903  -0.538  -6.007  1.00 88.79      A    C
ATOM    314  HD2 LYS D  29      15.412   0.373  -5.667  1.00 88.79      A    H
ATOM    315  HD3 LYS D  29      15.163  -1.319  -6.185  1.00 88.79      A    H
ATOM    316  CE  LYS D  29      16.671  -0.262  -7.305  1.00 88.79      A    C
ATOM    317  HE2 LYS D  29      17.175  -1.181  -7.606  1.00 88.79      A    H
ATOM    318  HE3 LYS D  29      17.446   0.476  -7.098  1.00 88.79      A    H
ATOM    319  NZ  LYS D  29      15.794   0.220  -8.405  1.00 88.79      A    N
ATOM    320  HZ1 LYS D  29      15.366   1.104  -8.170  1.00 88.79      A    H
ATOM    321  HZ2 LYS D  29      15.082  -0.460  -8.630  1.00 88.79      A    H
ATOM    322  HZ3 LYS D  29      16.347   0.372  -9.237  1.00 88.79      A    H
ATOM    323  N   ALA D  30      16.341  -0.697  -0.427  1.00 88.46      A    N
ATOM    324  H   ALA D  30      16.821   0.129  -0.754  1.00 88.46      A    H
ATOM    325  CA  ALA D  30      15.616  -0.605   0.835  1.00 88.46      A    C
ATOM    326  HA  ALA D  30      16.112  -1.260   1.552  1.00 88.46      A    H
ATOM    327  C   ALA D  30      14.153  -1.063   0.690  1.00 88.46      A    C
ATOM    328  CB  ALA D  30      15.718   0.822   1.382  1.00 88.46      A    C
ATOM    329  HB1 ALA D  30      15.210   0.877   2.345  1.00 88.46      A    H
ATOM    330  HB2 ALA D  30      16.763   1.095   1.527  1.00 88.46      A    H
ATOM    331  HB3 ALA D  30      15.248   1.526   0.695  1.00 88.46      A    H
ATOM    332  O   ALA D  30      13.409  -0.560  -0.162  1.00 88.46      A    O
ATOM    333  N   LEU D  31      13.772  -2.030   1.516  1.00 91.00      A    N
ATOM    334  H   LEU D  31      14.465  -2.402   2.150  1.00 91.00      A    H
ATOM    335  CA  LEU D  31      12.466  -2.656   1.582  1.00 91.00      A    C
ATOM    336  HA  LEU D  31      11.949  -2.516   0.632  1.00 91.00      A    H
ATOM    337  C   LEU D  31      11.622  -2.007   2.674  1.00 91.00      A    C
ATOM    338  CB  LEU D  31      12.624  -4.166   1.839  1.00 91.00      A    C
ATOM    339  HB2 LEU D  31      11.633  -4.598   1.976  1.00 91.00      A    H
ATOM    340  HB3 LEU D  31      13.180  -4.302   2.766  1.00 91.00      A    H
ATOM    341  O   LEU D  31      12.094  -1.746   3.779  1.00 91.00      A    O
ATOM    342  CG  LEU D  31      13.355  -4.947   0.735  1.00 91.00      A    C
ATOM    343  HG  LEU D  31      14.389  -4.610   0.663  1.00 91.00      A    H
ATOM    344  CD1 LEU D  31      13.367  -6.435   1.084  1.00 91.00      A    C
ATOM    345 HD11 LEU D  31      13.922  -7.001   0.337  1.00 91.00      A    H
ATOM    346 HD12 LEU D  31      12.341  -6.802   1.120  1.00 91.00      A    H
ATOM    347 HD13 LEU D  31      13.844  -6.579   2.054  1.00 91.00      A    H
ATOM    348  CD2 LEU D  31      12.672  -4.742  -0.618  1.00 91.00      A    C
ATOM    349 HD21 LEU D  31      11.591  -4.738  -0.482  1.00 91.00      A    H
ATOM    350 HD22 LEU D  31      12.980  -3.780  -1.030  1.00 91.00      A    H
ATOM    351 HD23 LEU D  31      12.948  -5.530  -1.318  1.00 91.00      A    H
ATOM    352  N   TYR D  32      10.354  -1.796   2.344  1.00 87.77      A    N
ATOM    353  H   TYR D  32      10.055  -2.084   1.424  1.00 87.77      A    H
ATOM    354  CA  TYR D  32       9.322  -1.399   3.293  1.00 87.77      A    C
ATOM    355  HA  TYR D  32       9.766  -0.851   4.124  1.00 87.77      A    H
ATOM    356  C   TYR D  32       8.593  -2.615   3.862  1.00 87.77      A    C
ATOM    357  CB  TYR D  32       8.323  -0.496   2.575  1.00 87.77      A    C
ATOM    358  HB2 TYR D  32       8.848   0.378   2.189  1.00 87.77      A    H
ATOM    359  HB3 TYR D  32       7.893  -1.029   1.727  1.00 87.77      A    H
ATOM    360  O   TYR D  32       8.259  -2.652   5.044  1.00 87.77      A    O
ATOM    361  CG  TYR D  32       7.216  -0.023   3.486  1.00 87.77      A    C
ATOM    362  CD1 TYR D  32       5.943  -0.620   3.422  1.00 87.77      A    C
ATOM    363  HD1 TYR D  32       5.741  -1.410   2.714  1.00 87.77      A    H
ATOM    364  CD2 TYR D  32       7.488   0.962   4.454  1.00 87.77      A    C
ATOM    365  HD2 TYR D  32       8.482   1.377   4.532  1.00 87.77      A    H
ATOM    366  CE1 TYR D  32       4.929  -0.196   4.300  1.00 87.77      A    C
ATOM    367  HE1 TYR D  32       3.946  -0.644   4.274  1.00 87.77      A    H
ATOM    368  CE2 TYR D  32       6.477   1.378   5.343  1.00 87.77      A    C
ATOM    369  HE2 TYR D  32       6.686   2.114   6.105  1.00 87.77      A    H
ATOM    370  OH  TYR D  32       4.195   1.196   6.091  1.00 87.77      A    O
ATOM    371  HH  TYR D  32       4.486   1.756   6.815  1.00 87.77      A    H
ATOM    372  CZ  TYR D  32       5.189   0.807   5.253  1.00 87.77      A    C
ATOM    373  N   SER D  40       8.339  -3.605   3.008  1.00 91.06      A    N
ATOM    374  H   SER D  40       8.620  -3.517   2.042  1.00 91.06      A    H
ATOM    375  CA  SER D  40       7.620  -4.814   3.378  1.00 91.06      A    C
ATOM    376  HA  SER D  40       7.812  -5.010   4.433  1.00 91.06      A    H
ATOM    377  C   SER D  40       8.105  -6.018   2.576  1.00 91.06      A    C
ATOM    378  CB  SER D  40       6.111  -4.617   3.189  1.00 91.06      A    C
ATOM    379  HB2 SER D  40       5.789  -3.720   3.719  1.00 91.06      A    H
ATOM    380  HB3 SER D  40       5.578  -5.481   3.586  1.00 91.06      A    H
ATOM    381  O   SER D  40       8.563  -5.901   1.430  1.00 91.06      A    O
ATOM    382  OG  SER D  40       5.846  -4.489   1.810  1.00 91.06      A    O
ATOM    383  HG  SER D  40       4.984  -4.103   1.636  1.00 91.06      A    H
ATOM    384  N   VAL D  41       7.972  -7.192   3.188  1.00 95.17      A    N
ATOM    385  H   VAL D  41       7.620  -7.187   4.134  1.00 95.17      A    H
ATOM    386  CA  VAL D  41       8.141  -8.490   2.539  1.00 95.17      A    C
ATOM    387  HA  VAL D  41       8.229  -8.328   1.465  1.00 95.17      A    H
ATOM    388  C   VAL D  41       6.903  -9.330   2.791  1.00 95.17      A    C
ATOM    389  CB  VAL D  41       9.403  -9.237   2.998  1.00 95.17      A    C
ATOM    390  HB  VAL D  41       9.320  -9.517   4.048  1.00 95.17      A    H
ATOM    391  O   VAL D  41       6.477  -9.517   3.925  1.00 95.17      A    O
ATOM    392  CG1 VAL D  41       9.570 -10.506   2.146  1.00 95.17      A    C
ATOM    393 HG11 VAL D  41       9.519 -10.258   1.085  1.00 95.17      A    H
ATOM    394 HG12 VAL D  41       8.786 -11.225   2.386  1.00 95.17      A    H
ATOM    395 HG13 VAL D  41      10.530 -10.980   2.347  1.00 95.17      A    H
ATOM    396  CG2 VAL D  41      10.646  -8.359   2.821  1.00 95.17      A    C
ATOM    397 HG21 VAL D  41      11.554  -8.935   2.997  1.00 95.17      A    H
ATOM    398 HG22 VAL D  41      10.621  -7.531   3.529  1.00 95.17      A    H
ATOM    399 HG23 VAL D  41      10.653  -7.962   1.806  1.00 95.17      A    H
ATOM    400  N   HIS D  42       6.338  -9.858   1.719  1.00 95.60      A    N
ATOM    401  H   HIS D  42       6.784  -9.696   0.828  1.00 95.60      A    H
ATOM    402  CA  HIS D  42       5.136 -10.669   1.714  1.00 95.60      A    C
ATOM    403  HA  HIS D  42       4.661 -10.667   2.695  1.00 95.60      A    H
ATOM    404  C   HIS D  42       5.516 -12.091   1.338  1.00 95.60      A    C
ATOM    405  CB  HIS D  42       4.150 -10.124   0.684  1.00 95.60      A    C
ATOM    406  HB2 HIS D  42       4.558 -10.276  -0.315  1.00 95.60      A    H
ATOM    407  HB3 HIS D  42       3.241 -10.716   0.793  1.00 95.60      A    H
ATOM    408  O   HIS D  42       6.209 -12.291   0.344  1.00 95.60      A    O
ATOM    409  CG  HIS D  42       3.748  -8.679   0.787  1.00 95.60      A    C
ATOM    410  CD2 HIS D  42       4.562  -7.582   0.727  1.00 95.60      A    C
ATOM    411  HD2 HIS D  42       5.640  -7.568   0.654  1.00 95.60      A    H
ATOM    412  ND1 HIS D  42       2.421  -8.264   0.777  1.00 95.60      A    N
ATOM    413  CE1 HIS D  42       2.467  -6.923   0.733  1.00 95.60      A    C
ATOM    414  HE1 HIS D  42       1.615  -6.261   0.701  1.00 95.60      A    H
ATOM    415  NE2 HIS D  42       3.731  -6.487   0.706  1.00 95.60      A    N
ATOM    416  HE2 HIS D  42       3.988  -5.513   0.643  1.00 95.60      A    H
ATOM    417  N   TRP D  43       5.038 -13.082   2.072  1.00 97.32      A    N
ATOM    418  H   TRP D  43       4.450 -12.864   2.864  1.00 97.32      A    H
ATOM    419  CA  TRP D  43       5.256 -14.486   1.746  1.00 97.32      A    C
ATOM    420  HA  TRP D  43       5.969 -14.566   0.926  1.00 97.32      A    H
ATOM    421  C   TRP D  43       3.960 -15.130   1.275  1.00 97.32      A    C
ATOM    422  CB  TRP D  43       5.886 -15.209   2.935  1.00 97.32      A    C
ATOM    423  HB2 TRP D  43       5.835 -16.283   2.758  1.00 97.32      A    H
ATOM    424  HB3 TRP D  43       5.313 -14.994   3.837  1.00 97.32      A    H
ATOM    425  O   TRP D  43       2.920 -15.008   1.921  1.00 97.32      A    O
ATOM    426  CG  TRP D  43       7.324 -14.855   3.153  1.00 97.32      A    C
ATOM    427  CD1 TRP D  43       7.803 -14.000   4.085  1.00 97.32      A    C
ATOM    428  HD1 TRP D  43       7.194 -13.460   4.795  1.00 97.32      A    H
ATOM    429  CD2 TRP D  43       8.490 -15.337   2.418  1.00 97.32      A    C
ATOM    430  CE2 TRP D  43       9.658 -14.752   2.993  1.00 97.32      A    C
ATOM    431  CE3 TRP D  43       8.680 -16.223   1.332  1.00 97.32      A    C
ATOM    432  HE3 TRP D  43       7.815 -16.673   0.868  1.00 97.32      A    H
ATOM    433  NE1 TRP D  43       9.180 -13.933   3.991  1.00 97.32      A    N
ATOM    434  HE1 TRP D  43       9.759 -13.355   4.584  1.00 97.32      A    H
ATOM    435  CH2 TRP D  43      11.107 -15.977   1.491  1.00 97.32      A    C
ATOM    436  HH2 TRP D  43      12.099 -16.254   1.166  1.00 97.32      A    H
ATOM    437  CZ2 TRP D  43      10.949 -15.060   2.544  1.00 97.32      A    C
ATOM    438  HZ2 TRP D  43      11.808 -14.623   3.033  1.00 97.32      A    H
ATOM    439  CZ3 TRP D  43       9.974 -16.546   0.878  1.00 97.32      A    C
ATOM    440  HZ3 TRP D  43      10.098 -17.249   0.067  1.00 97.32      A    H
ATOM    441  N   TYR D  44       4.048 -15.842   0.154  1.00 97.67      A    N
ATOM    442  H   TYR D  44       4.935 -15.860  -0.328  1.00 97.67      A    H
ATOM    443  CA  TYR D  44       2.948 -16.592  -0.443  1.00 97.67      A    C
ATOM    444  HA  TYR D  44       2.112 -16.618   0.256  1.00 97.67      A    H
ATOM    445  C   TYR D  44       3.376 -18.027  -0.724  1.00 97.67      A    C
ATOM    446  CB  TYR D  44       2.468 -15.927  -1.742  1.00 97.67      A    C
ATOM    447  HB2 TYR D  44       1.727 -16.574  -2.210  1.00 97.67      A    H
ATOM    448  HB3 TYR D  44       3.308 -15.843  -2.431  1.00 97.67      A    H
ATOM    449  O   TYR D  44       4.548 -18.296  -1.001  1.00 97.67      A    O
ATOM    450  CG  TYR D  44       1.851 -14.559  -1.554  1.00 97.67      A    C
ATOM    451  CD1 TYR D  44       0.452 -14.394  -1.552  1.00 97.67      A    C
ATOM    452  HD1 TYR D  44      -0.199 -15.241  -1.707  1.00 97.67      A    H
ATOM    453  CD2 TYR D  44       2.686 -13.441  -1.390  1.00 97.67      A    C
ATOM    454  HD2 TYR D  44       3.758 -13.566  -1.385  1.00 97.67      A    H
ATOM    455  CE1 TYR D  44      -0.107 -13.122  -1.317  1.00 97.67      A    C
ATOM    456  HE1 TYR D  44      -1.177 -12.990  -1.263  1.00 97.67      A    H
ATOM    457  CE2 TYR D  44       2.128 -12.162  -1.246  1.00 97.67      A    C
ATOM    458  HE2 TYR D  44       2.764 -11.290  -1.207  1.00 97.67      A    H
ATOM    459  OH  TYR D  44       0.233 -10.775  -0.873  1.00 97.67      A    O
ATOM    460  HH  TYR D  44       0.918 -10.129  -0.683  1.00 97.67      A    H
ATOM    461  CZ  TYR D  44       0.735 -12.003  -1.152  1.00 97.67      A    C
ATOM    462  N   ARG D  45       2.406 -18.942  -0.727  1.00 97.33      A    N
ATOM    463  H   ARG D  45       1.478 -18.625  -0.488  1.00 97.33      A    H
ATOM    464  CA  ARG D  45       2.566 -20.323  -1.191  1.00 97.33      A    C
ATOM    465  HA  ARG D  45       3.574 -20.466  -1.581  1.00 97.33      A    H
ATOM    466  C   ARG D  45       1.584 -20.601  -2.315  1.00 97.33      A    C
ATOM    467  CB  ARG D  45       2.365 -21.288  -0.018  1.00 97.33      A    C
ATOM    468  HB2 ARG D  45       1.393 -21.087   0.434  1.00 97.33      A    H
ATOM    469  HB3 ARG D  45       3.142 -21.095   0.722  1.00 97.33      A    H
ATOM    470  O   ARG D  45       0.396 -20.342  -2.177  1.00 97.33      A    O
ATOM    471  CG  ARG D  45       2.457 -22.770  -0.421  1.00 97.33      A    C
ATOM    472  HG2 ARG D  45       1.703 -23.011  -1.170  1.00 97.33      A    H
ATOM    473  HG3 ARG D  45       3.444 -22.964  -0.841  1.00 97.33      A    H
ATOM    474  CD  ARG D  45       2.248 -23.684   0.790  1.00 97.33      A    C
ATOM    475  HD2 ARG D  45       2.990 -23.422   1.544  1.00 97.33      A    H
ATOM    476  HD3 ARG D  45       2.414 -24.717   0.486  1.00 97.33      A    H
ATOM    477  NE  ARG D  45       0.895 -23.541   1.369  1.00 97.33      A    N
ATOM    478  HE  ARG D  45       0.234 -22.975   0.857  1.00 97.33      A    H
ATOM    479  NH1 ARG D  45       1.302 -24.721   3.295  1.00 97.33      A    N
ATOM    480 HH11 ARG D  45       2.205 -24.989   2.930  1.00 97.33      A    H
ATOM    481 HH12 ARG D  45       1.009 -25.059   4.201  1.00 97.33      A    H
ATOM    482  NH2 ARG D  45      -0.673 -23.716   3.014  1.00 97.33      A    N
ATOM    483 HH21 ARG D  45      -1.272 -23.062   2.531  1.00 97.33      A    H
ATOM    484 HH22 ARG D  45      -0.914 -23.994   3.955  1.00 97.33      A    H
ATOM    485  CZ  ARG D  45       0.515 -23.994   2.552  1.00 97.33      A    C
ATOM    486  N   GLN D  46       2.069 -21.195  -3.392  1.00 96.80      A    N
ATOM    487  H   GLN D  46       3.065 -21.348  -3.445  1.00 96.80      A    H
ATOM    488  CA  GLN D  46       1.260 -21.641  -4.515  1.00 96.80      A    C
ATOM    489  HA  GLN D  46       0.212 -21.396  -4.345  1.00 96.80      A    H
ATOM    490  C   GLN D  46       1.391 -23.156  -4.667  1.00 96.80      A    C
ATOM    491  CB  GLN D  46       1.724 -20.896  -5.766  1.00 96.80      A    C
ATOM    492  HB2 GLN D  46       1.762 -19.827  -5.557  1.00 96.80      A    H
ATOM    493  HB3 GLN D  46       2.727 -21.233  -6.028  1.00 96.80      A    H
ATOM    494  O   GLN D  46       2.484 -23.676  -4.902  1.00 96.80      A    O
ATOM    495  CG  GLN D  46       0.768 -21.128  -6.942  1.00 96.80      A    C
ATOM    496  HG2 GLN D  46       0.674 -22.194  -7.147  1.00 96.80      A    H
ATOM    497  HG3 GLN D  46      -0.216 -20.737  -6.683  1.00 96.80      A    H
ATOM    498  CD  GLN D  46       1.259 -20.455  -8.211  1.00 96.80      A    C
ATOM    499  NE2 GLN D  46       0.410 -20.207  -9.177  1.00 96.80      A    N
ATOM    500 HE21 GLN D  46       0.782 -19.800 -10.023  1.00 96.80      A    H
ATOM    501 HE22 GLN D  46      -0.541 -20.535  -9.086  1.00 96.80      A    H
ATOM    502  OE1 GLN D  46       2.433 -20.170  -8.364  1.00 96.80      A    O
ATOM    503  N   LYS D  47       0.273 -23.872  -4.550  1.00 94.51      A    N
ATOM    504  H   LYS D  47      -0.599 -23.387  -4.393  1.00 94.51      A    H
ATOM    505  CA  LYS D  47       0.212 -25.293  -4.905  1.00 94.51      A    C
ATOM    506  HA  LYS D  47       1.144 -25.777  -4.612  1.00 94.51      A    H
ATOM    507  C   LYS D  47       0.077 -25.455  -6.416  1.00 94.51      A    C
ATOM    508  CB  LYS D  47      -0.934 -25.978  -4.158  1.00 94.51      A    C
ATOM    509  HB2 LYS D  47      -1.067 -26.986  -4.551  1.00 94.51      A    H
ATOM    510  HB3 LYS D  47      -1.855 -25.421  -4.330  1.00 94.51      A    H
ATOM    511  O   LYS D  47      -0.293 -24.524  -7.132  1.00 94.51      A    O
ATOM    512  CG  LYS D  47      -0.659 -26.070  -2.652  1.00 94.51      A    C
ATOM    513  HG2 LYS D  47       0.268 -26.617  -2.482  1.00 94.51      A    H
ATOM    514  HG3 LYS D  47      -0.572 -25.071  -2.225  1.00 94.51      A    H
ATOM    515  CD  LYS D  47      -1.818 -26.809  -1.982  1.00 94.51      A    C
ATOM    516  HD2 LYS D  47      -1.925 -27.794  -2.436  1.00 94.51      A    H
ATOM    517  HD3 LYS D  47      -2.739 -26.251  -2.151  1.00 94.51      A    H
ATOM    518  CE  LYS D  47      -1.573 -26.961  -0.480  1.00 94.51      A    C
ATOM    519  HE2 LYS D  47      -0.648 -27.515  -0.322  1.00 94.51      A    H
ATOM    520  HE3 LYS D  47      -1.454 -25.968  -0.046  1.00 94.51      A    H
ATOM    521  NZ  LYS D  47      -2.715 -27.663   0.149  1.00 94.51      A    N
ATOM    522  HZ1 LYS D  47      -2.586 -27.749   1.147  1.00 94.51      A    H
ATOM    523  HZ2 LYS D  47      -3.572 -27.162  -0.041  1.00 94.51      A    H
ATOM    524  HZ3 LYS D  47      -2.815 -28.585  -0.250  1.00 94.51      A    H
ATOM    525  N   HIS D  48       0.414 -26.636  -6.925  1.00 87.54      A    N
ATOM    526  H   HIS D  48       0.621 -27.399  -6.297  1.00 87.54      A    H
ATOM    527  CA  HIS D  48       0.395 -26.877  -8.363  1.00 87.54      A    C
ATOM    528  HA  HIS D  48       1.066 -26.155  -8.829  1.00 87.54      A    H
ATOM    529  C   HIS D  48      -1.010 -26.670  -8.948  1.00 87.54      A    C
ATOM    530  CB  HIS D  48       0.922 -28.280  -8.669  1.00 87.54      A    C
ATOM    531  HB2 HIS D  48       1.887 -28.420  -8.182  1.00 87.54      A    H
ATOM    532  HB3 HIS D  48       0.230 -29.026  -8.279  1.00 87.54      A    H
ATOM    533  O   HIS D  48      -1.964 -27.302  -8.511  1.00 87.54      A    O
ATOM    534  CG  HIS D  48       1.099 -28.487 -10.149  1.00 87.54      A    C
ATOM    535  CD2 HIS D  48       0.254 -29.154 -10.995  1.00 87.54      A    C
ATOM    536  HD2 HIS D  48      -0.662 -29.655 -10.716  1.00 87.54      A    H
ATOM    537  ND1 HIS D  48       2.120 -27.971 -10.914  1.00 87.54      A    N
ATOM    538  HD1 HIS D  48       2.914 -27.449 -10.572  1.00 87.54      A    H
ATOM    539  CE1 HIS D  48       1.906 -28.333 -12.189  1.00 87.54      A    C
ATOM    540  HE1 HIS D  48       2.552 -28.098 -13.023  1.00 87.54      A    H
ATOM    541  NE2 HIS D  48       0.775 -29.041 -12.290  1.00 87.54      A    N
ATOM    542  N   GLY D  49      -1.122 -25.792  -9.947  1.00 82.99      A    N
ATOM    543  H   GLY D  49      -0.308 -25.255 -10.210  1.00 82.99      A    H
ATOM    544  CA  GLY D  49      -2.397 -25.477 -10.600  1.00 82.99      A    C
ATOM    545  HA2 GLY D  49      -2.941 -26.404 -10.781  1.00 82.99      A    H
ATOM    546  HA3 GLY D  49      -2.195 -25.004 -11.560  1.00 82.99      A    H
ATOM    547  C   GLY D  49      -3.325 -24.547  -9.809  1.00 82.99      A    C
ATOM    548  O   GLY D  49      -4.405 -24.236 -10.306  1.00 82.99      A    O
ATOM    549  N   GLU D  50      -2.914 -24.081  -8.628  1.00 90.52      A    N
ATOM    550  H   GLU D  50      -2.009 -24.363  -8.277  1.00 90.52      A    H
ATOM    551  CA  GLU D  50      -3.671 -23.143  -7.796  1.00 90.52      A    C
ATOM    552  HA  GLU D  50      -4.703 -23.103  -8.144  1.00 90.52      A    H
ATOM    553  C   GLU D  50      -3.116 -21.712  -7.898  1.00 90.52      A    C
ATOM    554  CB  GLU D  50      -3.704 -23.634  -6.336  1.00 90.52      A    C
ATOM    555  HB2 GLU D  50      -4.173 -22.864  -5.724  1.00 90.52      A    H
ATOM    556  HB3 GLU D  50      -2.683 -23.777  -5.982  1.00 90.52      A    H
ATOM    557  O   GLU D  50      -2.043 -21.463  -8.462  1.00 90.52      A    O
ATOM    558  CG  GLU D  50      -4.505 -24.938  -6.158  1.00 90.52      A    C
ATOM    559  HG2 GLU D  50      -4.054 -25.716  -6.775  1.00 90.52      A    H
ATOM    560  HG3 GLU D  50      -5.523 -24.773  -6.511  1.00 90.52      A    H
ATOM    561  CD  GLU D  50      -4.550 -25.423  -4.696  1.00 90.52      A    C
ATOM    562  OE1 GLU D  50      -4.797 -26.631  -4.485  1.00 90.52      A    O
ATOM    563  OE2 GLU D  50      -4.273 -24.617  -3.778  1.00 90.52      A    O
ATOM    564  N   ALA D  51      -3.859 -20.754  -7.347  1.00 93.71      A    N
ATOM    565  H   ALA D  51      -4.693 -21.022  -6.844  1.00 93.71      A    H
ATOM    566  CA  ALA D  51      -3.394 -19.384  -7.170  1.00 93.71      A    C
ATOM    567  HA  ALA D  51      -2.859 -19.086  -8.072  1.00 93.71      A    H
ATOM    568  C   ALA D  51      -2.451 -19.275  -5.953  1.00 93.71      A    C
ATOM    569  CB  ALA D  51      -4.614 -18.475  -7.024  1.00 93.71      A    C
ATOM    570  HB1 ALA D  51      -5.145 -18.704  -6.100  1.00 93.71      A    H
ATOM    571  HB2 ALA D  51      -5.284 -18.621  -7.871  1.00 93.71      A    H
ATOM    572  HB3 ALA D  51      -4.298 -17.432  -6.998  1.00 93.71      A    H
ATOM    573  O   ALA D  51      -2.531 -20.099  -5.037  1.00 93.71      A    O
ATOM    574  N   PRO D  52      -1.555 -18.273  -5.906  1.00 96.90      A    N
ATOM    575  CA  PRO D  52      -0.789 -17.986  -4.699  1.00 96.90      A    C
ATOM    576  HA  PRO D  52      -0.202 -18.867  -4.440  1.00 96.90      A    H
ATOM    577  C   PRO D  52      -1.711 -17.622  -3.526  1.00 96.90      A    C
ATOM    578  CB  PRO D  52       0.159 -16.838  -5.064  1.00 96.90      A    C
ATOM    579  HB2 PRO D  52       1.147 -16.979  -4.625  1.00 96.90      A    H
ATOM    580  HB3 PRO D  52      -0.259 -15.883  -4.744  1.00 96.90      A    H
ATOM    581  O   PRO D  52      -2.576 -16.757  -3.646  1.00 96.90      A    O
ATOM    582  CG  PRO D  52       0.218 -16.874  -6.591  1.00 96.90      A    C
ATOM    583  HG2 PRO D  52       0.979 -17.583  -6.914  1.00 96.90      A    H
ATOM    584  HG3 PRO D  52       0.407 -15.885  -7.009  1.00 96.90      A    H
ATOM    585  CD  PRO D  52      -1.162 -17.386  -6.988  1.00 96.90      A    C
ATOM    586  HD2 PRO D  52      -1.099 -17.907  -7.943  1.00 96.90      A    H
ATOM    587  HD3 PRO D  52      -1.864 -16.555  -7.050  1.00 96.90      A    H
ATOM    588  N   VAL D  53      -1.493 -18.264  -2.381  1.00 96.13      A    N
ATOM    589  H   VAL D  53      -0.798 -18.997  -2.372  1.00 96.13      A    H
ATOM    590  CA  VAL D  53      -2.194 -18.004  -1.118  1.00 96.13      A    C
ATOM    591  HA  VAL D  53      -3.061 -17.373  -1.313  1.00 96.13      A    H
ATOM    592  C   VAL D  53      -1.261 -17.254  -0.176  1.00 96.13      A    C
ATOM    593  CB  VAL D  53      -2.701 -19.313  -0.484  1.00 96.13      A    C
ATOM    594  HB  VAL D  53      -1.856 -19.977  -0.303  1.00 96.13      A    H
ATOM    595  O   VAL D  53      -0.088 -17.615  -0.042  1.00 96.13      A    O
ATOM    596  CG1 VAL D  53      -3.417 -19.070   0.851  1.00 96.13      A    C
ATOM    597 HG11 VAL D  53      -4.239 -18.366   0.717  1.00 96.13      A    H
ATOM    598 HG12 VAL D  53      -3.817 -20.008   1.236  1.00 96.13      A    H
ATOM    599 HG13 VAL D  53      -2.723 -18.675   1.592  1.00 96.13      A    H
ATOM    600  CG2 VAL D  53      -3.690 -20.025  -1.415  1.00 96.13      A    C
ATOM    601 HG21 VAL D  53      -4.067 -20.932  -0.944  1.00 96.13      A    H
ATOM    602 HG22 VAL D  53      -3.198 -20.307  -2.346  1.00 96.13      A    H
ATOM    603 HG23 VAL D  53      -4.528 -19.367  -1.646  1.00 96.13      A    H
ATOM    604  N   PHE D  54      -1.782 -16.207   0.460  1.00 96.13      A    N
ATOM    605  H   PHE D  54      -2.757 -15.985   0.318  1.00 96.13      A    H
ATOM    606  CA  PHE D  54      -1.054 -15.401   1.435  1.00 96.13      A    C
ATOM    607  HA  PHE D  54      -0.133 -15.034   0.982  1.00 96.13      A    H
ATOM    608  C   PHE D  54      -0.675 -16.220   2.675  1.00 96.13      A    C
ATOM    609  CB  PHE D  54      -1.916 -14.193   1.812  1.00 96.13      A    C
ATOM    610  HB2 PHE D  54      -2.095 -13.584   0.926  1.00 96.13      A    H
ATOM    611  HB3 PHE D  54      -2.885 -14.544   2.169  1.00 96.13      A    H
ATOM    612  O   PHE D  54      -1.474 -17.014   3.169  1.00 96.13      A    O
ATOM    613  CG  PHE D  54      -1.291 -13.322   2.877  1.00 96.13      A    C
ATOM    614  CD1 PHE D  54      -1.769 -13.373   4.198  1.00 96.13      A    C
ATOM    615  HD1 PHE D  54      -2.601 -14.013   4.452  1.00 96.13      A    H
ATOM    616  CD2 PHE D  54      -0.228 -12.462   2.551  1.00 96.13      A    C
ATOM    617  HD2 PHE D  54       0.146 -12.423   1.539  1.00 96.13      A    H
ATOM    618  CE1 PHE D  54      -1.229 -12.523   5.176  1.00 96.13      A    C
ATOM    619  HE1 PHE D  54      -1.660 -12.520   6.166  1.00 96.13      A    H
ATOM    620  CE2 PHE D  54       0.312 -11.609   3.528  1.00 96.13      A    C
ATOM    621  HE2 PHE D  54       1.094 -10.917   3.255  1.00 96.13      A    H
ATOM    622  CZ  PHE D  54      -0.208 -11.620   4.834  1.00 96.13      A    C
ATOM    623  HZ  PHE D  54       0.158 -10.918   5.569  1.00 96.13      A    H
ATOM    624  N   LEU D  55       0.550 -16.028   3.170  1.00 95.67      A    N
ATOM    625  H   LEU D  55       1.165 -15.391   2.685  1.00 95.67      A    H
ATOM    626  CA  LEU D  55       1.018 -16.608   4.431  1.00 95.67      A    C
ATOM    627  HA  LEU D  55       0.278 -17.309   4.817  1.00 95.67      A    H
ATOM    628  C   LEU D  55       1.186 -15.531   5.499  1.00 95.67      A    C
ATOM    629  CB  LEU D  55       2.346 -17.360   4.224  1.00 95.67      A    C
ATOM    630  HB2 LEU D  55       2.656 -17.763   5.189  1.00 95.67      A    H
ATOM    631  HB3 LEU D  55       3.110 -16.647   3.913  1.00 95.67      A    H
ATOM    632  O   LEU D  55       0.628 -15.641   6.585  1.00 95.67      A    O
ATOM    633  CG  LEU D  55       2.313 -18.508   3.206  1.00 95.67      A    C
ATOM    634  HG  LEU D  55       2.016 -18.134   2.227  1.00 95.67      A    H
ATOM    635  CD1 LEU D  55       3.729 -19.076   3.094  1.00 95.67      A    C
ATOM    636 HD11 LEU D  55       4.415 -18.290   2.778  1.00 95.67      A    H
ATOM    637 HD12 LEU D  55       4.054 -19.467   4.059  1.00 95.67      A    H
ATOM    638 HD13 LEU D  55       3.753 -19.874   2.352  1.00 95.67      A    H
ATOM    639  CD2 LEU D  55       1.364 -19.633   3.623  1.00 95.67      A    C
ATOM    640 HD21 LEU D  55       1.435 -20.460   2.916  1.00 95.67      A    H
ATOM    641 HD22 LEU D  55       1.613 -19.982   4.625  1.00 95.67      A    H
ATOM    642 HD23 LEU D  55       0.339 -19.261   3.620  1.00 95.67      A    H
ATOM    643  N   MET D  56       2.000 -14.514   5.211  1.00 94.42      A    N
ATOM    644  H   MET D  56       2.387 -14.451   4.280  1.00 94.42      A    H
ATOM    645  CA  MET D  56       2.296 -13.435   6.150  1.00 94.42      A    C
ATOM    646  HA  MET D  56       1.353 -13.089   6.574  1.00 94.42      A    H
ATOM    647  C   MET D  56       2.967 -12.252   5.462  1.00 94.42      A    C
ATOM    648  CB  MET D  56       3.180 -13.939   7.305  1.00 94.42      A    C
ATOM    649  HB2 MET D  56       2.636 -14.713   7.848  1.00 94.42      A    H
ATOM    650  HB3 MET D  56       3.357 -13.128   8.011  1.00 94.42      A    H
ATOM    651  O   MET D  56       3.547 -12.377   4.382  1.00 94.42      A    O
ATOM    652  CG  MET D  56       4.535 -14.499   6.862  1.00 94.42      A    C
ATOM    653  HG2 MET D  56       4.403 -15.148   5.996  1.00 94.42      A    H
ATOM    654  HG3 MET D  56       5.182 -13.670   6.575  1.00 94.42      A    H
ATOM    655  SD  MET D  56       5.353 -15.458   8.157  1.00 94.42      A    S
ATOM    656  CE  MET D  56       4.380 -16.987   8.088  1.00 94.42      A    C
ATOM    657  HE1 MET D  56       4.441 -17.419   7.089  1.00 94.42      A    H
ATOM    658  HE2 MET D  56       3.338 -16.786   8.336  1.00 94.42      A    H
ATOM    659  HE3 MET D  56       4.782 -17.698   8.810  1.00 94.42      A    H
ATOM    660  N   ILE D  57       2.939 -11.113   6.148  1.00 92.97      A    N
ATOM    661  H   ILE D  57       2.465 -11.098   7.040  1.00 92.97      A    H
ATOM    662  CA  ILE D  57       3.664  -9.911   5.764  1.00 92.97      A    C
ATOM    663  HA  ILE D  57       4.332 -10.169   4.943  1.00 92.97      A    H
ATOM    664  C   ILE D  57       4.528  -9.414   6.916  1.00 92.97      A    C
ATOM    665  CB  ILE D  57       2.692  -8.838   5.251  1.00 92.97      A    C
ATOM    666  HB  ILE D  57       2.026  -9.306   4.527  1.00 92.97      A    H
ATOM    667  O   ILE D  57       4.058  -9.296   8.050  1.00 92.97      A    O
ATOM    668  CG1 ILE D  57       3.534  -7.807   4.491  1.00 92.97      A    C
ATOM    669 HG12 ILE D  57       4.043  -8.302   3.664  1.00 92.97      A    H
ATOM    670 HG13 ILE D  57       4.282  -7.355   5.143  1.00 92.97      A    H
ATOM    671  CG2 ILE D  57       1.812  -8.220   6.360  1.00 92.97      A    C
ATOM    672 HG21 ILE D  57       1.355  -9.005   6.963  1.00 92.97      A    H
ATOM    673 HG22 ILE D  57       1.012  -7.633   5.909  1.00 92.97      A    H
ATOM    674 HG23 ILE D  57       2.405  -7.560   6.994  1.00 92.97      A    H
ATOM    675  CD1 ILE D  57       2.680  -6.702   3.924  1.00 92.97      A    C
ATOM    676 HD11 ILE D  57       2.378  -6.061   4.752  1.00 92.97      A    H
ATOM    677 HD12 ILE D  57       3.302  -6.134   3.231  1.00 92.97      A    H
ATOM    678 HD13 ILE D  57       1.807  -7.104   3.411  1.00 92.97      A    H
ATOM    679  N   LEU D  58       5.780  -9.098   6.616  1.00 93.91      A    N
ATOM    680  H   LEU D  58       6.082  -9.205   5.658  1.00 93.91      A    H
ATOM    681  CA  LEU D  58       6.691  -8.420   7.525  1.00 93.91      A    C
ATOM    682  HA  LEU D  58       6.270  -8.410   8.531  1.00 93.91      A    H
ATOM    683  C   LEU D  58       6.843  -6.986   7.054  1.00 93.91      A    C
ATOM    684  CB  LEU D  58       8.041  -9.138   7.609  1.00 93.91      A    C
ATOM    685  HB2 LEU D  58       8.577  -9.021   6.667  1.00 93.91      A    H
ATOM    686  HB3 LEU D  58       8.629  -8.647   8.383  1.00 93.91      A    H
ATOM    687  O   LEU D  58       7.120  -6.740   5.880  1.00 93.91      A    O
ATOM    688  CG  LEU D  58       7.866 -10.629   7.948  1.00 93.91      A    C
ATOM    689  HG  LEU D  58       6.840 -10.835   8.252  1.00 93.91      A    H
ATOM    690  CD1 LEU D  58       8.189 -11.470   6.714  1.00 93.91      A    C
ATOM    691 HD11 LEU D  58       7.880 -12.500   6.889  1.00 93.91      A    H
ATOM    692 HD12 LEU D  58       9.258 -11.426   6.506  1.00 93.91      A    H
ATOM    693 HD13 LEU D  58       7.637 -11.094   5.852  1.00 93.91      A    H
ATOM    694  CD2 LEU D  58       8.757 -11.037   9.110  1.00 93.91      A    C
ATOM    695 HD21 LEU D  58       8.583 -12.087   9.344  1.00 93.91      A    H
ATOM    696 HD22 LEU D  58       9.804 -10.876   8.849  1.00 93.91      A    H
ATOM    697 HD23 LEU D  58       8.519 -10.438   9.989  1.00 93.91      A    H
ATOM    698  N   LEU D  59       6.624  -6.056   7.971  1.00 89.10      A    N
ATOM    699  H   LEU D  59       6.549  -6.348   8.935  1.00 89.10      A    H
ATOM    700  CA  LEU D  59       6.813  -4.635   7.730  1.00 89.10      A    C
ATOM    701  HA  LEU D  59       6.862  -4.432   6.660  1.00 89.10      A    H
ATOM    702  C   LEU D  59       8.138  -4.208   8.339  1.00 89.10      A    C
ATOM    703  CB  LEU D  59       5.650  -3.827   8.333  1.00 89.10      A    C
ATOM    704  HB2 LEU D  59       5.820  -2.774   8.110  1.00 89.10      A    H
ATOM    705  HB3 LEU D  59       5.668  -3.944   9.416  1.00 89.10      A    H
ATOM    706  O   LEU D  59       8.653  -4.855   9.251  1.00 89.10      A    O
ATOM    707  CG  LEU D  59       4.255  -4.210   7.818  1.00 89.10      A    C
ATOM    708  HG  LEU D  59       4.045  -5.248   8.079  1.00 89.10      A    H
ATOM    709  CD1 LEU D  59       3.194  -3.334   8.478  1.00 89.10      A    C
ATOM    710 HD11 LEU D  59       3.337  -2.294   8.186  1.00 89.10      A    H
ATOM    711 HD12 LEU D  59       2.200  -3.656   8.168  1.00 89.10      A    H
ATOM    712 HD13 LEU D  59       3.266  -3.406   9.564  1.00 89.10      A    H
ATOM    713  CD2 LEU D  59       4.134  -4.051   6.306  1.00 89.10      A    C
ATOM    714 HD21 LEU D  59       3.106  -4.276   6.024  1.00 89.10      A    H
ATOM    715 HD22 LEU D  59       4.380  -3.030   6.011  1.00 89.10      A    H
ATOM    716 HD23 LEU D  59       4.793  -4.758   5.802  1.00 89.10      A    H
ATOM    717  N   LYS D  66       8.650  -3.075   7.878  1.00 80.60      A    N
ATOM    718  H   LYS D  66       8.226  -2.646   7.068  1.00 80.60      A    H
ATOM    719  CA  LYS D  66       9.717  -2.371   8.574  1.00 80.60      A    C
ATOM    720  HA  LYS D  66      10.597  -3.014   8.590  1.00 80.60      A    H
ATOM    721  C   LYS D  66       9.323  -2.109  10.040  1.00 80.60      A    C
ATOM    722  CB  LYS D  66      10.017  -1.091   7.792  1.00 80.60      A    C
ATOM    723  HB2 LYS D  66       9.362  -0.284   8.121  1.00 80.60      A    H
ATOM    724  HB3 LYS D  66       9.879  -1.258   6.724  1.00 80.60      A    H
ATOM    725  O   LYS D  66       8.193  -1.713  10.306  1.00 80.60      A    O
ATOM    726  CG  LYS D  66      11.474  -0.735   8.038  1.00 80.60      A    C
ATOM    727  HG2 LYS D  66      12.098  -1.545   7.661  1.00 80.60      A    H
ATOM    728  HG3 LYS D  66      11.624  -0.657   9.115  1.00 80.60      A    H
ATOM    729  CD  LYS D  66      11.894   0.555   7.338  1.00 80.60      A    C
ATOM    730  HD2 LYS D  66      11.041   1.055   6.881  1.00 80.60      A    H
ATOM    731  HD3 LYS D  66      12.637   0.323   6.574  1.00 80.60      A    H
ATOM    732  CE  LYS D  66      12.513   1.420   8.420  1.00 80.60      A    C
ATOM    733  HE2 LYS D  66      11.752   1.588   9.182  1.00 80.60      A    H
ATOM    734  HE3 LYS D  66      13.330   0.878   8.896  1.00 80.60      A    H
ATOM    735  NZ  LYS D  66      12.979   2.692   7.868  1.00 80.60      A    N
ATOM    736  HZ1 LYS D  66      13.864   2.589   7.394  1.00 80.60      A    H
ATOM    737  HZ2 LYS D  66      12.383   3.070   7.146  1.00 80.60      A    H
ATOM    738  HZ3 LYS D  66      13.123   3.388   8.586  1.00 80.60      A    H
ATOM    739  N   GLY D  67      10.220  -2.395  10.976  1.00 74.52      A    N
ATOM    740  H   GLY D  67      11.152  -2.640  10.675  1.00 74.52      A    H
ATOM    741  CA  GLY D  67      10.009  -2.407  12.428  1.00 74.52      A    C
ATOM    742  HA2 GLY D  67       9.329  -1.600  12.702  1.00 74.52      A    H
ATOM    743  HA3 GLY D  67      10.962  -2.230  12.924  1.00 74.52      A    H
ATOM    744  C   GLY D  67       9.427  -3.720  12.972  1.00 74.52      A    C
ATOM    745  O   GLY D  67       9.615  -4.042  14.142  1.00 74.52      A    O
ATOM    746  N   GLY D  68       8.752  -4.515  12.135  1.00 71.57      A    N
ATOM    747  H   GLY D  68       8.703  -4.243  11.163  1.00 71.57      A    H
ATOM    748  CA  GLY D  68       8.135  -5.789  12.508  1.00 71.57      A    C
ATOM    749  HA2 GLY D  68       7.190  -5.891  11.975  1.00 71.57      A    H
ATOM    750  HA3 GLY D  68       7.927  -5.807  13.578  1.00 71.57      A    H
ATOM    751  C   GLY D  68       9.015  -6.985  12.156  1.00 71.57      A    C
ATOM    752  O   GLY D  68       8.771  -7.651  11.149  1.00 71.57      A    O
ATOM    753  N   GLU D  69      10.026  -7.267  12.982  1.00 75.22      A    N
ATOM    754  H   GLU D  69      10.199  -6.631  13.747  1.00 75.22      A    H
ATOM    755  CA  GLU D  69      11.085  -8.221  12.624  1.00 75.22      A    C
ATOM    756  HA  GLU D  69      11.484  -7.941  11.649  1.00 75.22      A    H
ATOM    757  C   GLU D  69      10.633  -9.678  12.500  1.00 75.22      A    C
ATOM    758  CB  GLU D  69      12.244  -8.175  13.629  1.00 75.22      A    C
ATOM    759  HB2 GLU D  69      11.859  -8.325  14.638  1.00 75.22      A    H
ATOM    760  HB3 GLU D  69      12.914  -9.001  13.394  1.00 75.22      A    H
ATOM    761  O   GLU D  69      11.218 -10.398  11.698  1.00 75.22      A    O
ATOM    762  CG  GLU D  69      13.061  -6.876  13.570  1.00 75.22      A    C
ATOM    763  HG2 GLU D  69      12.475  -6.066  14.004  1.00 75.22      A    H
ATOM    764  HG3 GLU D  69      13.252  -6.634  12.524  1.00 75.22      A    H
ATOM    765  CD  GLU D  69      14.409  -7.000  14.307  1.00 75.22      A    C
ATOM    766  OE1 GLU D  69      15.322  -6.194  14.003  1.00 75.22      A    O
ATOM    767  OE2 GLU D  69      14.560  -7.930  15.134  1.00 75.22      A    O
ATOM    768  N   GLN D  70       9.646 -10.150  13.269  1.00 85.36      A    N
ATOM    769  H   GLN D  70       9.173  -9.522  13.902  1.00 85.36      A    H
ATOM    770  CA  GLN D  70       9.241 -11.561  13.246  1.00 85.36      A    C
ATOM    771  HA  GLN D  70       9.584 -12.008  12.313  1.00 85.36      A    H
ATOM    772  C   GLN D  70       7.725 -11.729  13.272  1.00 85.36      A    C
ATOM    773  CB  GLN D  70       9.889 -12.350  14.397  1.00 85.36      A    C
ATOM    774  HB2 GLN D  70       9.626 -11.892  15.351  1.00 85.36      A    H
ATOM    775  HB3 GLN D  70       9.491 -13.364  14.380  1.00 85.36      A    H
ATOM    776  O   GLN D  70       7.028 -11.093  14.062  1.00 85.36      A    O
ATOM    777  CG  GLN D  70      11.419 -12.425  14.268  1.00 85.36      A    C
ATOM    778  HG2 GLN D  70      11.841 -11.426  14.384  1.00 85.36      A    H
ATOM    779  HG3 GLN D  70      11.677 -12.793  13.275  1.00 85.36      A    H
ATOM    780  CD  GLN D  70      12.076 -13.338  15.297  1.00 85.36      A    C
ATOM    781  NE2 GLN D  70      13.389 -13.366  15.349  1.00 85.36      A    N
ATOM    782 HE21 GLN D  70      13.772 -13.935  16.091  1.00 85.36      A    H
ATOM    783 HE22 GLN D  70      13.928 -12.684  14.836  1.00 85.36      A    H
ATOM    784  OE1 GLN D  70      11.448 -14.050  16.061  1.00 85.36      A    O
ATOM    785  N   LYS D  71       7.222 -12.630  12.423  1.00 88.80      A    N
ATOM    786  H   LYS D  71       7.876 -13.124  11.833  1.00 88.80      A    H
ATOM    787  CA  LYS D  71       5.839 -13.123  12.456  1.00 88.80      A    C
ATOM    788  HA  LYS D  71       5.433 -12.943  13.452  1.00 88.80      A    H
ATOM    789  C   LYS D  71       5.835 -14.632  12.242  1.00 88.80      A    C
ATOM    790  CB  LYS D  71       4.943 -12.402  11.427  1.00 88.80      A    C
ATOM    791  HB2 LYS D  71       3.945 -12.838  11.488  1.00 88.80      A    H
ATOM    792  HB3 LYS D  71       5.326 -12.572  10.421  1.00 88.80      A    H
ATOM    793  O   LYS D  71       6.737 -15.181  11.615  1.00 88.80      A    O
ATOM    794  CG  LYS D  71       4.829 -10.886  11.680  1.00 88.80      A    C
ATOM    795  HG2 LYS D  71       5.718 -10.398  11.281  1.00 88.80      A    H
ATOM    796  HG3 LYS D  71       4.785 -10.704  12.754  1.00 88.80      A    H
ATOM    797  CD  LYS D  71       3.570 -10.257  11.058  1.00 88.80      A    C
ATOM    798  HD2 LYS D  71       2.698 -10.613  11.606  1.00 88.80      A    H
ATOM    799  HD3 LYS D  71       3.480 -10.572  10.018  1.00 88.80      A    H
ATOM    800  CE  LYS D  71       3.651  -8.720  11.164  1.00 88.80      A    C
ATOM    801  HE2 LYS D  71       4.479  -8.384  10.539  1.00 88.80      A    H
ATOM    802  HE3 LYS D  71       3.894  -8.463  12.195  1.00 88.80      A    H
ATOM    803  NZ  LYS D  71       2.402  -8.008  10.763  1.00 88.80      A    N
ATOM    804  HZ1 LYS D  71       2.483  -7.014  10.920  1.00 88.80      A    H
ATOM    805  HZ2 LYS D  71       1.613  -8.248  11.347  1.00 88.80      A    H
ATOM    806  HZ3 LYS D  71       2.190  -8.156   9.786  1.00 88.80      A    H
ATOM    807  N   GLY D  72       4.812 -15.312  12.738  1.00 88.10      A    N
ATOM    808  H   GLY D  72       4.091 -14.839  13.264  1.00 88.10      A    H
ATOM    809  CA  GLY D  72       4.653 -16.739  12.500  1.00 88.10      A    C
ATOM    810  HA2 GLY D  72       5.317 -17.309  13.150  1.00 88.10      A    H
ATOM    811  HA3 GLY D  72       4.906 -16.952  11.461  1.00 88.10      A    H
ATOM    812  C   GLY D  72       3.230 -17.204  12.720  1.00 88.10      A    C
ATOM    813  O   GLY D  72       2.467 -16.588  13.461  1.00 88.10      A    O
ATOM    814  N   HIS D  75       2.890 -18.293  12.046  1.00 82.47      A    N
ATOM    815  H   HIS D  75       3.585 -18.743  11.467  1.00 82.47      A    H
ATOM    816  CA  HIS D  75       1.647 -19.010  12.233  1.00 82.47      A    C
ATOM    817  HA  HIS D  75       1.251 -18.772  13.221  1.00 82.47      A    H
ATOM    818  C   HIS D  75       1.935 -20.511  12.176  1.00 82.47      A    C
ATOM    819  CB  HIS D  75       0.623 -18.567  11.186  1.00 82.47      A    C
ATOM    820  HB2 HIS D  75       0.998 -18.808  10.191  1.00 82.47      A    H
ATOM    821  HB3 HIS D  75       0.492 -17.486  11.250  1.00 82.47      A    H
ATOM    822  O   HIS D  75       2.507 -21.013  11.206  1.00 82.47      A    O
ATOM    823  CG  HIS D  75      -0.724 -19.215  11.373  1.00 82.47      A    C
ATOM    824  CD2 HIS D  75      -1.598 -19.562  10.380  1.00 82.47      A    C
ATOM    825  HD2 HIS D  75      -1.448 -19.416   9.321  1.00 82.47      A    H
ATOM    826  ND1 HIS D  75      -1.310 -19.578  12.569  1.00 82.47      A    N
ATOM    827  HD1 HIS D  75      -0.944 -19.422  13.497  1.00 82.47      A    H
ATOM    828  CE1 HIS D  75      -2.489 -20.159  12.295  1.00 82.47      A    C
ATOM    829  HE1 HIS D  75      -3.171 -20.570  13.025  1.00 82.47      A    H
ATOM    830  NE2 HIS D  75      -2.717 -20.146  10.975  1.00 82.47      A    N
ATOM    831  N   GLU D  76       1.554 -21.214  13.242  1.00 82.69      A    N
ATOM    832  H   GLU D  76       1.121 -20.725  14.012  1.00 82.69      A    H
ATOM    833  CA  GLU D  76       1.854 -22.634  13.434  1.00 82.69      A    C
ATOM    834  HA  GLU D  76       1.576 -22.903  14.453  1.00 82.69      A    H
ATOM    835  C   GLU D  76       3.364 -22.910  13.323  1.00 82.69      A    C
ATOM    836  CB  GLU D  76       1.003 -23.508  12.493  1.00 82.69      A    C
ATOM    837  HB2 GLU D  76       1.322 -23.342  11.464  1.00 82.69      A    H
ATOM    838  HB3 GLU D  76       1.187 -24.552  12.746  1.00 82.69      A    H
ATOM    839  O   GLU D  76       4.156 -22.333  14.066  1.00 82.69      A    O
ATOM    840  CG  GLU D  76      -0.504 -23.254  12.579  1.00 82.69      A    C
ATOM    841  HG2 GLU D  76      -0.709 -22.229  12.270  1.00 82.69      A    H
ATOM    842  HG3 GLU D  76      -0.822 -23.376  13.614  1.00 82.69      A    H
ATOM    843  CD  GLU D  76      -1.294 -24.207  11.671  1.00 82.69      A    C
ATOM    844  OE1 GLU D  76      -2.517 -24.319  11.899  1.00 82.69      A    O
ATOM    845  OE2 GLU D  76      -0.672 -24.838  10.780  1.00 82.69      A    O
ATOM    846  N   LYS D  77       3.765 -23.789  12.401  1.00 93.18      A    N
ATOM    847  H   LYS D  77       3.054 -24.187  11.804  1.00 93.18      A    H
ATOM    848  CA  LYS D  77       5.156 -24.190  12.167  1.00 93.18      A    C
ATOM    849  HA  LYS D  77       5.753 -23.935  13.043  1.00 93.18      A    H
ATOM    850  C   LYS D  77       5.815 -23.454  10.995  1.00 93.18      A    C
ATOM    851  CB  LYS D  77       5.235 -25.702  11.977  1.00 93.18      A    C
ATOM    852  HB2 LYS D  77       4.740 -25.968  11.043  1.00 93.18      A    H
ATOM    853  HB3 LYS D  77       6.290 -25.958  11.880  1.00 93.18      A    H
ATOM    854  O   LYS D  77       6.874 -23.857  10.517  1.00 93.18      A    O
ATOM    855  CG  LYS D  77       4.654 -26.546  13.117  1.00 93.18      A    C
ATOM    856  HG2 LYS D  77       3.589 -26.350  13.241  1.00 93.18      A    H
ATOM    857  HG3 LYS D  77       5.182 -26.315  14.042  1.00 93.18      A    H
ATOM    858  CD  LYS D  77       4.867 -28.016  12.746  1.00 93.18      A    C
ATOM    859  HD2 LYS D  77       4.263 -28.258  11.871  1.00 93.18      A    H
ATOM    860  HD3 LYS D  77       5.915 -28.153  12.483  1.00 93.18      A    H
ATOM    861  CE  LYS D  77       4.518 -28.955  13.898  1.00 93.18      A    C
ATOM    862  HE2 LYS D  77       3.443 -28.915  14.077  1.00 93.18      A    H
ATOM    863  HE3 LYS D  77       5.030 -28.604  14.794  1.00 93.18      A    H
ATOM    864  NZ  LYS D  77       4.958 -30.333  13.568  1.00 93.18      A    N
ATOM    865  HZ1 LYS D  77       4.541 -30.644  12.702  1.00 93.18      A    H
ATOM    866  HZ2 LYS D  77       4.742 -30.984  14.310  1.00 93.18      A    H
ATOM    867  HZ3 LYS D  77       5.955 -30.340  13.410  1.00 93.18      A    H
ATOM    868  N   ILE D  78       5.189 -22.386  10.502  1.00 95.81      A    N
ATOM    869  H   ILE D  78       4.324 -22.092  10.932  1.00 95.81      A    H
ATOM    870  CA  ILE D  78       5.781 -21.505   9.496  1.00 95.81      A    C
ATOM    871  HA  ILE D  78       6.763 -21.887   9.216  1.00 95.81      A    H
ATOM    872  C   ILE D  78       5.987 -20.136  10.135  1.00 95.81      A    C
ATOM    873  CB  ILE D  78       4.939 -21.458   8.203  1.00 95.81      A    C
ATOM    874  HB  ILE D  78       3.964 -21.030   8.435  1.00 95.81      A    H
ATOM    875  O   ILE D  78       5.037 -19.486  10.571  1.00 95.81      A    O
ATOM    876  CG1 ILE D  78       4.732 -22.882   7.629  1.00 95.81      A    C
ATOM    877 HG12 ILE D  78       4.229 -23.499   8.374  1.00 95.81      A    H
ATOM    878 HG13 ILE D  78       5.703 -23.334   7.425  1.00 95.81      A    H
ATOM    879  CG2 ILE D  78       5.646 -20.558   7.171  1.00 95.81      A    C
ATOM    880 HG21 ILE D  78       5.805 -19.562   7.583  1.00 95.81      A    H
ATOM    881 HG22 ILE D  78       5.035 -20.448   6.275  1.00 95.81      A    H
ATOM    882 HG23 ILE D  78       6.615 -20.984   6.908  1.00 95.81      A    H
ATOM    883  CD1 ILE D  78       3.879 -22.940   6.355  1.00 95.81      A    C
ATOM    884 HD11 ILE D  78       3.679 -23.983   6.108  1.00 95.81      A    H
ATOM    885 HD12 ILE D  78       2.932 -22.425   6.520  1.00 95.81      A    H
ATOM    886 HD13 ILE D  78       4.408 -22.484   5.519  1.00 95.81      A    H
ATOM    887  N   SER D  79       7.230 -19.673  10.175  1.00 96.85      A    N
ATOM    888  H   SER D  79       7.974 -20.240   9.794  1.00 96.85      A    H
ATOM    889  CA  SER D  79       7.578 -18.336  10.655  1.00 96.85      A    C
ATOM    890  HA  SER D  79       6.671 -17.740  10.754  1.00 96.85      A    H
ATOM    891  C   SER D  79       8.446 -17.608   9.646  1.00 96.85      A    C
ATOM    892  CB  SER D  79       8.231 -18.399  12.040  1.00 96.85      A    C
ATOM    893  HB2 SER D  79       7.579 -18.953  12.715  1.00 96.85      A    H
ATOM    894  HB3 SER D  79       8.354 -17.388  12.426  1.00 96.85      A    H
ATOM    895  O   SER D  79       9.041 -18.216   8.762  1.00 96.85      A    O
ATOM    896  OG  SER D  79       9.493 -19.029  11.980  1.00 96.85      A    O
ATOM    897  HG  SER D  79       9.789 -19.219  12.873  1.00 96.85      A    H
ATOM    898  N   ALA D  80       8.518 -16.291   9.754  1.00 97.33      A    N
ATOM    899  H   ALA D  80       7.991 -15.823  10.478  1.00 97.33      A    H
ATOM    900  CA  ALA D  80       9.429 -15.491   8.967  1.00 97.33      A    C
ATOM    901  HA  ALA D  80      10.220 -16.147   8.603  1.00 97.33      A    H
ATOM    902  C   ALA D  80      10.087 -14.414   9.818  1.00 97.33      A    C
ATOM    903  CB  ALA D  80       8.698 -14.890   7.769  1.00 97.33      A    C
ATOM    904  HB1 ALA D  80       8.264 -15.679   7.155  1.00 97.33      A    H
ATOM    905  HB2 ALA D  80       9.398 -14.316   7.162  1.00 97.33      A    H
ATOM    906  HB3 ALA D  80       7.904 -14.243   8.141  1.00 97.33      A    H
ATOM    907  O   ALA D  80       9.516 -13.929  10.798  1.00 97.33      A    O
ATOM    908  N   SER D  81      11.282 -14.019   9.394  1.00 96.59      A    N
ATOM    909  H   SER D  81      11.670 -14.482   8.584  1.00 96.59      A    H
ATOM    910  CA  SER D  81      12.005 -12.872   9.923  1.00 96.59      A    C
ATOM    911  HA  SER D  81      11.364 -12.398  10.668  1.00 96.59      A    H
ATOM    912  C   SER D  81      12.292 -11.850   8.827  1.00 96.59      A    C
ATOM    913  CB  SER D  81      13.284 -13.308  10.640  1.00 96.59      A    C
ATOM    914  HB2 SER D  81      13.036 -14.068  11.382  1.00 96.59      A    H
ATOM    915  HB3 SER D  81      13.719 -12.451  11.153  1.00 96.59      A    H
ATOM    916  O   SER D  81      12.340 -12.191   7.639  1.00 96.59      A    O
ATOM    917  OG  SER D  81      14.223 -13.826   9.713  1.00 96.59      A    O
ATOM    918  HG  SER D  81      14.663 -14.591  10.091  1.00 96.59      A    H
ATOM    919  N   PHE D  82      12.483 -10.592   9.208  1.00 95.34      A    N
ATOM    920  H   PHE D  82      12.313 -10.359  10.176  1.00 95.34      A    H
ATOM    921  CA  PHE D  82      12.920  -9.518   8.328  1.00 95.34      A    C
ATOM    922  HA  PHE D  82      13.304  -9.957   7.407  1.00 95.34      A    H
ATOM    923  C   PHE D  82      14.069  -8.749   8.981  1.00 95.34      A    C
ATOM    924  CB  PHE D  82      11.734  -8.618   7.958  1.00 95.34      A    C
ATOM    925  HB2 PHE D  82      11.276  -8.250   8.876  1.00 95.34      A    H
ATOM    926  HB3 PHE D  82      10.994  -9.221   7.432  1.00 95.34      A    H
ATOM    927  O   PHE D  82      13.912  -8.118  10.018  1.00 95.34      A    O
ATOM    928  CG  PHE D  82      12.092  -7.439   7.072  1.00 95.34      A    C
ATOM    929  CD1 PHE D  82      11.594  -6.158   7.374  1.00 95.34      A    C
ATOM    930  HD1 PHE D  82      10.950  -6.012   8.229  1.00 95.34      A    H
ATOM    931  CD2 PHE D  82      12.932  -7.610   5.951  1.00 95.34      A    C
ATOM    932  HD2 PHE D  82      13.305  -8.590   5.693  1.00 95.34      A    H
ATOM    933  CE1 PHE D  82      11.947  -5.058   6.574  1.00 95.34      A    C
ATOM    934  HE1 PHE D  82      11.566  -4.076   6.812  1.00 95.34      A    H
ATOM    935  CE2 PHE D  82      13.312  -6.504   5.173  1.00 95.34      A    C
ATOM    936  HE2 PHE D  82      13.989  -6.632   4.341  1.00 95.34      A    H
ATOM    937  CZ  PHE D  82      12.822  -5.225   5.490  1.00 95.34      A    C
ATOM    938  HZ  PHE D  82      13.120  -4.358   4.920  1.00 95.34      A    H
ATOM    939  N   ASN D  83      15.245  -8.826   8.362  1.00 94.56      A    N
ATOM    940  H   ASN D  83      15.290  -9.346   7.497  1.00 94.56      A    H
ATOM    941  CA  ASN D  83      16.441  -8.107   8.764  1.00 94.56      A    C
ATOM    942  HA  ASN D  83      16.325  -7.769   9.794  1.00 94.56      A    H
ATOM    943  C   ASN D  83      16.620  -6.874   7.873  1.00 94.56      A    C
ATOM    944  CB  ASN D  83      17.640  -9.066   8.703  1.00 94.56      A    C
ATOM    945  HB2 ASN D  83      17.385  -9.973   9.252  1.00 94.56      A    H
ATOM    946  HB3 ASN D  83      17.846  -9.342   7.669  1.00 94.56      A    H
ATOM    947  O   ASN D  83      17.100  -6.970   6.739  1.00 94.56      A    O
ATOM    948  CG  ASN D  83      18.886  -8.447   9.309  1.00 94.56      A    C
ATOM    949  ND2 ASN D  83      19.483  -9.102  10.277  1.00 94.56      A    N
ATOM    950 HD21 ASN D  83      20.166  -8.574  10.801  1.00 94.56      A    H
ATOM    951 HD22 ASN D  83      19.003  -9.889  10.688  1.00 94.56      A    H
ATOM    952  OD1 ASN D  83      19.352  -7.380   8.940  1.00 94.56      A    O
ATOM    953  N   GLU D  84      16.274  -5.708   8.410  1.00 89.47      A    N
ATOM    954  H   GLU D  84      15.782  -5.714   9.292  1.00 89.47      A    H
ATOM    955  CA  GLU D  84      16.361  -4.436   7.689  1.00 89.47      A    C
ATOM    956  HA  GLU D  84      15.758  -4.487   6.783  1.00 89.47      A    H
ATOM    957  C   GLU D  84      17.793  -4.084   7.284  1.00 89.47      A    C
ATOM    958  CB  GLU D  84      15.828  -3.309   8.572  1.00 89.47      A    C
ATOM    959  HB2 GLU D  84      16.358  -3.310   9.525  1.00 89.47      A    H
ATOM    960  HB3 GLU D  84      16.016  -2.362   8.066  1.00 89.47      A    H
ATOM    961  O   GLU D  84      18.032  -3.647   6.160  1.00 89.47      A    O
ATOM    962  CG  GLU D  84      14.329  -3.453   8.815  1.00 89.47      A    C
ATOM    963  HG2 GLU D  84      14.125  -4.424   9.268  1.00 89.47      A    H
ATOM    964  HG3 GLU D  84      13.816  -3.403   7.856  1.00 89.47      A    H
ATOM    965  CD  GLU D  84      13.810  -2.344   9.724  1.00 89.47      A    C
ATOM    966  OE1 GLU D  84      12.843  -2.635  10.447  1.00 89.47      A    O
ATOM    967  OE2 GLU D  84      14.308  -1.197   9.628  1.00 89.47      A    O
ATOM    968  N   LYS D  85      18.779  -4.317   8.158  1.00 88.97      A    N
ATOM    969  H   LYS D  85      18.532  -4.735   9.044  1.00 88.97      A    H
ATOM    970  CA  LYS D  85      20.184  -3.985   7.864  1.00 88.97      A    C
ATOM    971  HA  LYS D  85      20.250  -2.930   7.598  1.00 88.97      A    H
ATOM    972  C   LYS D  85      20.710  -4.755   6.655  1.00 88.97      A    C
ATOM    973  CB  LYS D  85      21.073  -4.255   9.084  1.00 88.97      A    C
ATOM    974  HB2 LYS D  85      22.114  -4.127   8.787  1.00 88.97      A    H
ATOM    975  HB3 LYS D  85      20.937  -5.285   9.416  1.00 88.97      A    H
ATOM    976  O   LYS D  85      21.454  -4.202   5.852  1.00 88.97      A    O
ATOM    977  CG  LYS D  85      20.778  -3.296  10.244  1.00 88.97      A    C
ATOM    978  HG2 LYS D  85      19.751  -3.433  10.580  1.00 88.97      A    H
ATOM    979  HG3 LYS D  85      20.905  -2.269   9.901  1.00 88.97      A    H
ATOM    980  CD  LYS D  85      21.732  -3.562  11.415  1.00 88.97      A    C
ATOM    981  HD2 LYS D  85      21.591  -4.586  11.761  1.00 88.97      A    H
ATOM    982  HD3 LYS D  85      22.762  -3.430  11.082  1.00 88.97      A    H
ATOM    983  CE  LYS D  85      21.426  -2.586  12.555  1.00 88.97      A    C
ATOM    984  HE2 LYS D  85      20.372  -2.680  12.814  1.00 88.97      A    H
ATOM    985  HE3 LYS D  85      21.585  -1.569  12.196  1.00 88.97      A    H
ATOM    986  NZ  LYS D  85      22.264  -2.848  13.752  1.00 88.97      A    N
ATOM    987  HZ1 LYS D  85      22.083  -3.775  14.109  1.00 88.97      A    H
ATOM    988  HZ2 LYS D  85      22.033  -2.192  14.484  1.00 88.97      A    H
ATOM    989  HZ3 LYS D  85      23.246  -2.758  13.536  1.00 88.97      A    H
ATOM    990  N   LYS D  86      20.322  -6.025   6.524  1.00 93.08      A    N
ATOM    991  H   LYS D  86      19.716  -6.396   7.241  1.00 93.08      A    H
ATOM    992  CA  LYS D  86      20.710  -6.894   5.404  1.00 93.08      A    C
ATOM    993  HA  LYS D  86      21.667  -6.558   5.005  1.00 93.08      A    H
ATOM    994  C   LYS D  86      19.751  -6.827   4.216  1.00 93.08      A    C
ATOM    995  CB  LYS D  86      20.871  -8.338   5.900  1.00 93.08      A    C
ATOM    996  HB2 LYS D  86      21.011  -8.994   5.040  1.00 93.08      A    H
ATOM    997  HB3 LYS D  86      19.965  -8.649   6.418  1.00 93.08      A    H
ATOM    998  O   LYS D  86      20.038  -7.454   3.201  1.00 93.08      A    O
ATOM    999  CG  LYS D  86      22.087  -8.492   6.823  1.00 93.08      A    C
ATOM   1000  HG2 LYS D  86      22.980  -8.160   6.293  1.00 93.08      A    H
ATOM   1001  HG3 LYS D  86      21.958  -7.885   7.719  1.00 93.08      A    H
ATOM   1002  CD  LYS D  86      22.256  -9.961   7.223  1.00 93.08      A    C
ATOM   1003  HD2 LYS D  86      22.300 -10.574   6.324  1.00 93.08      A    H
ATOM   1004  HD3 LYS D  86      21.395 -10.267   7.818  1.00 93.08      A    H
ATOM   1005  CE  LYS D  86      23.542 -10.143   8.035  1.00 93.08      A    C
ATOM   1006  HE2 LYS D  86      23.477  -9.529   8.933  1.00 93.08      A    H
ATOM   1007  HE3 LYS D  86      24.380  -9.779   7.439  1.00 93.08      A    H
ATOM   1008  NZ  LYS D  86      23.753 -11.567   8.394  1.00 93.08      A    N
ATOM   1009  HZ1 LYS D  86      23.865 -12.125   7.559  1.00 93.08      A    H
ATOM   1010  HZ2 LYS D  86      24.579 -11.676   8.965  1.00 93.08      A    H
ATOM   1011  HZ3 LYS D  86      22.958 -11.924   8.904  1.00 93.08      A    H
ATOM   1012  N   GLN D  87      18.628  -6.113   4.336  1.00 94.46      A    N
ATOM   1013  H   GLN D  87      18.464  -5.623   5.204  1.00 94.46      A    H
ATOM   1014  CA  GLN D  87      17.562  -6.085   3.327  1.00 94.46      A    C
ATOM   1015  HA  GLN D  87      16.682  -5.649   3.799  1.00 94.46      A    H
ATOM   1016  C   GLN D  87      17.135  -7.501   2.912  1.00 94.46      A    C
ATOM   1017  CB  GLN D  87      17.975  -5.176   2.154  1.00 94.46      A    C
ATOM   1018  HB2 GLN D  87      18.902  -5.543   1.713  1.00 94.46      A    H
ATOM   1019  HB3 GLN D  87      17.205  -5.200   1.384  1.00 94.46      A    H
ATOM   1020  O   GLN D  87      17.003  -7.828   1.728  1.00 94.46      A    O
ATOM   1021  CG  GLN D  87      18.180  -3.722   2.610  1.00 94.46      A    C
ATOM   1022  HG2 GLN D  87      18.513  -3.128   1.759  1.00 94.46      A    H
ATOM   1023  HG3 GLN D  87      18.955  -3.671   3.375  1.00 94.46      A    H
ATOM   1024  CD  GLN D  87      16.891  -3.109   3.141  1.00 94.46      A    C
ATOM   1025  NE2 GLN D  87      16.930  -2.206   4.088  1.00 94.46      A    N
ATOM   1026 HE21 GLN D  87      16.037  -1.920   4.463  1.00 94.46      A    H
ATOM   1027 HE22 GLN D  87      17.745  -2.187   4.685  1.00 94.46      A    H
ATOM   1028  OE1 GLN D  87      15.805  -3.418   2.693  1.00 94.46      A    O
ATOM   1029  N   GLN D  88      16.967  -8.361   3.919  1.00 95.98      A    N
ATOM   1030  H   GLN D  88      17.038  -8.006   4.862  1.00 95.98      A    H
ATOM   1031  CA  GLN D  88      16.730  -9.789   3.752  1.00 95.98      A    C
ATOM   1032  HA  GLN D  88      16.456  -9.977   2.714  1.00 95.98      A    H
ATOM   1033  C   GLN D  88      15.580 -10.247   4.643  1.00 95.98      A    C
ATOM   1034  CB  GLN D  88      18.022 -10.567   4.057  1.00 95.98      A    C
ATOM   1035  HB2 GLN D  88      18.333 -10.346   5.078  1.00 95.98      A    H
ATOM   1036  HB3 GLN D  88      18.807 -10.231   3.378  1.00 95.98      A    H
ATOM   1037  O   GLN D  88      15.547  -9.931   5.827  1.00 95.98      A    O
ATOM   1038  CG  GLN D  88      17.851 -12.091   3.909  1.00 95.98      A    C
ATOM   1039  HG2 GLN D  88      17.616 -12.334   2.873  1.00 95.98      A    H
ATOM   1040  HG3 GLN D  88      17.026 -12.431   4.535  1.00 95.98      A    H
ATOM   1041  CD  GLN D  88      19.084 -12.883   4.327  1.00 95.98      A    C
ATOM   1042  NE2 GLN D  88      18.928 -14.152   4.634  1.00 95.98      A    N
ATOM   1043 HE21 GLN D  88      19.749 -14.658   4.932  1.00 95.98      A    H
ATOM   1044 HE22 GLN D  88      18.008 -14.563   4.714  1.00 95.98      A    H
ATOM   1045  OE1 GLN D  88      20.203 -12.396   4.391  1.00 95.98      A    O
ATOM   1046  N   SER D  89      14.685 -11.061   4.094  1.00 97.21      A    N
ATOM   1047  H   SER D  89      14.809 -11.307   3.122  1.00 97.21      A    H
ATOM   1048  CA  SER D  89      13.724 -11.846   4.861  1.00 97.21      A    C
ATOM   1049  HA  SER D  89      13.842 -11.609   5.918  1.00 97.21      A    H
ATOM   1050  C   SER D  89      13.995 -13.336   4.692  1.00 97.21      A    C
ATOM   1051  CB  SER D  89      12.299 -11.489   4.449  1.00 97.21      A    C
ATOM   1052  HB2 SER D  89      12.121 -10.432   4.646  1.00 97.21      A    H
ATOM   1053  HB3 SER D  89      12.197 -11.684   3.381  1.00 97.21      A    H
ATOM   1054  O   SER D  89      14.414 -13.784   3.621  1.00 97.21      A    O
ATOM   1055  OG  SER D  89      11.345 -12.256   5.154  1.00 97.21      A    O
ATOM   1056  HG  SER D  89      11.549 -12.192   6.090  1.00 97.21      A    H
ATOM   1057  N   SER D  90      13.738 -14.100   5.745  1.00 97.69      A    N
ATOM   1058  H   SER D  90      13.379 -13.664   6.583  1.00 97.69      A    H
ATOM   1059  CA  SER D  90      13.858 -15.554   5.755  1.00 97.69      A    C
ATOM   1060  HA  SER D  90      14.096 -15.920   4.756  1.00 97.69      A    H
ATOM   1061  C   SER D  90      12.531 -16.159   6.191  1.00 97.69      A    C
ATOM   1062  CB  SER D  90      14.985 -15.980   6.697  1.00 97.69      A    C
ATOM   1063  HB2 SER D  90      14.773 -15.596   7.695  1.00 97.69      A    H
ATOM   1064  HB3 SER D  90      15.036 -17.068   6.742  1.00 97.69      A    H
ATOM   1065  O   SER D  90      11.968 -15.714   7.185  1.00 97.69      A    O
ATOM   1066  OG  SER D  90      16.228 -15.463   6.250  1.00 97.69      A    O
ATOM   1067  HG  SER D  90      16.582 -16.071   5.597  1.00 97.69      A    H
ATOM   1068  N   LEU D  91      12.043 -17.157   5.458  1.00 97.86      A    N
ATOM   1069  H   LEU D  91      12.570 -17.441   4.644  1.00 97.86      A    H
ATOM   1070  CA  LEU D  91      10.905 -17.997   5.819  1.00 97.86      A    C
ATOM   1071  HA  LEU D  91      10.320 -17.506   6.596  1.00 97.86      A    H
ATOM   1072  C   LEU D  91      11.442 -19.325   6.358  1.00 97.86      A    C
ATOM   1073  CB  LEU D  91      10.018 -18.201   4.578  1.00 97.86      A    C
ATOM   1074  HB2 LEU D  91       9.809 -17.230   4.129  1.00 97.86      A    H
ATOM   1075  HB3 LEU D  91      10.584 -18.785   3.852  1.00 97.86      A    H
ATOM   1076  O   LEU D  91      12.207 -20.004   5.670  1.00 97.86      A    O
ATOM   1077  CG  LEU D  91       8.679 -18.913   4.849  1.00 97.86      A    C
ATOM   1078  HG  LEU D  91       8.838 -19.796   5.468  1.00 97.86      A    H
ATOM   1079  CD1 LEU D  91       7.673 -17.985   5.529  1.00 97.86      A    C
ATOM   1080 HD11 LEU D  91       7.998 -17.791   6.551  1.00 97.86      A    H
ATOM   1081 HD12 LEU D  91       6.693 -18.460   5.574  1.00 97.86      A    H
ATOM   1082 HD13 LEU D  91       7.592 -17.043   4.987  1.00 97.86      A    H
ATOM   1083  CD2 LEU D  91       8.052 -19.362   3.529  1.00 97.86      A    C
ATOM   1084 HD21 LEU D  91       7.900 -18.500   2.878  1.00 97.86      A    H
ATOM   1085 HD22 LEU D  91       7.097 -19.848   3.726  1.00 97.86      A    H
ATOM   1086 HD23 LEU D  91       8.712 -20.077   3.038  1.00 97.86      A    H
ATOM   1087  N   TYR D  92      11.036 -19.683   7.566  1.00 97.60      A    N
ATOM   1088  H   TYR D  92      10.372 -19.086   8.039  1.00 97.60      A    H
ATOM   1089  CA  TYR D  92      11.398 -20.907   8.264  1.00 97.60      A    C
ATOM   1090  HA  TYR D  92      12.229 -21.390   7.750  1.00 97.60      A    H
ATOM   1091  C   TYR D  92      10.194 -21.845   8.259  1.00 97.60      A    C
ATOM   1092  CB  TYR D  92      11.844 -20.591   9.699  1.00 97.60      A    C
ATOM   1093  HB2 TYR D  92      12.245 -21.499  10.148  1.00 97.60      A    H
ATOM   1094  HB3 TYR D  92      10.969 -20.305  10.282  1.00 97.60      A    H
ATOM   1095  O   TYR D  92       9.110 -21.479   8.717  1.00 97.60      A    O
ATOM   1096  CG  TYR D  92      12.874 -19.484   9.808  1.00 97.60      A    C
ATOM   1097  CD1 TYR D  92      14.248 -19.779   9.747  1.00 97.60      A    C
ATOM   1098  HD1 TYR D  92      14.567 -20.808   9.664  1.00 97.60      A    H
ATOM   1099  CD2 TYR D  92      12.448 -18.153   9.964  1.00 97.60      A    C
ATOM   1100  HD2 TYR D  92      11.392 -17.934  10.026  1.00 97.60      A    H
ATOM   1101  CE1 TYR D  92      15.200 -18.744   9.827  1.00 97.60      A    C
ATOM   1102  HE1 TYR D  92      16.253 -18.981   9.793  1.00 97.60      A    H
ATOM   1103  CE2 TYR D  92      13.391 -17.116  10.043  1.00 97.60      A    C
ATOM   1104  HE2 TYR D  92      13.052 -16.097  10.160  1.00 97.60      A    H
ATOM   1105  OH  TYR D  92      15.677 -16.401  10.079  1.00 97.60      A    O
ATOM   1106  HH  TYR D  92      16.571 -16.749  10.057  1.00 97.60      A    H
ATOM   1107  CZ  TYR D  92      14.768 -17.408   9.981  1.00 97.60      A    C
ATOM   1108  N   LEU D  93      10.385 -23.049   7.732  1.00 97.18      A    N
ATOM   1109  H   LEU D  93      11.311 -23.285   7.404  1.00 97.18      A    H
ATOM   1110  CA  LEU D  93       9.412 -24.131   7.809  1.00 97.18      A    C
ATOM   1111  HA  LEU D  93       8.470 -23.770   8.222  1.00 97.18      A    H
ATOM   1112  C   LEU D  93       9.975 -25.174   8.760  1.00 97.18      A    C
ATOM   1113  CB  LEU D  93       9.140 -24.717   6.415  1.00 97.18      A    C
ATOM   1114  HB2 LEU D  93       8.420 -25.526   6.542  1.00 97.18      A    H
ATOM   1115  HB3 LEU D  93      10.051 -25.162   6.014  1.00 97.18      A    H
ATOM   1116  O   LEU D  93      10.987 -25.791   8.437  1.00 97.18      A    O
ATOM   1117  CG  LEU D  93       8.585 -23.674   5.431  1.00 97.18      A    C
ATOM   1118  HG  LEU D  93       8.201 -22.813   5.979  1.00 97.18      A    H
ATOM   1119  CD1 LEU D  93       9.635 -23.186   4.427  1.00 97.18      A    C
ATOM   1120 HD11 LEU D  93       9.215 -22.389   3.815  1.00 97.18      A    H
ATOM   1121 HD12 LEU D  93      10.501 -22.797   4.963  1.00 97.18      A    H
ATOM   1122 HD13 LEU D  93       9.943 -24.010   3.783  1.00 97.18      A    H
ATOM   1123  CD2 LEU D  93       7.424 -24.255   4.635  1.00 97.18      A    C
ATOM   1124 HD21 LEU D  93       7.069 -23.486   3.949  1.00 97.18      A    H
ATOM   1125 HD22 LEU D  93       7.750 -25.134   4.080  1.00 97.18      A    H
ATOM   1126 HD23 LEU D  93       6.620 -24.533   5.318  1.00 97.18      A    H
ATOM   1127  N   THR D  94       9.358 -25.335   9.928  1.00 96.32      A    N
ATOM   1128  H   THR D  94       8.522 -24.808  10.139  1.00 96.32      A    H
ATOM   1129  CA  THR D  94       9.820 -26.292  10.937  1.00 96.32      A    C
ATOM   1130  HA  THR D  94      10.840 -26.585  10.689  1.00 96.32      A    H
ATOM   1131  C   THR D  94       8.980 -27.561  10.917  1.00 96.32      A    C
ATOM   1132  CB  THR D  94       9.888 -25.683  12.343  1.00 96.32      A    C
ATOM   1133  HB  THR D  94      10.219 -26.451  13.042  1.00 96.32      A    H
ATOM   1134  O   THR D  94       7.765 -27.510  10.720  1.00 96.32      A    O
ATOM   1135  CG2 THR D  94      10.872 -24.515  12.408  1.00 96.32      A    C
ATOM   1136 HG21 THR D  94      10.983 -24.184  13.441  1.00 96.32      A    H
ATOM   1137 HG22 THR D  94      11.845 -24.848  12.047  1.00 96.32      A    H
ATOM   1138 HG23 THR D  94      10.524 -23.687  11.791  1.00 96.32      A    H
ATOM   1139  OG1 THR D  94       8.643 -25.179  12.770  1.00 96.32      A    O
ATOM   1140  HG1 THR D  94       8.828 -24.543  13.466  1.00 96.32      A    H
ATOM   1141  N   ALA D  95       9.623 -28.712  11.118  1.00 95.94      A    N
ATOM   1142  H   ALA D  95      10.627 -28.674  11.219  1.00 95.94      A    H
ATOM   1143  CA  ALA D  95       9.013 -30.037  11.071  1.00 95.94      A    C
ATOM   1144  HA  ALA D  95       9.824 -30.747  10.908  1.00 95.94      A    H
ATOM   1145  C   ALA D  95       8.053 -30.188   9.876  1.00 95.94      A    C
ATOM   1146  CB  ALA D  95       8.397 -30.355  12.440  1.00 95.94      A    C
ATOM   1147  HB1 ALA D  95       7.643 -29.606  12.684  1.00 95.94      A    H
ATOM   1148  HB2 ALA D  95       7.954 -31.350  12.416  1.00 95.94      A    H
ATOM   1149  HB3 ALA D  95       9.181 -30.333  13.196  1.00 95.94      A    H
ATOM   1150  O   ALA D  95       6.841 -30.377  10.061  1.00 95.94      A    O
ATOM   1151  N   SER D  96       8.605 -30.024   8.666  1.00 95.47      A    N
ATOM   1152  H   SER D  96       9.607 -29.911   8.614  1.00 95.47      A    H
ATOM   1153  CA  SER D  96       7.845 -29.879   7.422  1.00 95.47      A    C
ATOM   1154  HA  SER D  96       7.283 -28.947   7.479  1.00 95.47      A    H
ATOM   1155  C   SER D  96       6.868 -31.028   7.215  1.00 95.47      A    C
ATOM   1156  CB  SER D  96       8.767 -29.814   6.199  1.00 95.47      A    C
ATOM   1157  HB2 SER D  96       8.155 -29.752   5.299  1.00 95.47      A    H
ATOM   1158  HB3 SER D  96       9.379 -30.714   6.146  1.00 95.47      A    H
ATOM   1159  O   SER D  96       7.231 -32.191   7.348  1.00 95.47      A    O
ATOM   1160  OG  SER D  96       9.596 -28.674   6.261  1.00 95.47      A    O
ATOM   1161  HG  SER D  96      10.349 -28.933   6.796  1.00 95.47      A    H
ATOM   1162  N   GLN D  97       5.636 -30.700   6.840  1.00 95.94      A    N
ATOM   1163  H   GLN D  97       5.412 -29.721   6.733  1.00 95.94      A    H
ATOM   1164  CA  GLN D  97       4.597 -31.680   6.523  1.00 95.94      A    C
ATOM   1165  HA  GLN D  97       4.827 -32.641   6.984  1.00 95.94      A    H
ATOM   1166  C   GLN D  97       4.488 -31.887   5.013  1.00 95.94      A    C
ATOM   1167  CB  GLN D  97       3.255 -31.184   7.068  1.00 95.94      A    C
ATOM   1168  HB2 GLN D  97       3.038 -30.211   6.628  1.00 95.94      A    H
ATOM   1169  HB3 GLN D  97       2.472 -31.880   6.765  1.00 95.94      A    H
ATOM   1170  O   GLN D  97       4.778 -30.972   4.238  1.00 95.94      A    O
ATOM   1171  CG  GLN D  97       3.230 -31.065   8.597  1.00 95.94      A    C
ATOM   1172  HG2 GLN D  97       4.022 -30.397   8.935  1.00 95.94      A    H
ATOM   1173  HG3 GLN D  97       3.398 -32.049   9.034  1.00 95.94      A    H
ATOM   1174  CD  GLN D  97       1.899 -30.516   9.101  1.00 95.94      A    C
ATOM   1175  NE2 GLN D  97       1.689 -30.490  10.398  1.00 95.94      A    N
ATOM   1176 HE21 GLN D  97       0.787 -30.137  10.683  1.00 95.94      A    H
ATOM   1177 HE22 GLN D  97       2.330 -30.969  11.015  1.00 95.94      A    H
ATOM   1178  OE1 GLN D  97       1.024 -30.101   8.353  1.00 95.94      A    O
ATOM   1179  N   LEU D  98       3.942 -33.026   4.577  1.00 95.94      A    N
ATOM   1180  H   LEU D  98       3.803 -33.772   5.243  1.00 95.94      A    H
ATOM   1181  CA  LEU D  98       3.650 -33.280   3.153  1.00 95.94      A    C
ATOM   1182  HA  LEU D  98       4.590 -33.349   2.606  1.00 95.94      A    H
ATOM   1183  C   LEU D  98       2.832 -32.149   2.498  1.00 95.94      A    C
ATOM   1184  CB  LEU D  98       2.894 -34.615   3.024  1.00 95.94      A    C
ATOM   1185  HB2 LEU D  98       2.617 -34.759   1.980  1.00 95.94      A    H
ATOM   1186  HB3 LEU D  98       1.977 -34.555   3.610  1.00 95.94      A    H
ATOM   1187  O   LEU D  98       3.056 -31.787   1.339  1.00 95.94      A    O
ATOM   1188  CG  LEU D  98       3.690 -35.850   3.486  1.00 95.94      A    C
ATOM   1189  HG  LEU D  98       3.989 -35.719   4.526  1.00 95.94      A    H
ATOM   1190  CD1 LEU D  98       2.803 -37.090   3.385  1.00 95.94      A    C
ATOM   1191 HD11 LEU D  98       1.917 -36.958   4.007  1.00 95.94      A    H
ATOM   1192 HD12 LEU D  98       2.516 -37.277   2.351  1.00 95.94      A    H
ATOM   1193 HD13 LEU D  98       3.355 -37.945   3.775  1.00 95.94      A    H
ATOM   1194  CD2 LEU D  98       4.938 -36.076   2.635  1.00 95.94      A    C
ATOM   1195 HD21 LEU D  98       5.453 -36.957   3.020  1.00 95.94      A    H
ATOM   1196 HD22 LEU D  98       4.678 -36.223   1.587  1.00 95.94      A    H
ATOM   1197 HD23 LEU D  98       5.629 -35.240   2.735  1.00 95.94      A    H
ATOM   1198  N   SER D  99       1.928 -31.537   3.271  1.00 94.19      A    N
ATOM   1199  H   SER D  99       1.870 -31.846   4.231  1.00 94.19      A    H
ATOM   1200  CA  SER D  99       1.061 -30.425   2.860  1.00 94.19      A    C
ATOM   1201  HA  SER D  99       0.538 -30.727   1.952  1.00 94.19      A    H
ATOM   1202  C   SER D  99       1.809 -29.119   2.540  1.00 94.19      A    C
ATOM   1203  CB  SER D  99       0.017 -30.177   3.959  1.00 94.19      A    C
ATOM   1204  HB2 SER D  99      -0.460 -31.120   4.228  1.00 94.19      A    H
ATOM   1205  HB3 SER D  99      -0.743 -29.488   3.591  1.00 94.19      A    H
ATOM   1206  O   SER D  99       1.209 -28.199   1.972  1.00 94.19      A    O
ATOM   1207  OG  SER D  99       0.644 -29.614   5.096  1.00 94.19      A    O
ATOM   1208  HG  SER D  99       0.265 -29.944   5.914  1.00 94.19      A    H
ATOM   1209  N   TYR D 100       3.099 -29.021   2.887  1.00 96.28      A    N
ATOM   1210  H   TYR D 100       3.527 -29.794   3.377  1.00 96.28      A    H
ATOM   1211  CA  TYR D 100       3.938 -27.847   2.626  1.00 96.28      A    C
ATOM   1212  HA  TYR D 100       3.324 -26.950   2.701  1.00 96.28      A    H
ATOM   1213  C   TYR D 100       4.499 -27.847   1.203  1.00 96.28      A    C
ATOM   1214  CB  TYR D 100       5.052 -27.732   3.683  1.00 96.28      A    C
ATOM   1215  HB2 TYR D 100       5.729 -26.936   3.370  1.00 96.28      A    H
ATOM   1216  HB3 TYR D 100       5.638 -28.651   3.690  1.00 96.28      A    H
ATOM   1217  O   TYR D 100       4.951 -26.809   0.729  1.00 96.28      A    O
ATOM   1218  CG  TYR D 100       4.621 -27.412   5.109  1.00 96.28      A    C
ATOM   1219  CD1 TYR D 100       3.260 -27.349   5.484  1.00 96.28      A    C
ATOM   1220  HD1 TYR D 100       2.464 -27.564   4.787  1.00 96.28      A    H
ATOM   1221  CD2 TYR D 100       5.613 -27.153   6.078  1.00 96.28      A    C
ATOM   1222  HD2 TYR D 100       6.658 -27.204   5.810  1.00 96.28      A    H
ATOM   1223  CE1 TYR D 100       2.892 -27.036   6.800  1.00 96.28      A    C
ATOM   1224  HE1 TYR D 100       1.851 -27.024   7.088  1.00 96.28      A    H
ATOM   1225  CE2 TYR D 100       5.247 -26.825   7.400  1.00 96.28      A    C
ATOM   1226  HE2 TYR D 100       5.998 -26.626   8.151  1.00 96.28      A    H
ATOM   1227  OH  TYR D 100       3.501 -26.440   9.016  1.00 96.28      A    O
ATOM   1228  HH  TYR D 100       2.546 -26.422   9.121  1.00 96.28      A    H
ATOM   1229  CZ  TYR D 100       3.883 -26.764   7.758  1.00 96.28      A    C
ATOM   1230  N   SER D 101       4.415 -28.968   0.483  1.00 97.30      A    N
ATOM   1231  H   SER D 101       4.036 -29.797   0.918  1.00 97.30      A    H
ATOM   1232  CA  SER D 101       4.832 -29.038  -0.918  1.00 97.30      A    C
ATOM   1233  HA  SER D 101       5.907 -28.862  -0.955  1.00 97.30      A    H
ATOM   1234  C   SER D 101       4.134 -27.976  -1.778  1.00 97.30      A    C
ATOM   1235  CB  SER D 101       4.560 -30.424  -1.496  1.00 97.30      A    C
ATOM   1236  HB2 SER D 101       3.500 -30.664  -1.408  1.00 97.30      A    H
ATOM   1237  HB3 SER D 101       4.840 -30.431  -2.549  1.00 97.30      A    H
ATOM   1238  O   SER D 101       2.911 -27.811  -1.742  1.00 97.30      A    O
ATOM   1239  OG  SER D 101       5.330 -31.390  -0.815  1.00 97.30      A    O
ATOM   1240  HG  SER D 101       4.781 -31.806  -0.146  1.00 97.30      A    H
ATOM   1241  N   GLY D 102       4.917 -27.259  -2.581  1.00 96.70      A    N
ATOM   1242  H   GLY D 102       5.911 -27.434  -2.554  1.00 96.70      A    H
ATOM   1243  CA  GLY D 102       4.452 -26.142  -3.399  1.00 96.70      A    C
ATOM   1244  HA2 GLY D 102       4.016 -26.522  -4.322  1.00 96.70      A    H
ATOM   1245  HA3 GLY D 102       3.685 -25.589  -2.858  1.00 96.70      A    H
ATOM   1246  C   GLY D 102       5.580 -25.177  -3.748  1.00 96.70      A    C
ATOM   1247  O   GLY D 102       6.743 -25.394  -3.413  1.00 96.70      A    O
ATOM   1248  N   THR D 103       5.242 -24.089  -4.427  1.00 97.15      A    N
ATOM   1249  H   THR D 103       4.272 -23.950  -4.674  1.00 97.15      A    H
ATOM   1250  CA  THR D 103       6.189 -23.012  -4.723  1.00 97.15      A    C
ATOM   1251  HA  THR D 103       7.204 -23.378  -4.570  1.00 97.15      A    H
ATOM   1252  C   THR D 103       5.951 -21.849  -3.773  1.00 97.15      A    C
ATOM   1253  CB  THR D 103       6.104 -22.553  -6.181  1.00 97.15      A    C
ATOM   1254  HB  THR D 103       5.161 -22.031  -6.348  1.00 97.15      A    H
ATOM   1255  O   THR D 103       4.846 -21.317  -3.703  1.00 97.15      A    O
ATOM   1256  CG2 THR D 103       7.276 -21.641  -6.544  1.00 97.15      A    C
ATOM   1257 HG21 THR D 103       7.225 -21.379  -7.600  1.00 97.15      A    H
ATOM   1258 HG22 THR D 103       7.239 -20.726  -5.952  1.00 97.15      A    H
ATOM   1259 HG23 THR D 103       8.219 -22.154  -6.354  1.00 97.15      A    H
ATOM   1260  OG1 THR D 103       6.181 -23.656  -7.059  1.00 97.15      A    O
ATOM   1261  HG1 THR D 103       5.823 -23.357  -7.898  1.00 97.15      A    H
ATOM   1262  N   TYR D 104       6.988 -21.436  -3.055  1.00 97.80      A    N
ATOM   1263  H   TYR D 104       7.865 -21.926  -3.153  1.00 97.80      A    H
ATOM   1264  CA  TYR D 104       6.945 -20.284  -2.160  1.00 97.80      A    C
ATOM   1265  HA  TYR D 104       5.913 -20.088  -1.870  1.00 97.80      A    H
ATOM   1266  C   TYR D 104       7.482 -19.052  -2.878  1.00 97.80      A    C
ATOM   1267  CB  TYR D 104       7.731 -20.586  -0.883  1.00 97.80      A    C
ATOM   1268  HB2 TYR D 104       8.725 -20.944  -1.150  1.00 97.80      A    H
ATOM   1269  HB3 TYR D 104       7.854 -19.662  -0.317  1.00 97.80      A    H
ATOM   1270  O   TYR D 104       8.518 -19.135  -3.535  1.00 97.80      A    O
ATOM   1271  CG  TYR D 104       7.046 -21.609  -0.002  1.00 97.80      A    C
ATOM   1272  CD1 TYR D 104       6.307 -21.182   1.118  1.00 97.80      A    C
ATOM   1273  HD1 TYR D 104       6.245 -20.130   1.354  1.00 97.80      A    H
ATOM   1274  CD2 TYR D 104       7.115 -22.981  -0.316  1.00 97.80      A    C
ATOM   1275  HD2 TYR D 104       7.679 -23.322  -1.172  1.00 97.80      A    H
ATOM   1276  CE1 TYR D 104       5.674 -22.124   1.949  1.00 97.80      A    C
ATOM   1277  HE1 TYR D 104       5.146 -21.798   2.833  1.00 97.80      A    H
ATOM   1278  CE2 TYR D 104       6.432 -23.916   0.480  1.00 97.80      A    C
ATOM   1279  HE2 TYR D 104       6.460 -24.967   0.233  1.00 97.80      A    H
ATOM   1280  OH  TYR D 104       5.115 -24.396   2.439  1.00 97.80      A    O
ATOM   1281  HH  TYR D 104       5.009 -24.054   3.330  1.00 97.80      A    H
ATOM   1282  CZ  TYR D 104       5.732 -23.496   1.628  1.00 97.80      A    C
ATOM   1283  N   PHE D 105       6.815 -17.910  -2.739  1.00 97.87      A    N
ATOM   1284  H   PHE D 105       5.991 -17.909  -2.155  1.00 97.87      A    H
ATOM   1285  CA  PHE D 105       7.231 -16.637  -3.325  1.00 97.87      A    C
ATOM   1286  HA  PHE D 105       8.204 -16.744  -3.805  1.00 97.87      A    H
ATOM   1287  C   PHE D 105       7.359 -15.569  -2.246  1.00 97.87      A    C
ATOM   1288  CB  PHE D 105       6.226 -16.180  -4.392  1.00 97.87      A    C
ATOM   1289  HB2 PHE D 105       6.514 -15.183  -4.728  1.00 97.87      A    H
ATOM   1290  HB3 PHE D 105       5.234 -16.104  -3.948  1.00 97.87      A    H
ATOM   1291  O   PHE D 105       6.449 -15.404  -1.435  1.00 97.87      A    O
ATOM   1292  CG  PHE D 105       6.167 -17.068  -5.612  1.00 97.87      A    C
ATOM   1293  CD1 PHE D 105       7.166 -16.964  -6.595  1.00 97.87      A    C
ATOM   1294  HD1 PHE D 105       7.958 -16.238  -6.487  1.00 97.87      A    H
ATOM   1295  CD2 PHE D 105       5.137 -18.015  -5.756  1.00 97.87      A    C
ATOM   1296  HD2 PHE D 105       4.371 -18.104  -5.000  1.00 97.87      A    H
ATOM   1297  CE1 PHE D 105       7.151 -17.821  -7.705  1.00 97.87      A    C
ATOM   1298  HE1 PHE D 105       7.957 -17.773  -8.423  1.00 97.87      A    H
ATOM   1299  CE2 PHE D 105       5.118 -18.863  -6.875  1.00 97.87      A    C
ATOM   1300  HE2 PHE D 105       4.339 -19.605  -6.967  1.00 97.87      A    H
ATOM   1301  CZ  PHE D 105       6.126 -18.769  -7.849  1.00 97.87      A    C
ATOM   1302  HZ  PHE D 105       6.132 -19.451  -8.687  1.00 97.87      A    H
ATOM   1303  N   CYS D 106       8.450 -14.806  -2.288  1.00 97.51      A    N
ATOM   1304  H   CYS D 106       9.201 -15.045  -2.919  1.00 97.51      A    H
ATOM   1305  CA  CYS D 106       8.514 -13.518  -1.616  1.00 97.51      A    C
ATOM   1306  HA  CYS D 106       7.829 -13.537  -0.769  1.00 97.51      A    H
ATOM   1307  C   CYS D 106       8.083 -12.400  -2.574  1.00 97.51      A    C
ATOM   1308  CB  CYS D 106       9.901 -13.268  -1.030  1.00 97.51      A    C
ATOM   1309  HB2 CYS D 106      10.138 -14.074  -0.336  1.00 97.51      A    H
ATOM   1310  HB3 CYS D 106       9.842 -12.349  -0.447  1.00 97.51      A    H
ATOM   1311  O   CYS D 106       8.630 -12.274  -3.669  1.00 97.51      A    O
ATOM   1312  SG  CYS D 106      11.262 -13.089  -2.218  1.00 97.51      A    S
ATOM   1313  N   GLY D 107       7.108 -11.593  -2.171  1.00 96.38      A    N
ATOM   1314  H   GLY D 107       6.711 -11.784  -1.261  1.00 96.38      A    H
ATOM   1315  CA  GLY D 107       6.782 -10.293  -2.751  1.00 96.38      A    C
ATOM   1316  HA2 GLY D 107       5.703 -10.140  -2.742  1.00 96.38      A    H
ATOM   1317  HA3 GLY D 107       7.129 -10.230  -3.782  1.00 96.38      A    H
ATOM   1318  C   GLY D 107       7.437  -9.192  -1.928  1.00 96.38      A    C
ATOM   1319  O   GLY D 107       7.532  -9.304  -0.711  1.00 96.38      A    O
ATOM   1320  N   THR D 108       7.915  -8.134  -2.566  1.00 95.39      A    N
ATOM   1321  H   THR D 108       7.845  -8.100  -3.573  1.00 95.39      A    H
ATOM   1322  CA  THR D 108       8.602  -7.035  -1.878  1.00 95.39      A    C
ATOM   1323  HA  THR D 108       8.414  -7.097  -0.807  1.00 95.39      A    H
ATOM   1324  C   THR D 108       8.072  -5.687  -2.336  1.00 95.39      A    C
ATOM   1325  CB  THR D 108      10.124  -7.105  -2.071  1.00 95.39      A    C
ATOM   1326  HB  THR D 108      10.569  -6.247  -1.569  1.00 95.39      A    H
ATOM   1327  O   THR D 108       7.844  -5.480  -3.531  1.00 95.39      A    O
ATOM   1328  CG2 THR D 108      10.739  -8.372  -1.473  1.00 95.39      A    C
ATOM   1329 HG21 THR D 108      10.450  -9.250  -2.051  1.00 95.39      A    H
ATOM   1330 HG22 THR D 108      11.825  -8.283  -1.469  1.00 95.39      A    H
ATOM   1331 HG23 THR D 108      10.394  -8.493  -0.446  1.00 95.39      A    H
ATOM   1332  OG1 THR D 108      10.469  -7.062  -3.440  1.00 95.39      A    O
ATOM   1333  HG1 THR D 108       9.814  -7.579  -3.915  1.00 95.39      A    H
ATOM   1334  N   GLU D 109       7.916  -4.761  -1.391  1.00 92.45      A    N
ATOM   1335  H   GLU D 109       8.072  -5.019  -0.427  1.00 92.45      A    H
ATOM   1336  CA  GLU D 109       7.690  -3.344  -1.674  1.00 92.45      A    C
ATOM   1337  HA  GLU D 109       7.568  -3.205  -2.748  1.00 92.45      A    H
ATOM   1338  C   GLU D 109       8.902  -2.534  -1.214  1.00 92.45      A    C
ATOM   1339  CB  GLU D 109       6.427  -2.805  -0.999  1.00 92.45      A    C
ATOM   1340  HB2 GLU D 109       6.320  -1.756  -1.275  1.00 92.45      A    H
ATOM   1341  HB3 GLU D 109       6.560  -2.847   0.082  1.00 92.45      A    H
ATOM   1342  O   GLU D 109       9.488  -2.788  -0.161  1.00 92.45      A    O
ATOM   1343  CG  GLU D 109       5.148  -3.539  -1.410  1.00 92.45      A    C
ATOM   1344  HG2 GLU D 109       5.265  -4.611  -1.255  1.00 92.45      A    H
ATOM   1345  HG3 GLU D 109       4.963  -3.361  -2.470  1.00 92.45      A    H
ATOM   1346  CD  GLU D 109       3.973  -3.034  -0.573  1.00 92.45      A    C
ATOM   1347  OE1 GLU D 109       3.356  -2.029  -0.981  1.00 92.45      A    O
ATOM   1348  OE2 GLU D 109       3.749  -3.609   0.520  1.00 92.45      A    O
ATOM   1349  N   ARG D 110       9.287  -1.531  -2.004  1.00 89.40      A    N
ATOM   1350  H   ARG D 110       8.704  -1.317  -2.800  1.00 89.40      A    H
ATOM   1351  CA  ARG D 110      10.451  -0.679  -1.718  1.00 89.40      A    C
ATOM   1352  HA  ARG D 110      11.165  -1.244  -1.118  1.00 89.40      A    H
ATOM   1353  C   ARG D 110      10.052   0.540  -0.891  1.00 89.40      A    C
ATOM   1354  CB  ARG D 110      11.134  -0.270  -3.031  1.00 89.40      A    C
ATOM   1355  HB2 ARG D 110      11.923   0.448  -2.805  1.00 89.40      A    H
ATOM   1356  HB3 ARG D 110      10.406   0.210  -3.686  1.00 89.40      A    H
ATOM   1357  O   ARG D 110       9.020   1.137  -1.177  1.00 89.40      A    O
ATOM   1358  CG  ARG D 110      11.763  -1.478  -3.744  1.00 89.40      A    C
ATOM   1359  HG2 ARG D 110      11.004  -2.228  -3.967  1.00 89.40      A    H
ATOM   1360  HG3 ARG D 110      12.494  -1.928  -3.071  1.00 89.40      A    H
ATOM   1361  CD  ARG D 110      12.482  -1.081  -5.041  1.00 89.40      A    C
ATOM   1362  HD2 ARG D 110      13.106  -0.210  -4.842  1.00 89.40      A    H
ATOM   1363  HD3 ARG D 110      13.131  -1.913  -5.315  1.00 89.40      A    H
ATOM   1364  NE  ARG D 110      11.548  -0.840  -6.166  1.00 89.40      A    N
ATOM   1365  HE  ARG D 110      10.788  -1.501  -6.240  1.00 89.40      A    H
ATOM   1366  NH1 ARG D 110      12.511   1.044  -7.101  1.00 89.40      A    N
ATOM   1367 HH11 ARG D 110      12.314   1.860  -7.662  1.00 89.40      A    H
ATOM   1368 HH12 ARG D 110      13.011   1.197  -6.237  1.00 89.40      A    H
ATOM   1369  NH2 ARG D 110      10.703   0.162  -8.030  1.00 89.40      A    N
ATOM   1370 HH21 ARG D 110       9.933  -0.492  -8.010  1.00 89.40      A    H
ATOM   1371 HH22 ARG D 110      10.635   0.997  -8.594  1.00 89.40      A    H
ATOM   1372  CZ  ARG D 110      11.602   0.107  -7.091  1.00 89.40      A    C
ATOM   1373  N   SER D 111      10.918   0.992   0.016  1.00 80.98      A    N
ATOM   1374  H   SER D 111      11.729   0.427   0.223  1.00 80.98      A    H
ATOM   1375  CA  SER D 111      10.700   2.185   0.860  1.00 80.98      A    C
ATOM   1376  HA  SER D 111       9.825   2.024   1.489  1.00 80.98      A    H
ATOM   1377  C   SER D 111      10.429   3.474   0.074  1.00 80.98      A    C
ATOM   1378  CB  SER D 111      11.916   2.387   1.776  1.00 80.98      A    C
ATOM   1379  HB2 SER D 111      12.823   2.465   1.177  1.00 80.98      A    H
ATOM   1380  HB3 SER D 111      11.808   3.303   2.358  1.00 80.98      A    H
ATOM   1381  O   SER D 111       9.608   4.301   0.464  1.00 80.98      A    O
ATOM   1382  OG  SER D 111      12.019   1.284   2.645  1.00 80.98      A    O
ATOM   1383  HG  SER D 111      12.518   1.538   3.424  1.00 80.98      A    H
ATOM   1384  N   GLY D 112      11.079   3.645  -1.078  1.00 75.00      A    N
ATOM   1385  H   GLY D 112      11.768   2.957  -1.344  1.00 75.00      A    H
ATOM   1386  CA  GLY D 112      10.805   4.776  -1.974  1.00 75.00      A    C
ATOM   1387  HA2 GLY D 112      10.702   5.688  -1.386  1.00 75.00      A    H
ATOM   1388  HA3 GLY D 112      11.650   4.904  -2.650  1.00 75.00      A    H
ATOM   1389  C   GLY D 112       9.541   4.614  -2.827  1.00 75.00      A    C
ATOM   1390  O   GLY D 112       9.099   5.585  -3.435  1.00 75.00      A    O
ATOM   1391  N   GLY D 113       8.964   3.412  -2.877  1.00 79.24      A    N
ATOM   1392  H   GLY D 113       9.228   2.724  -2.186  1.00 79.24      A    H
ATOM   1393  CA  GLY D 113       7.939   3.020  -3.838  1.00 79.24      A    C
ATOM   1394  HA2 GLY D 113       8.200   3.421  -4.817  1.00 79.24      A    H
ATOM   1395  HA3 GLY D 113       7.930   1.933  -3.907  1.00 79.24      A    H
ATOM   1396  C   GLY D 113       6.521   3.479  -3.502  1.00 79.24      A    C
ATOM   1397  O   GLY D 113       6.268   4.177  -2.516  1.00 79.24      A    O
ATOM   1398  N   TYR D 134       5.598   3.078  -4.379  1.00 85.96      A    N
ATOM   1399  H   TYR D 134       5.901   2.551  -5.186  1.00 85.96      A    H
ATOM   1400  CA  TYR D 134       4.166   3.343  -4.267  1.00 85.96      A    C
ATOM   1401  HA  TYR D 134       3.950   3.595  -3.228  1.00 85.96      A    H
ATOM   1402  C   TYR D 134       3.371   2.085  -4.621  1.00 85.96      A    C
ATOM   1403  CB  TYR D 134       3.773   4.548  -5.136  1.00 85.96      A    C
ATOM   1404  HB2 TYR D 134       4.033   4.347  -6.175  1.00 85.96      A    H
ATOM   1405  HB3 TYR D 134       2.691   4.673  -5.086  1.00 85.96      A    H
ATOM   1406  O   TYR D 134       3.110   1.853  -5.800  1.00 85.96      A    O
ATOM   1407  CG  TYR D 134       4.424   5.848  -4.707  1.00 85.96      A    C
ATOM   1408  CD1 TYR D 134       3.761   6.706  -3.810  1.00 85.96      A    C
ATOM   1409  HD1 TYR D 134       2.769   6.462  -3.458  1.00 85.96      A    H
ATOM   1410  CD2 TYR D 134       5.705   6.189  -5.187  1.00 85.96      A    C
ATOM   1411  HD2 TYR D 134       6.224   5.540  -5.877  1.00 85.96      A    H
ATOM   1412  CE1 TYR D 134       4.395   7.873  -3.348  1.00 85.96      A    C
ATOM   1413  HE1 TYR D 134       3.903   8.530  -2.647  1.00 85.96      A    H
ATOM   1414  CE2 TYR D 134       6.311   7.393  -4.786  1.00 85.96      A    C
ATOM   1415  HE2 TYR D 134       7.280   7.667  -5.176  1.00 85.96      A    H
ATOM   1416  OH  TYR D 134       6.265   9.361  -3.444  1.00 85.96      A    O
ATOM   1417  HH  TYR D 134       6.623   9.895  -4.158  1.00 85.96      A    H
ATOM   1418  CZ  TYR D 134       5.641   8.248  -3.888  1.00 85.96      A    C
ATOM   1419  N   GLN D 135       3.110   1.238  -3.615  1.00 87.19      A    N
ATOM   1420  H   GLN D 135       3.293   1.574  -2.680  1.00 87.19      A    H
ATOM   1421  CA  GLN D 135       2.434  -0.075  -3.703  1.00 87.19      A    C
ATOM   1422  HA  GLN D 135       2.723  -0.636  -2.814  1.00 87.19      A    H
ATOM   1423  C   GLN D 135       2.847  -0.971  -4.889  1.00 87.19      A    C
ATOM   1424  CB  GLN D 135       0.913   0.083  -3.635  1.00 87.19      A    C
ATOM   1425  HB2 GLN D 135       0.604   0.715  -4.467  1.00 87.19      A    H
ATOM   1426  HB3 GLN D 135       0.437  -0.889  -3.764  1.00 87.19      A    H
ATOM   1427  O   GLN D 135       2.057  -1.777  -5.384  1.00 87.19      A    O
ATOM   1428  CG  GLN D 135       0.395   0.629  -2.300  1.00 87.19      A    C
ATOM   1429  HG2 GLN D 135       0.473  -0.144  -1.535  1.00 87.19      A    H
ATOM   1430  HG3 GLN D 135       0.988   1.488  -1.987  1.00 87.19      A    H
ATOM   1431  CD  GLN D 135      -1.054   1.071  -2.425  1.00 87.19      A    C
ATOM   1432  NE2 GLN D 135      -1.555   1.804  -1.467  1.00 87.19      A    N
ATOM   1433 HE21 GLN D 135      -2.463   2.211  -1.644  1.00 87.19      A    H
ATOM   1434 HE22 GLN D 135      -1.029   1.998  -0.627  1.00 87.19      A    H
ATOM   1435  OE1 GLN D 135      -1.709   0.914  -3.442  1.00 87.19      A    O
ATOM   1436  N   LYS D 136       4.090  -0.852  -5.373  1.00 90.84      A    N
ATOM   1437  H   LYS D 136       4.693  -0.173  -4.930  1.00 90.84      A    H
ATOM   1438  CA  LYS D 136       4.637  -1.747  -6.398  1.00 90.84      A    C
ATOM   1439  HA  LYS D 136       3.825  -2.048  -7.060  1.00 90.84      A    H
ATOM   1440  C   LYS D 136       5.171  -3.000  -5.712  1.00 90.84      A    C
ATOM   1441  CB  LYS D 136       5.691  -1.031  -7.263  1.00 90.84      A    C
ATOM   1442  HB2 LYS D 136       5.238  -0.144  -7.706  1.00 90.84      A    H
ATOM   1443  HB3 LYS D 136       6.532  -0.722  -6.643  1.00 90.84      A    H
ATOM   1444  O   LYS D 136       6.279  -2.971  -5.176  1.00 90.84      A    O
ATOM   1445  CG  LYS D 136       6.188  -1.958  -8.389  1.00 90.84      A    C
ATOM   1446  HG2 LYS D 136       6.695  -2.818  -7.951  1.00 90.84      A    H
ATOM   1447  HG3 LYS D 136       5.325  -2.315  -8.950  1.00 90.84      A    H
ATOM   1448  CD  LYS D 136       7.151  -1.269  -9.370  1.00 90.84      A    C
ATOM   1449  HD2 LYS D 136       7.986  -0.836  -8.818  1.00 90.84      A    H
ATOM   1450  HD3 LYS D 136       6.614  -0.478  -9.893  1.00 90.84      A    H
ATOM   1451  CE  LYS D 136       7.670  -2.311 -10.377  1.00 90.84      A    C
ATOM   1452  HE2 LYS D 136       8.264  -3.055  -9.846  1.00 90.84      A    H
ATOM   1453  HE3 LYS D 136       6.813  -2.838 -10.797  1.00 90.84      A    H
ATOM   1454  NZ  LYS D 136       8.462  -1.732 -11.492  1.00 90.84      A    N
ATOM   1455  HZ1 LYS D 136       9.252  -1.185 -11.179  1.00 90.84      A    H
ATOM   1456  HZ2 LYS D 136       7.888  -1.196 -12.127  1.00 90.84      A    H
ATOM   1457  HZ3 LYS D 136       8.865  -2.485 -12.032  1.00 90.84      A    H
ATOM   1458  N   VAL D 137       4.393  -4.078  -5.766  1.00 94.58      A    N
ATOM   1459  H   VAL D 137       3.458  -3.972  -6.134  1.00 94.58      A    H
ATOM   1460  CA  VAL D 137       4.783  -5.393  -5.247  1.00 94.58      A    C
ATOM   1461  HA  VAL D 137       5.481  -5.251  -4.422  1.00 94.58      A    H
ATOM   1462  C   VAL D 137       5.489  -6.183  -6.351  1.00 94.58      A    C
ATOM   1463  CB  VAL D 137       3.570  -6.162  -4.682  1.00 94.58      A    C
ATOM   1464  HB  VAL D 137       2.872  -6.374  -5.492  1.00 94.58      A    H
ATOM   1465  O   VAL D 137       4.863  -6.598  -7.332  1.00 94.58      A    O
ATOM   1466  CG1 VAL D 137       4.019  -7.486  -4.048  1.00 94.58      A    C
ATOM   1467 HG11 VAL D 137       4.732  -7.296  -3.246  1.00 94.58      A    H
ATOM   1468 HG12 VAL D 137       3.152  -8.000  -3.632  1.00 94.58      A    H
ATOM   1469 HG13 VAL D 137       4.469  -8.138  -4.797  1.00 94.58      A    H
ATOM   1470  CG2 VAL D 137       2.804  -5.364  -3.621  1.00 94.58      A    C
ATOM   1471 HG21 VAL D 137       2.451  -4.413  -4.019  1.00 94.58      A    H
ATOM   1472 HG22 VAL D 137       1.929  -5.930  -3.300  1.00 94.58      A    H
ATOM   1473 HG23 VAL D 137       3.433  -5.187  -2.749  1.00 94.58      A    H
ATOM   1474  N   THR D 138       6.794  -6.402  -6.198  1.00 95.55      A    N
ATOM   1475  H   THR D 138       7.244  -6.019  -5.378  1.00 95.55      A    H
ATOM   1476  CA  THR D 138       7.596  -7.238  -7.107  1.00 95.55      A    C
ATOM   1477  HA  THR D 138       7.015  -7.459  -8.003  1.00 95.55      A    H
ATOM   1478  C   THR D 138       7.931  -8.560  -6.427  1.00 95.55      A    C
ATOM   1479  CB  THR D 138       8.877  -6.521  -7.568  1.00 95.55      A    C
ATOM   1480  HB  THR D 138       9.470  -6.241  -6.697  1.00 95.55      A    H
ATOM   1481  O   THR D 138       8.417  -8.566  -5.295  1.00 95.55      A    O
ATOM   1482  CG2 THR D 138       9.727  -7.383  -8.503  1.00 95.55      A    C
ATOM   1483 HG21 THR D 138       9.127  -7.748  -9.337  1.00 95.55      A    H
ATOM   1484 HG22 THR D 138      10.140  -8.233  -7.960  1.00 95.55      A    H
ATOM   1485 HG23 THR D 138      10.558  -6.797  -8.893  1.00 95.55      A    H
ATOM   1486  OG1 THR D 138       8.575  -5.363  -8.320  1.00 95.55      A    O
ATOM   1487  HG1 THR D 138       8.737  -5.595  -9.238  1.00 95.55      A    H
ATOM   1488  N   PHE D 139       7.694  -9.675  -7.118  1.00 96.88      A    N
ATOM   1489  H   PHE D 139       7.346  -9.612  -8.064  1.00 96.88      A    H
ATOM   1490  CA  PHE D 139       7.964 -11.014  -6.602  1.00 96.88      A    C
ATOM   1491  HA  PHE D 139       7.971 -10.970  -5.513  1.00 96.88      A    H
ATOM   1492  C   PHE D 139       9.331 -11.552  -7.028  1.00 96.88      A    C
ATOM   1493  CB  PHE D 139       6.841 -11.968  -7.007  1.00 96.88      A    C
ATOM   1494  HB2 PHE D 139       7.163 -12.995  -6.838  1.00 96.88      A    H
ATOM   1495  HB3 PHE D 139       6.663 -11.850  -8.076  1.00 96.88      A    H
ATOM   1496  O   PHE D 139       9.859 -11.218  -8.088  1.00 96.88      A    O
ATOM   1497  CG  PHE D 139       5.547 -11.750  -6.257  1.00 96.88      A    C
ATOM   1498  CD1 PHE D 139       5.356 -12.387  -5.022  1.00 96.88      A    C
ATOM   1499  HD1 PHE D 139       6.131 -13.018  -4.613  1.00 96.88      A    H
ATOM   1500  CD2 PHE D 139       4.542 -10.911  -6.771  1.00 96.88      A    C
ATOM   1501  HD2 PHE D 139       4.683 -10.426  -7.725  1.00 96.88      A    H
ATOM   1502  CE1 PHE D 139       4.170 -12.187  -4.305  1.00 96.88      A    C
ATOM   1503  HE1 PHE D 139       4.036 -12.684  -3.356  1.00 96.88      A    H
ATOM   1504  CE2 PHE D 139       3.357 -10.700  -6.041  1.00 96.88      A    C
ATOM   1505  HE2 PHE D 139       2.586 -10.050  -6.426  1.00 96.88      A    H
ATOM   1506  CZ  PHE D 139       3.170 -11.339  -4.805  1.00 96.88      A    C
ATOM   1507  HZ  PHE D 139       2.262 -11.181  -4.242  1.00 96.88      A    H
ATOM   1508  N   GLY D 140       9.895 -12.421  -6.191  1.00 94.05      A    N
ATOM   1509  H   GLY D 140       9.430 -12.587  -5.310  1.00 94.05      A    H
ATOM   1510  CA  GLY D 140      11.052 -13.235  -6.533  1.00 94.05      A    C
ATOM   1511  HA2 GLY D 140      11.458 -13.671  -5.620  1.00 94.05      A    H
ATOM   1512  HA3 GLY D 140      11.813 -12.599  -6.986  1.00 94.05      A    H
ATOM   1513  C   GLY D 140      10.719 -14.370  -7.509  1.00 94.05      A    C
ATOM   1514  O   GLY D 140       9.561 -14.667  -7.799  1.00 94.05      A    O
ATOM   1515  N   ILE D 141      11.765 -15.067  -7.960  1.00 94.58      A    N
ATOM   1516  H   ILE D 141      12.691 -14.721  -7.753  1.00 94.58      A    H
ATOM   1517  CA  ILE D 141      11.667 -16.209  -8.891  1.00 94.58      A    C
ATOM   1518  HA  ILE D 141      11.092 -15.884  -9.758  1.00 94.58      A    H
ATOM   1519  C   ILE D 141      10.922 -17.429  -8.320  1.00 94.58      A    C
ATOM   1520  CB  ILE D 141      13.071 -16.622  -9.386  1.00 94.58      A    C
ATOM   1521  HB  ILE D 141      12.946 -17.468 -10.062  1.00 94.58      A    H
ATOM   1522  O   ILE D 141      10.514 -18.310  -9.073  1.00 94.58      A    O
ATOM   1523  CG1 ILE D 141      13.993 -17.065  -8.222  1.00 94.58      A    C
ATOM   1524 HG12 ILE D 141      14.185 -16.222  -7.558  1.00 94.58      A    H
ATOM   1525 HG13 ILE D 141      13.493 -17.843  -7.645  1.00 94.58      A    H
ATOM   1526  CG2 ILE D 141      13.691 -15.471 -10.199  1.00 94.58      A    C
ATOM   1527 HG21 ILE D 141      12.976 -15.128 -10.948  1.00 94.58      A    H
ATOM   1528 HG22 ILE D 141      14.575 -15.822 -10.729  1.00 94.58      A    H
ATOM   1529 HG23 ILE D 141      13.962 -14.632  -9.558  1.00 94.58      A    H
ATOM   1530  CD1 ILE D 141      15.337 -17.637  -8.681  1.00 94.58      A    C
ATOM   1531 HD11 ILE D 141      15.170 -18.466  -9.369  1.00 94.58      A    H
ATOM   1532 HD12 ILE D 141      15.890 -17.992  -7.812  1.00 94.58      A    H
ATOM   1533 HD13 ILE D 141      15.930 -16.868  -9.176  1.00 94.58      A    H
ATOM   1534  N   GLY D 142      10.721 -17.469  -7.002  1.00 96.63      A    N
ATOM   1535  H   GLY D 142      11.019 -16.674  -6.454  1.00 96.63      A    H
ATOM   1536  CA  GLY D 142      10.107 -18.585  -6.296  1.00 96.63      A    C
ATOM   1537  HA2 GLY D 142       9.348 -19.055  -6.920  1.00 96.63      A    H
ATOM   1538  HA3 GLY D 142       9.612 -18.183  -5.412  1.00 96.63      A    H
ATOM   1539  C   GLY D 142      11.092 -19.675  -5.873  1.00 96.63      A    C
ATOM   1540  O   GLY D 142      12.198 -19.793  -6.399  1.00 96.63      A    O
ATOM   1541  N   THR D 143      10.663 -20.478  -4.904  1.00 97.40      A    N
ATOM   1542  H   THR D 143       9.767 -20.269  -4.489  1.00 97.40      A    H
ATOM   1543  CA  THR D 143      11.382 -21.648  -4.396  1.00 97.40      A    C
ATOM   1544  HA  THR D 143      12.241 -21.858  -5.032  1.00 97.40      A    H
ATOM   1545  C   THR D 143      10.429 -22.825  -4.431  1.00 97.40      A    C
ATOM   1546  CB  THR D 143      11.890 -21.439  -2.964  1.00 97.40      A    C
ATOM   1547  HB  THR D 143      11.048 -21.175  -2.325  1.00 97.40      A    H
ATOM   1548  O   THR D 143       9.404 -22.805  -3.749  1.00 97.40      A    O
ATOM   1549  CG2 THR D 143      12.586 -22.677  -2.394  1.00 97.40      A    C
ATOM   1550 HG21 THR D 143      13.132 -22.410  -1.489  1.00 97.40      A    H
ATOM   1551 HG22 THR D 143      11.844 -23.433  -2.134  1.00 97.40      A    H
ATOM   1552 HG23 THR D 143      13.280 -23.097  -3.122  1.00 97.40      A    H
ATOM   1553  OG1 THR D 143      12.813 -20.376  -2.941  1.00 97.40      A    O
ATOM   1554  HG1 THR D 143      13.652 -20.738  -3.236  1.00 97.40      A    H
ATOM   1555  N   LYS D 144      10.749 -23.844  -5.226  1.00 97.04      A    N
ATOM   1556  H   LYS D 144      11.614 -23.791  -5.745  1.00 97.04      A    H
ATOM   1557  CA  LYS D 144       9.965 -25.077  -5.293  1.00 97.04      A    C
ATOM   1558  HA  LYS D 144       8.907 -24.836  -5.190  1.00 97.04      A    H
ATOM   1559  C   LYS D 144      10.350 -25.986  -4.127  1.00 97.04      A    C
ATOM   1560  CB  LYS D 144      10.176 -25.734  -6.663  1.00 97.04      A    C
ATOM   1561  HB2 LYS D 144      11.213 -26.056  -6.759  1.00 97.04      A    H
ATOM   1562  HB3 LYS D 144       9.969 -24.999  -7.441  1.00 97.04      A    H
ATOM   1563  O   LYS D 144      11.450 -26.529  -4.114  1.00 97.04      A    O
ATOM   1564  CG  LYS D 144       9.238 -26.933  -6.853  1.00 97.04      A    C
ATOM   1565  HG2 LYS D 144       9.429 -27.674  -6.076  1.00 97.04      A    H
ATOM   1566  HG3 LYS D 144       8.204 -26.597  -6.772  1.00 97.04      A    H
ATOM   1567  CD  LYS D 144       9.457 -27.582  -8.223  1.00 97.04      A    C
ATOM   1568  HD2 LYS D 144       9.255 -26.854  -9.009  1.00 97.04      A    H
ATOM   1569  HD3 LYS D 144      10.494 -27.911  -8.294  1.00 97.04      A    H
ATOM   1570  CE  LYS D 144       8.521 -28.787  -8.370  1.00 97.04      A    C
ATOM   1571  HE2 LYS D 144       8.662 -29.434  -7.504  1.00 97.04      A    H
ATOM   1572  HE3 LYS D 144       7.489 -28.436  -8.353  1.00 97.04      A    H
ATOM   1573  NZ  LYS D 144       8.796 -29.553  -9.611  1.00 97.04      A    N
ATOM   1574  HZ1 LYS D 144       8.188 -30.358  -9.666  1.00 97.04      A    H
ATOM   1575  HZ2 LYS D 144       9.745 -29.900  -9.594  1.00 97.04      A    H
ATOM   1576  HZ3 LYS D 144       8.672 -28.981 -10.433  1.00 97.04      A    H
ATOM   1577  N   LEU D 145       9.448 -26.151  -3.169  1.00 97.73      A    N
ATOM   1578  H   LEU D 145       8.551 -25.696  -3.264  1.00 97.73      A    H
ATOM   1579  CA  LEU D 145       9.594 -27.074  -2.052  1.00 97.73      A    C
ATOM   1580  HA  LEU D 145      10.648 -27.320  -1.923  1.00 97.73      A    H
ATOM   1581  C   LEU D 145       8.821 -28.359  -2.355  1.00 97.73      A    C
ATOM   1582  CB  LEU D 145       9.091 -26.389  -0.770  1.00 97.73      A    C
ATOM   1583  HB2 LEU D 145       9.613 -25.441  -0.640  1.00 97.73      A    H
ATOM   1584  HB3 LEU D 145       8.029 -26.177  -0.894  1.00 97.73      A    H
ATOM   1585  O   LEU D 145       7.630 -28.313  -2.669  1.00 97.73      A    O
ATOM   1586  CG  LEU D 145       9.273 -27.236   0.503  1.00 97.73      A    C
ATOM   1587  HG  LEU D 145       8.804 -28.211   0.368  1.00 97.73      A    H
ATOM   1588  CD1 LEU D 145      10.749 -27.437   0.831  1.00 97.73      A    C
ATOM   1589 HD11 LEU D 145      11.210 -28.091   0.091  1.00 97.73      A    H
ATOM   1590 HD12 LEU D 145      10.831 -27.933   1.798  1.00 97.73      A    H
ATOM   1591 HD13 LEU D 145      11.267 -26.479   0.879  1.00 97.73      A    H
ATOM   1592  CD2 LEU D 145       8.609 -26.553   1.695  1.00 97.73      A    C
ATOM   1593 HD21 LEU D 145       8.778 -27.141   2.597  1.00 97.73      A    H
ATOM   1594 HD22 LEU D 145       9.017 -25.553   1.836  1.00 97.73      A    H
ATOM   1595 HD23 LEU D 145       7.533 -26.493   1.532  1.00 97.73      A    H
ATOM   1596  N   GLN D 146       9.487 -29.501  -2.245  1.00 97.82      A    N
ATOM   1597  H   GLN D 146      10.473 -29.471  -2.028  1.00 97.82      A    H
ATOM   1598  CA  GLN D 146       8.851 -30.811  -2.284  1.00 97.82      A    C
ATOM   1599  HA  GLN D 146       7.768 -30.697  -2.338  1.00 97.82      A    H
ATOM   1600  C   GLN D 146       9.175 -31.553  -0.994  1.00 97.82      A    C
ATOM   1601  CB  GLN D 146       9.308 -31.560  -3.541  1.00 97.82      A    C
ATOM   1602  HB2 GLN D 146       9.057 -30.955  -4.412  1.00 97.82      A    H
ATOM   1603  HB3 GLN D 146      10.389 -31.697  -3.511  1.00 97.82      A    H
ATOM   1604  O   GLN D 146      10.339 -31.821  -0.711  1.00 97.82      A    O
ATOM   1605  CG  GLN D 146       8.627 -32.930  -3.671  1.00 97.82      A    C
ATOM   1606  HG2 GLN D 146       7.546 -32.806  -3.600  1.00 97.82      A    H
ATOM   1607  HG3 GLN D 146       8.949 -33.573  -2.851  1.00 97.82      A    H
ATOM   1608  CD  GLN D 146       8.943 -33.633  -4.987  1.00 97.82      A    C
ATOM   1609  NE2 GLN D 146       8.511 -34.864  -5.143  1.00 97.82      A    N
ATOM   1610 HE21 GLN D 146       8.787 -35.340  -5.990  1.00 97.82      A    H
ATOM   1611 HE22 GLN D 146       8.059 -35.342  -4.377  1.00 97.82      A    H
ATOM   1612  OE1 GLN D 146       9.540 -33.093  -5.909  1.00 97.82      A    O
ATOM   1613  N   VAL D 147       8.139 -31.884  -0.230  1.00 97.66      A    N
ATOM   1614  H   VAL D 147       7.204 -31.660  -0.538  1.00 97.66      A    H
ATOM   1615  CA  VAL D 147       8.253 -32.713   0.969  1.00 97.66      A    C
ATOM   1616  HA  VAL D 147       9.292 -32.720   1.297  1.00 97.66      A    H
ATOM   1617  C   VAL D 147       7.847 -34.132   0.592  1.00 97.66      A    C
ATOM   1618  CB  VAL D 147       7.427 -32.159   2.142  1.00 97.66      A    C
ATOM   1619  HB  VAL D 147       6.365 -32.262   1.919  1.00 97.66      A    H
ATOM   1620  O   VAL D 147       6.746 -34.343   0.077  1.00 97.66      A    O
ATOM   1621  CG1 VAL D 147       7.756 -32.920   3.431  1.00 97.66      A    C
ATOM   1622 HG11 VAL D 147       7.527 -33.981   3.323  1.00 97.66      A    H
ATOM   1623 HG12 VAL D 147       8.814 -32.819   3.671  1.00 97.66      A    H
ATOM   1624 HG13 VAL D 147       7.171 -32.528   4.263  1.00 97.66      A    H
ATOM   1625  CG2 VAL D 147       7.722 -30.670   2.380  1.00 97.66      A    C
ATOM   1626 HG21 VAL D 147       8.792 -30.522   2.524  1.00 97.66      A    H
ATOM   1627 HG22 VAL D 147       7.377 -30.073   1.536  1.00 97.66      A    H
ATOM   1628 HG23 VAL D 147       7.195 -30.337   3.274  1.00 97.66      A    H
ATOM   1629  N   ILE D 148       8.753 -35.082   0.788  1.00 97.10      A    N
ATOM   1630  H   ILE D 148       9.610 -34.826   1.257  1.00 97.10      A    H
ATOM   1631  CA  ILE D 148       8.527 -36.511   0.558  1.00 97.10      A    C
ATOM   1632  HA  ILE D 148       7.599 -36.612  -0.003  1.00 97.10      A    H
ATOM   1633  C   ILE D 148       8.342 -37.242   1.900  1.00 97.10      A    C
ATOM   1634  CB  ILE D 148       9.647 -37.136  -0.306  1.00 97.10      A    C
ATOM   1635  HB  ILE D 148       9.433 -38.201  -0.395  1.00 97.10      A    H
ATOM   1636  O   ILE D 148       8.909 -36.785   2.892  1.00 97.10      A    O
ATOM   1637  CG1 ILE D 148      11.053 -36.981   0.317  1.00 97.10      A    C
ATOM   1638 HG12 ILE D 148      11.347 -35.932   0.293  1.00 97.10      A    H
ATOM   1639 HG13 ILE D 148      11.022 -37.311   1.356  1.00 97.10      A    H
ATOM   1640  CG2 ILE D 148       9.600 -36.525  -1.722  1.00 97.10      A    C
ATOM   1641 HG21 ILE D 148       9.928 -35.486  -1.686  1.00 97.10      A    H
ATOM   1642 HG22 ILE D 148      10.250 -37.087  -2.392  1.00 97.10      A    H
ATOM   1643 HG23 ILE D 148       8.580 -36.572  -2.105  1.00 97.10      A    H
ATOM   1644  CD1 ILE D 148      12.148 -37.787  -0.388  1.00 97.10      A    C
ATOM   1645 HD11 ILE D 148      11.874 -38.842  -0.407  1.00 97.10      A    H
ATOM   1646 HD12 ILE D 148      12.295 -37.426  -1.406  1.00 97.10      A    H
ATOM   1647 HD13 ILE D 148      13.083 -37.673   0.160  1.00 97.10      A    H
ATOM   1648  N   PRO D 149       7.556 -38.335   1.947  1.00 95.78      A    N
ATOM   1649  CA  PRO D 149       7.436 -39.173   3.142  1.00 95.78      A    C
ATOM   1650  HA  PRO D 149       7.084 -38.563   3.974  1.00 95.78      A    H
ATOM   1651  C   PRO D 149       8.761 -39.819   3.565  1.00 95.78      A    C
ATOM   1652  CB  PRO D 149       6.383 -40.239   2.816  1.00 95.78      A    C
ATOM   1653  HB2 PRO D 149       6.876 -41.161   2.509  1.00 95.78      A    H
ATOM   1654  HB3 PRO D 149       5.731 -40.425   3.669  1.00 95.78      A    H
ATOM   1655  O   PRO D 149       9.603 -40.091   2.673  1.00 95.78      A    O
ATOM   1656  CG  PRO D 149       5.616 -39.661   1.631  1.00 95.78      A    C
ATOM   1657  HG2 PRO D 149       4.817 -39.012   1.992  1.00 95.78      A    H
ATOM   1658  HG3 PRO D 149       5.211 -40.445   0.992  1.00 95.78      A    H
ATOM   1659  CD  PRO D 149       6.671 -38.830   0.906  1.00 95.78      A    C
ATOM   1660  HD2 PRO D 149       7.238 -39.464   0.225  1.00 95.78      A    H
ATOM   1661  HD3 PRO D 149       6.177 -38.024   0.364  1.00 95.78      A    H
ATOM   1662  OXT PRO D 149       8.887 -40.068   4.779  1.00 95.78      A    O
ATOM   1663  N   GLY E   3     -14.728 -12.313  -3.943  1.00 93.94      B    N
ATOM   1664  H   GLY E   3     -15.307 -12.681  -4.685  1.00 93.94      B    H
ATOM   1665  H2  GLY E   3     -14.990 -12.722  -3.058  1.00 93.94      B    H
ATOM   1666  H3  GLY E   3     -14.891 -11.317  -3.907  1.00 93.94      B    H
ATOM   1667  CA  GLY E   3     -13.310 -12.559  -4.237  1.00 93.94      B    C
ATOM   1668  HA2 GLY E   3     -13.127 -13.630  -4.321  1.00 93.94      B    H
ATOM   1669  HA3 GLY E   3     -12.693 -12.143  -3.441  1.00 93.94      B    H
ATOM   1670  C   GLY E   3     -12.925 -11.887  -5.535  1.00 93.94      B    C
ATOM   1671  O   GLY E   3     -13.507 -10.864  -5.881  1.00 93.94      B    O
ATOM   1672  N   ILE E   4     -11.956 -12.474  -6.234  1.00 96.95      B    N
ATOM   1673  H   ILE E   4     -11.546 -13.335  -5.902  1.00 96.95      B    H
ATOM   1674  CA  ILE E   4     -11.470 -12.012  -7.536  1.00 96.95      B    C
ATOM   1675  HA  ILE E   4     -11.958 -11.075  -7.803  1.00 96.95      B    H
ATOM   1676  C   ILE E   4     -11.828 -13.066  -8.573  1.00 96.95      B    C
ATOM   1677  CB  ILE E   4      -9.950 -11.772  -7.512  1.00 96.95      B    C
ATOM   1678  HB  ILE E   4      -9.461 -12.720  -7.288  1.00 96.95      B    H
ATOM   1679  O   ILE E   4     -11.547 -14.248  -8.376  1.00 96.95      B    O
ATOM   1680  CG1 ILE E   4      -9.598 -10.772  -6.394  1.00 96.95      B    C
ATOM   1681 HG12 ILE E   4     -10.044  -9.798  -6.596  1.00 96.95      B    H
ATOM   1682 HG13 ILE E   4      -9.970 -11.131  -5.434  1.00 96.95      B    H
ATOM   1683  CG2 ILE E   4      -9.442 -11.281  -8.884  1.00 96.95      B    C
ATOM   1684 HG21 ILE E   4      -9.906 -10.327  -9.134  1.00 96.95      B    H
ATOM   1685 HG22 ILE E   4      -9.676 -12.003  -9.666  1.00 96.95      B    H
ATOM   1686 HG23 ILE E   4      -8.359 -11.163  -8.878  1.00 96.95      B    H
ATOM   1687  CD1 ILE E   4      -8.096 -10.621  -6.247  1.00 96.95      B    C
ATOM   1688 HD11 ILE E   4      -7.694 -10.008  -7.054  1.00 96.95      B    H
ATOM   1689 HD12 ILE E   4      -7.878 -10.146  -5.291  1.00 96.95      B    H
ATOM   1690 HD13 ILE E   4      -7.637 -11.609  -6.267  1.00 96.95      B    H
ATOM   1691  N   THR E   5     -12.423 -12.627  -9.670  1.00 96.62      B    N
ATOM   1692  H   THR E   5     -12.603 -11.636  -9.749  1.00 96.62      B    H
ATOM   1693  CA  THR E   5     -12.824 -13.465 -10.790  1.00 96.62      B    C
ATOM   1694  HA  THR E   5     -12.635 -14.512 -10.554  1.00 96.62      B    H
ATOM   1695  C   THR E   5     -12.008 -13.068 -12.004  1.00 96.62      B    C
ATOM   1696  CB  THR E   5     -14.320 -13.308 -11.083  1.00 96.62      B    C
ATOM   1697  HB  THR E   5     -14.526 -12.285 -11.399  1.00 96.62      B    H
ATOM   1698  O   THR E   5     -12.124 -11.954 -12.508  1.00 96.62      B    O
ATOM   1699  CG2 THR E   5     -14.790 -14.284 -12.162  1.00 96.62      B    C
ATOM   1700 HG21 THR E   5     -15.864 -14.169 -12.308  1.00 96.62      B    H
ATOM   1701 HG22 THR E   5     -14.577 -15.308 -11.856  1.00 96.62      B    H
ATOM   1702 HG23 THR E   5     -14.291 -14.070 -13.107  1.00 96.62      B    H
ATOM   1703  OG1 THR E   5     -15.076 -13.587  -9.926  1.00 96.62      B    O
ATOM   1704  HG1 THR E   5     -15.897 -13.097 -10.016  1.00 96.62      B    H
ATOM   1705  N   GLN E   6     -11.197 -13.998 -12.498  1.00 95.86      B    N
ATOM   1706  H   GLN E   6     -11.066 -14.855 -11.979  1.00 95.86      B    H
ATOM   1707  CA  GLN E   6     -10.562 -13.871 -13.805  1.00 95.86      B    C
ATOM   1708  HA  GLN E   6     -10.551 -12.822 -14.102  1.00 95.86      B    H
ATOM   1709  C   GLN E   6     -11.334 -14.643 -14.870  1.00 95.86      B    C
ATOM   1710  CB  GLN E   6      -9.118 -14.352 -13.735  1.00 95.86      B    C
ATOM   1711  HB2 GLN E   6      -9.077 -15.335 -13.265  1.00 95.86      B    H
ATOM   1712  HB3 GLN E   6      -8.738 -14.440 -14.753  1.00 95.86      B    H
ATOM   1713  O   GLN E   6     -11.811 -15.751 -14.618  1.00 95.86      B    O
ATOM   1714  CG  GLN E   6      -8.238 -13.366 -12.963  1.00 95.86      B    C
ATOM   1715  HG2 GLN E   6      -8.625 -13.227 -11.953  1.00 95.86      B    H
ATOM   1716  HG3 GLN E   6      -8.233 -12.406 -13.478  1.00 95.86      B    H
ATOM   1717  CD  GLN E   6      -6.817 -13.890 -12.880  1.00 95.86      B    C
ATOM   1718  NE2 GLN E   6      -6.185 -14.183 -13.998  1.00 95.86      B    N
ATOM   1719 HE21 GLN E   6      -6.668 -14.117 -14.883  1.00 95.86      B    H
ATOM   1720 HE22 GLN E   6      -5.235 -14.523 -13.961  1.00 95.86      B    H
ATOM   1721  OE1 GLN E   6      -6.256 -14.065 -11.813  1.00 95.86      B    O
ATOM   1722  N   SER E   7     -11.419 -14.102 -16.081  1.00 93.32      B    N
ATOM   1723  H   SER E   7     -11.036 -13.183 -16.251  1.00 93.32      B    H
ATOM   1724  CA  SER E   7     -11.982 -14.840 -17.209  1.00 93.32      B    C
ATOM   1725  HA  SER E   7     -11.863 -15.897 -16.970  1.00 93.32      B    H
ATOM   1726  C   SER E   7     -11.233 -14.575 -18.522  1.00 93.32      B    C
ATOM   1727  CB  SER E   7     -13.492 -14.600 -17.339  1.00 93.32      B    C
ATOM   1728  HB2 SER E   7     -13.974 -14.857 -16.396  1.00 93.32      B    H
ATOM   1729  HB3 SER E   7     -13.894 -15.243 -18.122  1.00 93.32      B    H
ATOM   1730  O   SER E   7     -10.762 -13.462 -18.760  1.00 93.32      B    O
ATOM   1731  OG  SER E   7     -13.783 -13.261 -17.654  1.00 93.32      B    O
ATOM   1732  HG  SER E   7     -14.720 -13.093 -17.531  1.00 93.32      B    H
ATOM   1733  N   PRO E   8     -11.111 -15.602 -19.384  1.00 92.24      B    N
ATOM   1734  CA  PRO E   8     -11.444 -17.014 -19.135  1.00 92.24      B    C
ATOM   1735  HA  PRO E   8     -12.406 -17.111 -18.631  1.00 92.24      B    H
ATOM   1736  C   PRO E   8     -10.355 -17.725 -18.301  1.00 92.24      B    C
ATOM   1737  CB  PRO E   8     -11.574 -17.613 -20.533  1.00 92.24      B    C
ATOM   1738  HB2 PRO E   8     -12.546 -17.361 -20.956  1.00 92.24      B    H
ATOM   1739  HB3 PRO E   8     -11.420 -18.692 -20.545  1.00 92.24      B    H
ATOM   1740  O   PRO E   8      -9.273 -17.189 -18.091  1.00 92.24      B    O
ATOM   1741  CG  PRO E   8     -10.479 -16.866 -21.281  1.00 92.24      B    C
ATOM   1742  HG2 PRO E   8      -9.521 -17.306 -21.004  1.00 92.24      B    H
ATOM   1743  HG3 PRO E   8     -10.641 -16.891 -22.358  1.00 92.24      B    H
ATOM   1744  CD  PRO E   8     -10.559 -15.449 -20.721  1.00 92.24      B    C
ATOM   1745  HD2 PRO E   8      -9.570 -14.992 -20.692  1.00 92.24      B    H
ATOM   1746  HD3 PRO E   8     -11.234 -14.845 -21.328  1.00 92.24      B    H
ATOM   1747  N   LYS E   9     -10.606 -18.957 -17.836  1.00 92.55      B    N
ATOM   1748  H   LYS E   9     -11.526 -19.346 -17.986  1.00 92.55      B    H
ATOM   1749  CA  LYS E   9      -9.570 -19.784 -17.174  1.00 92.55      B    C
ATOM   1750  HA  LYS E   9      -9.025 -19.163 -16.463  1.00 92.55      B    H
ATOM   1751  C   LYS E   9      -8.530 -20.312 -18.171  1.00 92.55      B    C
ATOM   1752  CB  LYS E   9     -10.242 -20.932 -16.402  1.00 92.55      B    C
ATOM   1753  HB2 LYS E   9     -10.753 -21.592 -17.102  1.00 92.55      B    H
ATOM   1754  HB3 LYS E   9     -10.981 -20.508 -15.722  1.00 92.55      B    H
ATOM   1755  O   LYS E   9      -7.341 -20.375 -17.864  1.00 92.55      B    O
ATOM   1756  CG  LYS E   9      -9.229 -21.747 -15.580  1.00 92.55      B    C
ATOM   1757  HG2 LYS E   9      -8.503 -22.212 -16.248  1.00 92.55      B    H
ATOM   1758  HG3 LYS E   9      -8.699 -21.079 -14.902  1.00 92.55      B    H
ATOM   1759  CD  LYS E   9      -9.921 -22.847 -14.764  1.00 92.55      B    C
ATOM   1760  HD2 LYS E   9     -10.614 -22.387 -14.061  1.00 92.55      B    H
ATOM   1761  HD3 LYS E   9     -10.475 -23.502 -15.436  1.00 92.55      B    H
ATOM   1762  CE  LYS E   9      -8.864 -23.655 -13.999  1.00 92.55      B    C
ATOM   1763  HE2 LYS E   9      -8.307 -22.972 -13.358  1.00 92.55      B    H
ATOM   1764  HE3 LYS E   9      -8.163 -24.076 -14.719  1.00 92.55      B    H
ATOM   1765  NZ  LYS E   9      -9.465 -24.740 -13.182  1.00 92.55      B    N
ATOM   1766  HZ1 LYS E   9      -9.937 -25.413 -13.769  1.00 92.55      B    H
ATOM   1767  HZ2 LYS E   9      -8.743 -25.225 -12.668  1.00 92.55      B    H
ATOM   1768  HZ3 LYS E   9     -10.121 -24.366 -12.512  1.00 92.55      B    H
ATOM   1769  N   TYR E  10      -8.986 -20.672 -19.367  1.00 93.92      B    N
ATOM   1770  H   TYR E  10      -9.967 -20.539 -19.565  1.00 93.92      B    H
ATOM   1771  CA  TYR E  10      -8.156 -21.113 -20.484  1.00 93.92      B    C
ATOM   1772  HA  TYR E  10      -7.105 -20.932 -20.262  1.00 93.92      B    H
ATOM   1773  C   TYR E  10      -8.540 -20.300 -21.716  1.00 93.92      B    C
ATOM   1774  CB  TYR E  10      -8.348 -22.617 -20.734  1.00 93.92      B    C
ATOM   1775  HB2 TYR E  10      -7.704 -22.916 -21.561  1.00 93.92      B    H
ATOM   1776  HB3 TYR E  10      -9.377 -22.797 -21.046  1.00 93.92      B    H
ATOM   1777  O   TYR E  10      -9.729 -20.152 -21.998  1.00 93.92      B    O
ATOM   1778  CG  TYR E  10      -8.035 -23.492 -19.534  1.00 93.92      B    C
ATOM   1779  CD1 TYR E  10      -6.701 -23.827 -19.238  1.00 93.92      B    C
ATOM   1780  HD1 TYR E  10      -5.915 -23.489 -19.897  1.00 93.92      B    H
ATOM   1781  CD2 TYR E  10      -9.078 -23.967 -18.716  1.00 93.92      B    C
ATOM   1782  HD2 TYR E  10     -10.103 -23.740 -18.967  1.00 93.92      B    H
ATOM   1783  CE1 TYR E  10      -6.400 -24.609 -18.105  1.00 93.92      B    C
ATOM   1784  HE1 TYR E  10      -5.375 -24.865 -17.881  1.00 93.92      B    H
ATOM   1785  CE2 TYR E  10      -8.784 -24.758 -17.589  1.00 93.92      B    C
ATOM   1786  HE2 TYR E  10      -9.582 -25.155 -16.980  1.00 93.92      B    H
ATOM   1787  OH  TYR E  10      -7.176 -25.805 -16.164  1.00 93.92      B    O
ATOM   1788  HH  TYR E  10      -6.257 -26.080 -16.135  1.00 93.92      B    H
ATOM   1789  CZ  TYR E  10      -7.446 -25.067 -17.274  1.00 93.92      B    C
ATOM   1790  N   LEU E  11      -7.546 -19.780 -22.432  1.00 92.96      B    N
ATOM   1791  H   LEU E  11      -6.595 -19.916 -22.123  1.00 92.96      B    H
ATOM   1792  CA  LEU E  11      -7.743 -19.088 -23.699  1.00 92.96      B    C
ATOM   1793  HA  LEU E  11      -8.747 -19.309 -24.063  1.00 92.96      B    H
ATOM   1794  C   LEU E  11      -6.737 -19.603 -24.717  1.00 92.96      B    C
ATOM   1795  CB  LEU E  11      -7.609 -17.568 -23.497  1.00 92.96      B    C
ATOM   1796  HB2 LEU E  11      -6.580 -17.338 -23.221  1.00 92.96      B    H
ATOM   1797  HB3 LEU E  11      -8.238 -17.270 -22.659  1.00 92.96      B    H
ATOM   1798  O   LEU E  11      -5.533 -19.561 -24.473  1.00 92.96      B    O
ATOM   1799  CG  LEU E  11      -7.998 -16.713 -24.718  1.00 92.96      B    C
ATOM   1800  HG  LEU E  11      -7.270 -16.869 -25.514  1.00 92.96      B    H
ATOM   1801  CD1 LEU E  11      -9.395 -17.012 -25.271  1.00 92.96      B    C
ATOM   1802 HD11 LEU E  11      -9.435 -18.018 -25.688  1.00 92.96      B    H
ATOM   1803 HD12 LEU E  11      -9.621 -16.322 -26.084  1.00 92.96      B    H
ATOM   1804 HD13 LEU E  11     -10.154 -16.902 -24.496  1.00 92.96      B    H
ATOM   1805  CD2 LEU E  11      -7.975 -15.239 -24.315  1.00 92.96      B    C
ATOM   1806 HD21 LEU E  11      -8.309 -14.635 -25.159  1.00 92.96      B    H
ATOM   1807 HD22 LEU E  11      -6.965 -14.939 -24.038  1.00 92.96      B    H
ATOM   1808 HD23 LEU E  11      -8.647 -15.060 -23.475  1.00 92.96      B    H
ATOM   1809  N   PHE E  12      -7.239 -20.051 -25.861  1.00 92.55      B    N
ATOM   1810  H   PHE E  12      -8.238 -20.018 -26.003  1.00 92.55      B    H
ATOM   1811  CA  PHE E  12      -6.419 -20.313 -27.035  1.00 92.55      B    C
ATOM   1812  HA  PHE E  12      -5.379 -20.436 -26.733  1.00 92.55      B    H
ATOM   1813  C   PHE E  12      -6.519 -19.111 -27.960  1.00 92.55      B    C
ATOM   1814  CB  PHE E  12      -6.845 -21.612 -27.719  1.00 92.55      B    C
ATOM   1815  HB2 PHE E  12      -6.249 -21.745 -28.621  1.00 92.55      B    H
ATOM   1816  HB3 PHE E  12      -7.890 -21.538 -28.021  1.00 92.55      B    H
ATOM   1817  O   PHE E  12      -7.614 -18.621 -28.234  1.00 92.55      B    O
ATOM   1818  CG  PHE E  12      -6.659 -22.823 -26.830  1.00 92.55      B    C
ATOM   1819  CD1 PHE E  12      -5.409 -23.464 -26.767  1.00 92.55      B    C
ATOM   1820  HD1 PHE E  12      -4.586 -23.107 -27.369  1.00 92.55      B    H
ATOM   1821  CD2 PHE E  12      -7.728 -23.290 -26.043  1.00 92.55      B    C
ATOM   1822  HD2 PHE E  12      -8.690 -22.801 -26.091  1.00 92.55      B    H
ATOM   1823  CE1 PHE E  12      -5.231 -24.577 -25.927  1.00 92.55      B    C
ATOM   1824  HE1 PHE E  12      -4.273 -25.075 -25.892  1.00 92.55      B    H
ATOM   1825  CE2 PHE E  12      -7.549 -24.401 -25.200  1.00 92.55      B    C
ATOM   1826  HE2 PHE E  12      -8.374 -24.768 -24.608  1.00 92.55      B    H
ATOM   1827  CZ  PHE E  12      -6.301 -25.046 -25.145  1.00 92.55      B    C
ATOM   1828  HZ  PHE E  12      -6.166 -25.909 -24.511  1.00 92.55      B    H
ATOM   1829  N   ARG E  13      -5.373 -18.625 -28.414  1.00 88.63      B    N
ATOM   1830  H   ARG E  13      -4.518 -19.093 -28.148  1.00 88.63      B    H
ATOM   1831  CA  ARG E  13      -5.262 -17.454 -29.276  1.00 88.63      B    C
ATOM   1832  HA  ARG E  13      -6.243 -17.146 -29.639  1.00 88.63      B    H
ATOM   1833  C   ARG E  13      -4.404 -17.816 -30.475  1.00 88.63      B    C
ATOM   1834  CB  ARG E  13      -4.651 -16.322 -28.444  1.00 88.63      B    C
ATOM   1835  HB2 ARG E  13      -5.402 -15.936 -27.754  1.00 88.63      B    H
ATOM   1836  HB3 ARG E  13      -3.815 -16.719 -27.868  1.00 88.63      B    H
ATOM   1837  O   ARG E  13      -3.328 -18.370 -30.281  1.00 88.63      B    O
ATOM   1838  CG  ARG E  13      -4.119 -15.200 -29.328  1.00 88.63      B    C
ATOM   1839  HG2 ARG E  13      -3.340 -15.623 -29.963  1.00 88.63      B    H
ATOM   1840  HG3 ARG E  13      -4.924 -14.794 -29.940  1.00 88.63      B    H
ATOM   1841  CD  ARG E  13      -3.478 -14.091 -28.517  1.00 88.63      B    C
ATOM   1842  HD2 ARG E  13      -3.376 -14.400 -27.476  1.00 88.63      B    H
ATOM   1843  HD3 ARG E  13      -4.112 -13.205 -28.565  1.00 88.63      B    H
ATOM   1844  NE  ARG E  13      -2.152 -13.784 -29.052  1.00 88.63      B    N
ATOM   1845  HE  ARG E  13      -1.815 -14.334 -29.829  1.00 88.63      B    H
ATOM   1846  NH1 ARG E  13      -1.768 -11.985 -27.703  1.00 88.63      B    N
ATOM   1847 HH11 ARG E  13      -1.134 -11.232 -27.474  1.00 88.63      B    H
ATOM   1848 HH12 ARG E  13      -2.759 -11.877 -27.545  1.00 88.63      B    H
ATOM   1849  NH2 ARG E  13      -0.143 -12.760 -28.958  1.00 88.63      B    N
ATOM   1850 HH21 ARG E  13       0.445 -12.068 -28.517  1.00 88.63      B    H
ATOM   1851 HH22 ARG E  13       0.275 -13.402 -29.616  1.00 88.63      B    H
ATOM   1852  CZ  ARG E  13      -1.371 -12.846 -28.586  1.00 88.63      B    C
ATOM   1853  N   LYS E  14      -4.822 -17.428 -31.679  1.00 89.36      B    N
ATOM   1854  H   LYS E  14      -5.687 -16.914 -31.763  1.00 89.36      B    H
ATOM   1855  CA  LYS E  14      -3.948 -17.536 -32.852  1.00 89.36      B    C
ATOM   1856  HA  LYS E  14      -3.474 -18.517 -32.852  1.00 89.36      B    H
ATOM   1857  C   LYS E  14      -2.825 -16.510 -32.797  1.00 89.36      B    C
ATOM   1858  CB  LYS E  14      -4.730 -17.401 -34.156  1.00 89.36      B    C
ATOM   1859  HB2 LYS E  14      -4.019 -17.406 -34.982  1.00 89.36      B    H
ATOM   1860  HB3 LYS E  14      -5.270 -16.454 -34.173  1.00 89.36      B    H
ATOM   1861  O   LYS E  14      -3.025 -15.391 -32.309  1.00 89.36      B    O
ATOM   1862  CG  LYS E  14      -5.702 -18.570 -34.335  1.00 89.36      B    C
ATOM   1863  HG2 LYS E  14      -6.483 -18.528 -33.577  1.00 89.36      B    H
ATOM   1864  HG3 LYS E  14      -5.153 -19.507 -34.236  1.00 89.36      B    H
ATOM   1865  CD  LYS E  14      -6.332 -18.508 -35.725  1.00 89.36      B    C
ATOM   1866  HD2 LYS E  14      -6.934 -17.604 -35.818  1.00 89.36      B    H
ATOM   1867  HD3 LYS E  14      -5.533 -18.490 -36.467  1.00 89.36      B    H
ATOM   1868  CE  LYS E  14      -7.193 -19.751 -35.938  1.00 89.36      B    C
ATOM   1869  HE2 LYS E  14      -8.044 -19.721 -35.257  1.00 89.36      B    H
ATOM   1870  HE3 LYS E  14      -6.589 -20.622 -35.686  1.00 89.36      B    H
ATOM   1871  NZ  LYS E  14      -7.637 -19.849 -37.347  1.00 89.36      B    N
ATOM   1872  HZ1 LYS E  14      -8.182 -19.042 -37.618  1.00 89.36      B    H
ATOM   1873  HZ2 LYS E  14      -6.821 -19.902 -37.940  1.00 89.36      B    H
ATOM   1874  HZ3 LYS E  14      -8.171 -20.694 -37.493  1.00 89.36      B    H
ATOM   1875  N   GLU E  15      -1.665 -16.864 -33.327  1.00 86.45      B    N
ATOM   1876  H   GLU E  15      -1.532 -17.809 -33.657  1.00 86.45      B    H
ATOM   1877  CA  GLU E  15      -0.607 -15.887 -33.554  1.00 86.45      B    C
ATOM   1878  HA  GLU E  15      -0.276 -15.536 -32.576  1.00 86.45      B    H
ATOM   1879  C   GLU E  15      -1.146 -14.673 -34.340  1.00 86.45      B    C
ATOM   1880  CB  GLU E  15       0.593 -16.557 -34.227  1.00 86.45      B    C
ATOM   1881  HB2 GLU E  15       0.801 -17.496 -33.714  1.00 86.45      B    H
ATOM   1882  HB3 GLU E  15       0.363 -16.760 -35.273  1.00 86.45      B    H
ATOM   1883  O   GLU E  15      -2.053 -14.783 -35.168  1.00 86.45      B    O
ATOM   1884  CG  GLU E  15       1.825 -15.650 -34.114  1.00 86.45      B    C
ATOM   1885  HG2 GLU E  15       1.651 -14.741 -34.689  1.00 86.45      B    H
ATOM   1886  HG3 GLU E  15       1.947 -15.362 -33.069  1.00 86.45      B    H
ATOM   1887  CD  GLU E  15       3.121 -16.304 -34.605  1.00 86.45      B    C
ATOM   1888  OE1 GLU E  15       4.180 -15.716 -34.293  1.00 86.45      B    O
ATOM   1889  OE2 GLU E  15       3.038 -17.342 -35.290  1.00 86.45      B    O
ATOM   1890  N   GLY E  16      -0.680 -13.469 -34.000  1.00 85.52      B    N
ATOM   1891  H   GLY E  16       0.124 -13.423 -33.391  1.00 85.52      B    H
ATOM   1892  CA  GLY E  16      -1.184 -12.234 -34.611  1.00 85.52      B    C
ATOM   1893  HA2 GLY E  16      -0.403 -11.473 -34.601  1.00 85.52      B    H
ATOM   1894  HA3 GLY E  16      -1.402 -12.434 -35.660  1.00 85.52      B    H
ATOM   1895  C   GLY E  16      -2.465 -11.658 -33.990  1.00 85.52      B    C
ATOM   1896  O   GLY E  16      -2.738 -10.475 -34.180  1.00 85.52      B    O
ATOM   1897  N   GLN E  17      -3.239 -12.424 -33.214  1.00 90.68      B    N
ATOM   1898  H   GLN E  17      -2.999 -13.398 -33.094  1.00 90.68      B    H
ATOM   1899  CA  GLN E  17      -4.473 -11.913 -32.604  1.00 90.68      B    C
ATOM   1900  HA  GLN E  17      -4.898 -11.163 -33.271  1.00 90.68      B    H
ATOM   1901  C   GLN E  17      -4.215 -11.216 -31.265  1.00 90.68      B    C
ATOM   1902  CB  GLN E  17      -5.518 -13.026 -32.466  1.00 90.68      B    C
ATOM   1903  HB2 GLN E  17      -5.084 -13.869 -31.928  1.00 90.68      B    H
ATOM   1904  HB3 GLN E  17      -6.365 -12.647 -31.894  1.00 90.68      B    H
ATOM   1905  O   GLN E  17      -3.426 -11.675 -30.446  1.00 90.68      B    O
ATOM   1906  CG  GLN E  17      -6.024 -13.498 -33.835  1.00 90.68      B    C
ATOM   1907  HG2 GLN E  17      -5.198 -13.921 -34.407  1.00 90.68      B    H
ATOM   1908  HG3 GLN E  17      -6.417 -12.642 -34.383  1.00 90.68      B    H
ATOM   1909  CD  GLN E  17      -7.121 -14.552 -33.731  1.00 90.68      B    C
ATOM   1910  NE2 GLN E  17      -7.830 -14.814 -34.807  1.00 90.68      B    N
ATOM   1911 HE21 GLN E  17      -7.657 -14.305 -35.662  1.00 90.68      B    H
ATOM   1912 HE22 GLN E  17      -8.604 -15.450 -34.679  1.00 90.68      B    H
ATOM   1913  OE1 GLN E  17      -7.362 -15.173 -32.707  1.00 90.68      B    O
ATOM   1914  N   ASN E  18      -4.932 -10.125 -31.000  1.00 94.02      B    N
ATOM   1915  H   ASN E  18      -5.597  -9.806 -31.689  1.00 94.02      B    H
ATOM   1916  CA  ASN E  18      -4.983  -9.528 -29.667  1.00 94.02      B    C
ATOM   1917  HA  ASN E  18      -4.048  -9.727 -29.142  1.00 94.02      B    H
ATOM   1918  C   ASN E  18      -6.116 -10.173 -28.868  1.00 94.02      B    C
ATOM   1919  CB  ASN E  18      -5.145  -8.005 -29.775  1.00 94.02      B    C
ATOM   1920  HB2 ASN E  18      -5.296  -7.591 -28.778  1.00 94.02      B    H
ATOM   1921  HB3 ASN E  18      -6.027  -7.779 -30.374  1.00 94.02      B    H
ATOM   1922  O   ASN E  18      -7.173 -10.474 -29.420  1.00 94.02      B    O
ATOM   1923  CG  ASN E  18      -3.939  -7.310 -30.383  1.00 94.02      B    C
ATOM   1924  ND2 ASN E  18      -4.075  -6.051 -30.723  1.00 94.02      B    N
ATOM   1925 HD21 ASN E  18      -4.968  -5.588 -30.629  1.00 94.02      B    H
ATOM   1926 HD22 ASN E  18      -3.285  -5.621 -31.181  1.00 94.02      B    H
ATOM   1927  OD1 ASN E  18      -2.855  -7.852 -30.532  1.00 94.02      B    O
ATOM   1928  N   VAL E  19      -5.909 -10.362 -27.567  1.00 95.24      B    N
ATOM   1929  H   VAL E  19      -5.045 -10.038 -27.157  1.00 95.24      B    H
ATOM   1930  CA  VAL E  19      -6.940 -10.889 -26.661  1.00 95.24      B    C
ATOM   1931  HA  VAL E  19      -7.916 -10.790 -27.135  1.00 95.24      B    H
ATOM   1932  C   VAL E  19      -6.993 -10.075 -25.383  1.00 95.24      B    C
ATOM   1933  CB  VAL E  19      -6.739 -12.377 -26.327  1.00 95.24      B    C
ATOM   1934  HB  VAL E  19      -7.492 -12.640 -25.583  1.00 95.24      B    H
ATOM   1935  O   VAL E  19      -5.963  -9.594 -24.918  1.00 95.24      B    O
ATOM   1936  CG1 VAL E  19      -6.987 -13.259 -27.554  1.00 95.24      B    C
ATOM   1937 HG11 VAL E  19      -6.926 -14.311 -27.276  1.00 95.24      B    H
ATOM   1938 HG12 VAL E  19      -6.267 -13.041 -28.343  1.00 95.24      B    H
ATOM   1939 HG13 VAL E  19      -7.986 -13.066 -27.944  1.00 95.24      B    H
ATOM   1940  CG2 VAL E  19      -5.364 -12.694 -25.721  1.00 95.24      B    C
ATOM   1941 HG21 VAL E  19      -5.280 -13.768 -25.554  1.00 95.24      B    H
ATOM   1942 HG22 VAL E  19      -5.259 -12.190 -24.761  1.00 95.24      B    H
ATOM   1943 HG23 VAL E  19      -4.566 -12.367 -26.387  1.00 95.24      B    H
ATOM   1944  N   THR E  20      -8.178  -9.957 -24.794  1.00 96.29      B    N
ATOM   1945  H   THR E  20      -8.992 -10.366 -25.230  1.00 96.29      B    H
ATOM   1946  CA  THR E  20      -8.380  -9.258 -23.522  1.00 96.29      B    C
ATOM   1947  HA  THR E  20      -7.443  -8.796 -23.211  1.00 96.29      B    H
ATOM   1948  C   THR E  20      -8.773 -10.258 -22.443  1.00 96.29      B    C
ATOM   1949  CB  THR E  20      -9.400  -8.122 -23.664  1.00 96.29      B    C
ATOM   1950  HB  THR E  20     -10.369  -8.541 -23.936  1.00 96.29      B    H
ATOM   1951  O   THR E  20      -9.718 -11.026 -22.610  1.00 96.29      B    O
ATOM   1952  CG2 THR E  20      -9.547  -7.301 -22.386  1.00 96.29      B    C
ATOM   1953 HG21 THR E  20     -10.221  -6.463 -22.569  1.00 96.29      B    H
ATOM   1954 HG22 THR E  20      -9.973  -7.915 -21.592  1.00 96.29      B    H
ATOM   1955 HG23 THR E  20      -8.577  -6.921 -22.066  1.00 96.29      B    H
ATOM   1956  OG1 THR E  20      -8.981  -7.242 -24.687  1.00 96.29      B    O
ATOM   1957  HG1 THR E  20      -8.335  -6.626 -24.333  1.00 96.29      B    H
ATOM   1958  N   LEU E  21      -8.019 -10.258 -21.347  1.00 97.63      B    N
ATOM   1959  H   LEU E  21      -7.269  -9.583 -21.295  1.00 97.63      B    H
ATOM   1960  CA  LEU E  21      -8.282 -11.026 -20.140  1.00 97.63      B    C
ATOM   1961  HA  LEU E  21      -8.910 -11.884 -20.381  1.00 97.63      B    H
ATOM   1962  C   LEU E  21      -9.032 -10.130 -19.157  1.00 97.63      B    C
ATOM   1963  CB  LEU E  21      -6.964 -11.532 -19.523  1.00 97.63      B    C
ATOM   1964  HB2 LEU E  21      -6.443 -10.686 -19.074  1.00 97.63      B    H
ATOM   1965  HB3 LEU E  21      -7.217 -12.226 -18.721  1.00 97.63      B    H
ATOM   1966  O   LEU E  21      -8.564  -9.038 -18.824  1.00 97.63      B    O
ATOM   1967  CG  LEU E  21      -5.985 -12.219 -20.491  1.00 97.63      B    C
ATOM   1968  HG  LEU E  21      -5.586 -11.483 -21.189  1.00 97.63      B    H
ATOM   1969  CD1 LEU E  21      -4.814 -12.802 -19.698  1.00 97.63      B    C
ATOM   1970 HD11 LEU E  21      -5.172 -13.586 -19.031  1.00 97.63      B    H
ATOM   1971 HD12 LEU E  21      -4.072 -13.213 -20.383  1.00 97.63      B    H
ATOM   1972 HD13 LEU E  21      -4.345 -12.015 -19.108  1.00 97.63      B    H
ATOM   1973  CD2 LEU E  21      -6.639 -13.345 -21.295  1.00 97.63      B    C
ATOM   1974 HD21 LEU E  21      -7.320 -12.918 -22.032  1.00 97.63      B    H
ATOM   1975 HD22 LEU E  21      -7.213 -13.988 -20.627  1.00 97.63      B    H
ATOM   1976 HD23 LEU E  21      -5.880 -13.925 -21.818  1.00 97.63      B    H
ATOM   1977  N   SER E  22     -10.176 -10.594 -18.674  1.00 98.11      B    N
ATOM   1978  H   SER E  22     -10.501 -11.509 -18.954  1.00 98.11      B    H
ATOM   1979  CA  SER E  22     -10.957  -9.862 -17.683  1.00 98.11      B    C
ATOM   1980  HA  SER E  22     -10.806  -8.792 -17.826  1.00 98.11      B    H
ATOM   1981  C   SER E  22     -10.504 -10.223 -16.275  1.00 98.11      B    C
ATOM   1982  CB  SER E  22     -12.448 -10.127 -17.860  1.00 98.11      B    C
ATOM   1983  HB2 SER E  22     -13.002  -9.675 -17.038  1.00 98.11      B    H
ATOM   1984  HB3 SER E  22     -12.616 -11.204 -17.864  1.00 98.11      B    H
ATOM   1985  O   SER E  22     -10.208 -11.382 -15.972  1.00 98.11      B    O
ATOM   1986  OG  SER E  22     -12.884  -9.573 -19.084  1.00 98.11      B    O
ATOM   1987  HG  SER E  22     -13.843  -9.615 -19.115  1.00 98.11      B    H
ATOM   1988  N   CYS E  23     -10.486  -9.221 -15.403  1.00 98.62      B    N
ATOM   1989  H   CYS E  23     -10.733  -8.294 -15.719  1.00 98.62      B    H
ATOM   1990  CA  CYS E  23     -10.332  -9.399 -13.971  1.00 98.62      B    C
ATOM   1991  HA  CYS E  23     -10.571 -10.427 -13.698  1.00 98.62      B    H
ATOM   1992  C   CYS E  23     -11.290  -8.468 -13.244  1.00 98.62      B    C
ATOM   1993  CB  CYS E  23      -8.896  -9.117 -13.553  1.00 98.62      B    C
ATOM   1994  HB2 CYS E  23      -8.606  -8.120 -13.883  1.00 98.62      B    H
ATOM   1995  HB3 CYS E  23      -8.247  -9.853 -14.028  1.00 98.62      B    H
ATOM   1996  O   CYS E  23     -11.230  -7.252 -13.433  1.00 98.62      B    O
ATOM   1997  SG  CYS E  23      -8.674  -9.231 -11.767  1.00 98.62      B    S
ATOM   1998  N   GLU E  24     -12.145  -9.052 -12.411  1.00 98.51      B    N
ATOM   1999  H   GLU E  24     -12.137 -10.058 -12.329  1.00 98.51      B    H
ATOM   2000  CA  GLU E  24     -13.124  -8.332 -11.609  1.00 98.51      B    C
ATOM   2001  HA  GLU E  24     -12.914  -7.266 -11.700  1.00 98.51      B    H
ATOM   2002  C   GLU E  24     -13.012  -8.722 -10.136  1.00 98.51      B    C
ATOM   2003  CB  GLU E  24     -14.545  -8.560 -12.133  1.00 98.51      B    C
ATOM   2004  HB2 GLU E  24     -14.764  -9.628 -12.124  1.00 98.51      B    H
ATOM   2005  HB3 GLU E  24     -15.244  -8.051 -11.469  1.00 98.51      B    H
ATOM   2006  O   GLU E  24     -12.772  -9.883  -9.807  1.00 98.51      B    O
ATOM   2007  CG  GLU E  24     -14.715  -8.002 -13.554  1.00 98.51      B    C
ATOM   2008  HG2 GLU E  24     -14.414  -6.954 -13.554  1.00 98.51      B    H
ATOM   2009  HG3 GLU E  24     -14.056  -8.540 -14.236  1.00 98.51      B    H
ATOM   2010  CD  GLU E  24     -16.150  -8.111 -14.079  1.00 98.51      B    C
ATOM   2011  OE1 GLU E  24     -16.416  -7.429 -15.094  1.00 98.51      B    O
ATOM   2012  OE2 GLU E  24     -16.949  -8.876 -13.493  1.00 98.51      B    O
ATOM   2013  N   GLN E  25     -13.194  -7.765  -9.234  1.00 97.87      B    N
ATOM   2014  H   GLN E  25     -13.373  -6.828  -9.567  1.00 97.87      B    H
ATOM   2015  CA  GLN E  25     -13.181  -7.984  -7.792  1.00 97.87      B    C
ATOM   2016  HA  GLN E  25     -13.295  -9.053  -7.608  1.00 97.87      B    H
ATOM   2017  C   GLN E  25     -14.373  -7.296  -7.129  1.00 97.87      B    C
ATOM   2018  CB  GLN E  25     -11.820  -7.569  -7.201  1.00 97.87      B    C
ATOM   2019  HB2 GLN E  25     -11.051  -8.113  -7.749  1.00 97.87      B    H
ATOM   2020  HB3 GLN E  25     -11.762  -7.886  -6.160  1.00 97.87      B    H
ATOM   2021  O   GLN E  25     -14.755  -6.193  -7.506  1.00 97.87      B    O
ATOM   2022  CG  GLN E  25     -11.479  -6.070  -7.305  1.00 97.87      B    C
ATOM   2023  HG2 GLN E  25     -10.403  -5.954  -7.176  1.00 97.87      B    H
ATOM   2024  HG3 GLN E  25     -11.724  -5.704  -8.302  1.00 97.87      B    H
ATOM   2025  CD  GLN E  25     -12.149  -5.180  -6.262  1.00 97.87      B    C
ATOM   2026  NE2 GLN E  25     -12.263  -3.899  -6.524  1.00 97.87      B    N
ATOM   2027 HE21 GLN E  25     -12.597  -3.285  -5.795  1.00 97.87      B    H
ATOM   2028 HE22 GLN E  25     -11.897  -3.510  -7.381  1.00 97.87      B    H
ATOM   2029  OE1 GLN E  25     -12.537  -5.604  -5.182  1.00 97.87      B    O
ATOM   2030  N   ASN E  26     -14.942  -7.946  -6.115  1.00 96.34      B    N
ATOM   2031  H   ASN E  26     -14.588  -8.864  -5.883  1.00 96.34      B    H
ATOM   2032  CA  ASN E  26     -16.033  -7.408  -5.295  1.00 96.34      B    C
ATOM   2033  HA  ASN E  26     -16.282  -6.410  -5.657  1.00 96.34      B    H
ATOM   2034  C   ASN E  26     -15.622  -7.219  -3.823  1.00 96.34      B    C
ATOM   2035  CB  ASN E  26     -17.287  -8.279  -5.478  1.00 96.34      B    C
ATOM   2036  HB2 ASN E  26     -18.129  -7.770  -5.009  1.00 96.34      B    H
ATOM   2037  HB3 ASN E  26     -17.506  -8.378  -6.541  1.00 96.34      B    H
ATOM   2038  O   ASN E  26     -16.459  -7.257  -2.927  1.00 96.34      B    O
ATOM   2039  CG  ASN E  26     -17.176  -9.663  -4.865  1.00 96.34      B    C
ATOM   2040  ND2 ASN E  26     -18.256 -10.409  -4.872  1.00 96.34      B    N
ATOM   2041 HD21 ASN E  26     -18.245 -11.291  -4.382  1.00 96.34      B    H
ATOM   2042 HD22 ASN E  26     -19.111 -10.018  -5.242  1.00 96.34      B    H
ATOM   2043  OD1 ASN E  26     -16.141 -10.119  -4.400  1.00 96.34      B    O
ATOM   2044  N   LEU E  29     -14.321  -7.054  -3.577  1.00 92.05      B    N
ATOM   2045  H   LEU E  29     -13.710  -6.931  -4.371  1.00 92.05      B    H
ATOM   2046  CA  LEU E  29     -13.720  -6.843  -2.258  1.00 92.05      B    C
ATOM   2047  HA  LEU E  29     -14.362  -7.282  -1.493  1.00 92.05      B    H
ATOM   2048  C   LEU E  29     -13.598  -5.350  -1.903  1.00 92.05      B    C
ATOM   2049  CB  LEU E  29     -12.347  -7.546  -2.217  1.00 92.05      B    C
ATOM   2050  HB2 LEU E  29     -11.904  -7.384  -1.235  1.00 92.05      B    H
ATOM   2051  HB3 LEU E  29     -11.695  -7.072  -2.950  1.00 92.05      B    H
ATOM   2052  O   LEU E  29     -13.076  -5.010  -0.848  1.00 92.05      B    O
ATOM   2053  CG  LEU E  29     -12.377  -9.061  -2.493  1.00 92.05      B    C
ATOM   2054  HG  LEU E  29     -12.784  -9.247  -3.487  1.00 92.05      B    H
ATOM   2055  CD1 LEU E  29     -10.960  -9.633  -2.460  1.00 92.05      B    C
ATOM   2056 HD11 LEU E  29     -10.531  -9.492  -1.467  1.00 92.05      B    H
ATOM   2057 HD12 LEU E  29     -10.966 -10.697  -2.696  1.00 92.05      B    H
ATOM   2058 HD13 LEU E  29     -10.338  -9.110  -3.187  1.00 92.05      B    H
ATOM   2059  CD2 LEU E  29     -13.226  -9.825  -1.472  1.00 92.05      B    C
ATOM   2060 HD21 LEU E  29     -14.276  -9.555  -1.587  1.00 92.05      B    H
ATOM   2061 HD22 LEU E  29     -12.902  -9.559  -0.466  1.00 92.05      B    H
ATOM   2062 HD23 LEU E  29     -13.108 -10.901  -1.601  1.00 92.05      B    H
ATOM   2063  N   ASN E  30     -14.059  -4.454  -2.786  1.00 88.25      B    N
ATOM   2064  H   ASN E  30     -14.448  -4.820  -3.644  1.00 88.25      B    H
ATOM   2065  CA  ASN E  30     -13.892  -3.002  -2.675  1.00 88.25      B    C
ATOM   2066  HA  ASN E  30     -14.242  -2.580  -3.617  1.00 88.25      B    H
ATOM   2067  C   ASN E  30     -12.414  -2.572  -2.552  1.00 88.25      B    C
ATOM   2068  CB  ASN E  30     -14.811  -2.459  -1.567  1.00 88.25      B    C
ATOM   2069  HB2 ASN E  30     -14.401  -2.741  -0.597  1.00 88.25      B    H
ATOM   2070  HB3 ASN E  30     -15.802  -2.903  -1.661  1.00 88.25      B    H
ATOM   2071  O   ASN E  30     -12.098  -1.536  -1.968  1.00 88.25      B    O
ATOM   2072  CG  ASN E  30     -14.982  -0.951  -1.616  1.00 88.25      B    C
ATOM   2073  ND2 ASN E  30     -15.147  -0.312  -0.482  1.00 88.25      B    N
ATOM   2074 HD21 ASN E  30     -15.122  -0.822   0.389  1.00 88.25      B    H
ATOM   2075 HD22 ASN E  30     -15.341   0.678  -0.525  1.00 88.25      B    H
ATOM   2076  OD1 ASN E  30     -14.972  -0.320  -2.662  1.00 88.25      B    O
ATOM   2077  N   HIS E  31     -11.507  -3.351  -3.140  1.00 90.37      B    N
ATOM   2078  H   HIS E  31     -11.817  -4.202  -3.588  1.00 90.37      B    H
ATOM   2079  CA  HIS E  31     -10.087  -3.027  -3.208  1.00 90.37      B    C
ATOM   2080  HA  HIS E  31      -9.751  -2.682  -2.231  1.00 90.37      B    H
ATOM   2081  C   HIS E  31      -9.815  -1.893  -4.198  1.00 90.37      B    C
ATOM   2082  CB  HIS E  31      -9.312  -4.293  -3.575  1.00 90.37      B    C
ATOM   2083  HB2 HIS E  31      -9.816  -4.795  -4.401  1.00 90.37      B    H
ATOM   2084  HB3 HIS E  31      -8.321  -4.016  -3.936  1.00 90.37      B    H
ATOM   2085  O   HIS E  31     -10.360  -1.859  -5.302  1.00 90.37      B    O
ATOM   2086  CG  HIS E  31      -9.151  -5.268  -2.437  1.00 90.37      B    C
ATOM   2087  CD2 HIS E  31      -9.460  -5.087  -1.112  1.00 90.37      B    C
ATOM   2088  HD2 HIS E  31      -9.885  -4.202  -0.662  1.00 90.37      B    H
ATOM   2089  ND1 HIS E  31      -8.675  -6.548  -2.561  1.00 90.37      B    N
ATOM   2090  HD1 HIS E  31      -8.433  -7.006  -3.428  1.00 90.37      B    H
ATOM   2091  CE1 HIS E  31      -8.701  -7.124  -1.353  1.00 90.37      B    C
ATOM   2092  HE1 HIS E  31      -8.470  -8.159  -1.152  1.00 90.37      B    H
ATOM   2093  NE2 HIS E  31      -9.162  -6.269  -0.435  1.00 90.37      B    N
ATOM   2094  N   ASP E  32      -8.967  -0.950  -3.801  1.00 87.47      B    N
ATOM   2095  H   ASP E  32      -8.603  -0.984  -2.859  1.00 87.47      B    H
ATOM   2096  CA  ASP E  32      -8.527   0.146  -4.665  1.00 87.47      B    C
ATOM   2097  HA  ASP E  32      -9.347   0.475  -5.303  1.00 87.47      B    H
ATOM   2098  C   ASP E  32      -7.383  -0.308  -5.576  1.00 87.47      B    C
ATOM   2099  CB  ASP E  32      -8.112   1.326  -3.787  1.00 87.47      B    C
ATOM   2100  HB2 ASP E  32      -7.711   2.127  -4.408  1.00 87.47      B    H
ATOM   2101  HB3 ASP E  32      -7.342   0.972  -3.101  1.00 87.47      B    H
ATOM   2102  O   ASP E  32      -7.406  -0.053  -6.786  1.00 87.47      B    O
ATOM   2103  CG  ASP E  32      -9.291   1.861  -2.983  1.00 87.47      B    C
ATOM   2104  OD1 ASP E  32     -10.241   2.389  -3.607  1.00 87.47      B    O
ATOM   2105  OD2 ASP E  32      -9.314   1.626  -1.759  1.00 87.47      B    O
ATOM   2106  N   ALA E  40      -6.430  -1.067  -5.029  1.00 91.96      B    N
ATOM   2107  H   ALA E  40      -6.511  -1.367  -4.068  1.00 91.96      B    H
ATOM   2108  CA  ALA E  40      -5.276  -1.520  -5.778  1.00 91.96      B    C
ATOM   2109  HA  ALA E  40      -5.067  -0.737  -6.507  1.00 91.96      B    H
ATOM   2110  C   ALA E  40      -5.557  -2.830  -6.533  1.00 91.96      B    C
ATOM   2111  CB  ALA E  40      -4.054  -1.580  -4.865  1.00 91.96      B    C
ATOM   2112  HB1 ALA E  40      -3.862  -0.596  -4.436  1.00 91.96      B    H
ATOM   2113  HB2 ALA E  40      -4.239  -2.287  -4.056  1.00 91.96      B    H
ATOM   2114  HB3 ALA E  40      -3.179  -1.898  -5.432  1.00 91.96      B    H
ATOM   2115  O   ALA E  40      -6.154  -3.765  -5.996  1.00 91.96      B    O
ATOM   2116  N   MET E  41      -5.119  -2.907  -7.791  1.00 96.90      B    N
ATOM   2117  H   MET E  41      -4.622  -2.106  -8.156  1.00 96.90      B    H
ATOM   2118  CA  MET E  41      -5.177  -4.109  -8.629  1.00 96.90      B    C
ATOM   2119  HA  MET E  41      -5.265  -4.975  -7.974  1.00 96.90      B    H
ATOM   2120  C   MET E  41      -3.889  -4.295  -9.429  1.00 96.90      B    C
ATOM   2121  CB  MET E  41      -6.394  -4.104  -9.568  1.00 96.90      B    C
ATOM   2122  HB2 MET E  41      -6.392  -3.199 -10.177  1.00 96.90      B    H
ATOM   2123  HB3 MET E  41      -6.325  -4.965 -10.234  1.00 96.90      B    H
ATOM   2124  O   MET E  41      -3.192  -3.334  -9.753  1.00 96.90      B    O
ATOM   2125  CG  MET E  41      -7.711  -4.210  -8.796  1.00 96.90      B    C
ATOM   2126  HG2 MET E  41      -7.816  -3.330  -8.162  1.00 96.90      B    H
ATOM   2127  HG3 MET E  41      -7.658  -5.076  -8.136  1.00 96.90      B    H
ATOM   2128  SD  MET E  41      -9.200  -4.370  -9.821  1.00 96.90      B    S
ATOM   2129  CE  MET E  41      -9.125  -6.130 -10.242  1.00 96.90      B    C
ATOM   2130  HE1 MET E  41      -8.213  -6.338 -10.800  1.00 96.90      B    H
ATOM   2131  HE2 MET E  41      -9.142  -6.732  -9.334  1.00 96.90      B    H
ATOM   2132  HE3 MET E  41      -9.987  -6.388 -10.858  1.00 96.90      B    H
ATOM   2133  N   TYR E  42      -3.582  -5.545  -9.763  1.00 98.00      B    N
ATOM   2134  H   TYR E  42      -4.219  -6.276  -9.480  1.00 98.00      B    H
ATOM   2135  CA  TYR E  42      -2.307  -5.962 -10.336  1.00 98.00      B    C
ATOM   2136  HA  TYR E  42      -1.799  -5.107 -10.780  1.00 98.00      B    H
ATOM   2137  C   TYR E  42      -2.512  -7.026 -11.404  1.00 98.00      B    C
ATOM   2138  CB  TYR E  42      -1.411  -6.552  -9.241  1.00 98.00      B    C
ATOM   2139  HB2 TYR E  42      -0.444  -6.786  -9.686  1.00 98.00      B    H
ATOM   2140  HB3 TYR E  42      -1.854  -7.489  -8.902  1.00 98.00      B    H
ATOM   2141  O   TYR E  42      -3.372  -7.892 -11.260  1.00 98.00      B    O
ATOM   2142  CG  TYR E  42      -1.192  -5.665  -8.036  1.00 98.00      B    C
ATOM   2143  CD1 TYR E  42      -0.039  -4.868  -7.970  1.00 98.00      B    C
ATOM   2144  HD1 TYR E  42       0.709  -4.936  -8.746  1.00 98.00      B    H
ATOM   2145  CD2 TYR E  42      -2.144  -5.620  -6.997  1.00 98.00      B    C
ATOM   2146  HD2 TYR E  42      -3.022  -6.247  -7.033  1.00 98.00      B    H
ATOM   2147  CE1 TYR E  42       0.141  -3.982  -6.896  1.00 98.00      B    C
ATOM   2148  HE1 TYR E  42       1.017  -3.350  -6.862  1.00 98.00      B    H
ATOM   2149  CE2 TYR E  42      -1.962  -4.738  -5.916  1.00 98.00      B    C
ATOM   2150  HE2 TYR E  42      -2.685  -4.680  -5.116  1.00 98.00      B    H
ATOM   2151  OH  TYR E  42      -0.631  -3.050  -4.840  1.00 98.00      B    O
ATOM   2152  HH  TYR E  42       0.201  -2.577  -4.916  1.00 98.00      B    H
ATOM   2153  CZ  TYR E  42      -0.820  -3.912  -5.868  1.00 98.00      B    C
ATOM   2154  N   TRP E  43      -1.648  -7.016 -12.414  1.00 98.49      B    N
ATOM   2155  H   TRP E  43      -0.990  -6.252 -12.471  1.00 98.49      B    H
ATOM   2156  CA  TRP E  43      -1.481  -8.116 -13.355  1.00 98.49      B    C
ATOM   2157  HA  TRP E  43      -2.136  -8.941 -13.074  1.00 98.49      B    H
ATOM   2158  C   TRP E  43      -0.054  -8.636 -13.328  1.00 98.49      B    C
ATOM   2159  CB  TRP E  43      -1.868  -7.678 -14.765  1.00 98.49      B    C
ATOM   2160  HB2 TRP E  43      -1.358  -8.321 -15.483  1.00 98.49      B    H
ATOM   2161  HB3 TRP E  43      -1.539  -6.655 -14.946  1.00 98.49      B    H
ATOM   2162  O   TRP E  43       0.898  -7.881 -13.529  1.00 98.49      B    O
ATOM   2163  CG  TRP E  43      -3.326  -7.803 -15.032  1.00 98.49      B    C
ATOM   2164  CD1 TRP E  43      -4.202  -6.782 -15.120  1.00 98.49      B    C
ATOM   2165  HD1 TRP E  43      -3.963  -5.734 -15.014  1.00 98.49      B    H
ATOM   2166  CD2 TRP E  43      -4.100  -9.026 -15.242  1.00 98.49      B    C
ATOM   2167  CE2 TRP E  43      -5.446  -8.655 -15.517  1.00 98.49      B    C
ATOM   2168  CE3 TRP E  43      -3.799 -10.408 -15.257  1.00 98.49      B    C
ATOM   2169  HE3 TRP E  43      -2.792 -10.730 -15.039  1.00 98.49      B    H
ATOM   2170  NE1 TRP E  43      -5.455  -7.289 -15.378  1.00 98.49      B    N
ATOM   2171  HE1 TRP E  43      -6.280  -6.713 -15.464  1.00 98.49      B    H
ATOM   2172  CH2 TRP E  43      -6.105 -10.953 -15.870  1.00 98.49      B    C
ATOM   2173  HH2 TRP E  43      -6.860 -11.683 -16.125  1.00 98.49      B    H
ATOM   2174  CZ2 TRP E  43      -6.432  -9.588 -15.857  1.00 98.49      B    C
ATOM   2175  HZ2 TRP E  43      -7.426  -9.252 -16.113  1.00 98.49      B    H
ATOM   2176  CZ3 TRP E  43      -4.795 -11.361 -15.556  1.00 98.49      B    C
ATOM   2177  HZ3 TRP E  43      -4.550 -12.413 -15.561  1.00 98.49      B    H
ATOM   2178  N   TYR E  44       0.078  -9.944 -13.148  1.00 98.23      B    N
ATOM   2179  H   TYR E  44      -0.757 -10.484 -12.973  1.00 98.23      B    H
ATOM   2180  CA  TYR E  44       1.331 -10.678 -13.188  1.00 98.23      B    C
ATOM   2181  HA  TYR E  44       2.145  -9.980 -13.383  1.00 98.23      B    H
ATOM   2182  C   TYR E  44       1.311 -11.715 -14.309  1.00 98.23      B    C
ATOM   2183  CB  TYR E  44       1.596 -11.349 -11.834  1.00 98.23      B    C
ATOM   2184  HB2 TYR E  44       2.493 -11.963 -11.919  1.00 98.23      B    H
ATOM   2185  HB3 TYR E  44       0.768 -12.016 -11.597  1.00 98.23      B    H
ATOM   2186  O   TYR E  44       0.285 -12.344 -14.573  1.00 98.23      B    O
ATOM   2187  CG  TYR E  44       1.791 -10.369 -10.696  1.00 98.23      B    C
ATOM   2188  CD1 TYR E  44       3.073  -9.852 -10.431  1.00 98.23      B    C
ATOM   2189  HD1 TYR E  44       3.919 -10.181 -11.017  1.00 98.23      B    H
ATOM   2190  CD2 TYR E  44       0.692  -9.968  -9.911  1.00 98.23      B    C
ATOM   2191  HD2 TYR E  44      -0.293 -10.363 -10.110  1.00 98.23      B    H
ATOM   2192  CE1 TYR E  44       3.256  -8.910  -9.402  1.00 98.23      B    C
ATOM   2193  HE1 TYR E  44       4.234  -8.503  -9.194  1.00 98.23      B    H
ATOM   2194  CE2 TYR E  44       0.881  -9.051  -8.860  1.00 98.23      B    C
ATOM   2195  HE2 TYR E  44       0.056  -8.752  -8.231  1.00 98.23      B    H
ATOM   2196  OH  TYR E  44       2.323  -7.584  -7.641  1.00 98.23      B    O
ATOM   2197  HH  TYR E  44       3.227  -7.269  -7.573  1.00 98.23      B    H
ATOM   2198  CZ  TYR E  44       2.156  -8.504  -8.622  1.00 98.23      B    C
ATOM   2199  N   ARG E  45       2.473 -11.943 -14.922  1.00 97.18      B    N
ATOM   2200  H   ARG E  45       3.260 -11.367 -14.658  1.00 97.18      B    H
ATOM   2201  CA  ARG E  45       2.738 -13.124 -15.743  1.00 97.18      B    C
ATOM   2202  HA  ARG E  45       1.794 -13.618 -15.975  1.00 97.18      B    H
ATOM   2203  C   ARG E  45       3.598 -14.096 -14.955  1.00 97.18      B    C
ATOM   2204  CB  ARG E  45       3.412 -12.736 -17.064  1.00 97.18      B    C
ATOM   2205  HB2 ARG E  45       2.882 -11.897 -17.516  1.00 97.18      B    H
ATOM   2206  HB3 ARG E  45       4.444 -12.439 -16.876  1.00 97.18      B    H
ATOM   2207  O   ARG E  45       4.622 -13.702 -14.397  1.00 97.18      B    O
ATOM   2208  CG  ARG E  45       3.394 -13.912 -18.047  1.00 97.18      B    C
ATOM   2209  HG2 ARG E  45       2.375 -14.291 -18.117  1.00 97.18      B    H
ATOM   2210  HG3 ARG E  45       4.043 -14.713 -17.694  1.00 97.18      B    H
ATOM   2211  CD  ARG E  45       3.827 -13.473 -19.444  1.00 97.18      B    C
ATOM   2212  HD2 ARG E  45       3.245 -12.594 -19.723  1.00 97.18      B    H
ATOM   2213  HD3 ARG E  45       3.591 -14.267 -20.152  1.00 97.18      B    H
ATOM   2214  NE  ARG E  45       5.268 -13.184 -19.545  1.00 97.18      B    N
ATOM   2215  HE  ARG E  45       5.868 -13.640 -18.873  1.00 97.18      B    H
ATOM   2216  NH1 ARG E  45       5.155 -12.463 -21.706  1.00 97.18      B    N
ATOM   2217 HH11 ARG E  45       5.499 -11.929 -22.491  1.00 97.18      B    H
ATOM   2218 HH12 ARG E  45       4.192 -12.766 -21.718  1.00 97.18      B    H
ATOM   2219  NH2 ARG E  45       7.056 -12.229 -20.620  1.00 97.18      B    N
ATOM   2220 HH21 ARG E  45       7.614 -12.371 -19.791  1.00 97.18      B    H
ATOM   2221 HH22 ARG E  45       7.421 -11.797 -21.457  1.00 97.18      B    H
ATOM   2222  CZ  ARG E  45       5.826 -12.637 -20.609  1.00 97.18      B    C
ATOM   2223  N   GLN E  46       3.189 -15.353 -14.931  1.00 95.55      B    N
ATOM   2224  H   GLN E  46       2.325 -15.584 -15.400  1.00 95.55      B    H
ATOM   2225  CA  GLN E  46       3.954 -16.453 -14.384  1.00 95.55      B    C
ATOM   2226  HA  GLN E  46       4.787 -16.035 -13.819  1.00 95.55      B    H
ATOM   2227  C   GLN E  46       4.522 -17.302 -15.514  1.00 95.55      B    C
ATOM   2228  CB  GLN E  46       3.100 -17.269 -13.412  1.00 95.55      B    C
ATOM   2229  HB2 GLN E  46       2.387 -17.886 -13.960  1.00 95.55      B    H
ATOM   2230  HB3 GLN E  46       2.536 -16.598 -12.764  1.00 95.55      B    H
ATOM   2231  O   GLN E  46       3.788 -18.003 -16.216  1.00 95.55      B    O
ATOM   2232  CG  GLN E  46       4.012 -18.155 -12.560  1.00 95.55      B    C
ATOM   2233  HG2 GLN E  46       4.791 -17.535 -12.118  1.00 95.55      B    H
ATOM   2234  HG3 GLN E  46       4.488 -18.910 -13.187  1.00 95.55      B    H
ATOM   2235  CD  GLN E  46       3.274 -18.857 -11.434  1.00 95.55      B    C
ATOM   2236  NE2 GLN E  46       3.984 -19.171 -10.380  1.00 95.55      B    N
ATOM   2237 HE21 GLN E  46       3.465 -19.560  -9.606  1.00 95.55      B    H
ATOM   2238 HE22 GLN E  46       4.930 -18.834 -10.278  1.00 95.55      B    H
ATOM   2239  OE1 GLN E  46       2.084 -19.136 -11.473  1.00 95.55      B    O
ATOM   2240  N   ASP E  47       5.842 -17.251 -15.649  1.00 91.17      B    N
ATOM   2241  H   ASP E  47       6.368 -16.678 -15.005  1.00 91.17      B    H
ATOM   2242  CA  ASP E  47       6.589 -18.068 -16.597  1.00 91.17      B    C
ATOM   2243  HA  ASP E  47       5.881 -18.547 -17.274  1.00 91.17      B    H
ATOM   2244  C   ASP E  47       7.383 -19.141 -15.833  1.00 91.17      B    C
ATOM   2245  CB  ASP E  47       7.493 -17.192 -17.470  1.00 91.17      B    C
ATOM   2246  HB2 ASP E  47       8.256 -16.726 -16.846  1.00 91.17      B    H
ATOM   2247  HB3 ASP E  47       7.999 -17.822 -18.202  1.00 91.17      B    H
ATOM   2248  O   ASP E  47       7.904 -18.857 -14.743  1.00 91.17      B    O
ATOM   2249  CG  ASP E  47       6.709 -16.104 -18.207  1.00 91.17      B    C
ATOM   2250  OD1 ASP E  47       5.864 -16.442 -19.054  1.00 91.17      B    O
ATOM   2251  OD2 ASP E  47       6.968 -14.901 -17.948  1.00 91.17      B    O
ATOM   2252  N   PRO E  48       7.508 -20.371 -16.368  1.00 83.00      B    N
ATOM   2253  CA  PRO E  48       8.306 -21.418 -15.740  1.00 83.00      B    C
ATOM   2254  HA  PRO E  48       7.807 -21.723 -14.820  1.00 83.00      B    H
ATOM   2255  C   PRO E  48       9.727 -20.931 -15.420  1.00 83.00      B    C
ATOM   2256  CB  PRO E  48       8.300 -22.591 -16.727  1.00 83.00      B    C
ATOM   2257  HB2 PRO E  48       8.330 -23.552 -16.213  1.00 83.00      B    H
ATOM   2258  HB3 PRO E  48       9.135 -22.506 -17.422  1.00 83.00      B    H
ATOM   2259  O   PRO E  48      10.452 -20.466 -16.295  1.00 83.00      B    O
ATOM   2260  CG  PRO E  48       6.993 -22.397 -17.493  1.00 83.00      B    C
ATOM   2261  HG2 PRO E  48       6.163 -22.801 -16.913  1.00 83.00      B    H
ATOM   2262  HG3 PRO E  48       7.031 -22.854 -18.482  1.00 83.00      B    H
ATOM   2263  CD  PRO E  48       6.870 -20.878 -17.578  1.00 83.00      B    C
ATOM   2264  HD2 PRO E  48       5.818 -20.601 -17.632  1.00 83.00      B    H
ATOM   2265  HD3 PRO E  48       7.406 -20.508 -18.452  1.00 83.00      B    H
ATOM   2266  N   GLY E  49      10.114 -21.010 -14.146  1.00 82.42      B    N
ATOM   2267  H   GLY E  49       9.452 -21.354 -13.466  1.00 82.42      B    H
ATOM   2268  CA  GLY E  49      11.445 -20.612 -13.673  1.00 82.42      B    C
ATOM   2269  HA2 GLY E  49      12.192 -20.981 -14.376  1.00 82.42      B    H
ATOM   2270  HA3 GLY E  49      11.632 -21.083 -12.708  1.00 82.42      B    H
ATOM   2271  C   GLY E  49      11.685 -19.106 -13.504  1.00 82.42      B    C
ATOM   2272  O   GLY E  49      12.745 -18.737 -13.008  1.00 82.42      B    O
ATOM   2273  N   GLN E  50      10.735 -18.232 -13.859  1.00 89.66      B    N
ATOM   2274  H   GLN E  50       9.895 -18.578 -14.300  1.00 89.66      B    H
ATOM   2275  CA  GLN E  50      10.883 -16.774 -13.679  1.00 89.66      B    C
ATOM   2276  HA  GLN E  50      11.902 -16.560 -13.357  1.00 89.66      B    H
ATOM   2277  C   GLN E  50       9.989 -16.188 -12.578  1.00 89.66      B    C
ATOM   2278  CB  GLN E  50      10.690 -16.031 -15.007  1.00 89.66      B    C
ATOM   2279  HB2 GLN E  50      10.932 -14.982 -14.836  1.00 89.66      B    H
ATOM   2280  HB3 GLN E  50       9.646 -16.094 -15.313  1.00 89.66      B    H
ATOM   2281  O   GLN E  50      10.081 -14.998 -12.280  1.00 89.66      B    O
ATOM   2282  CG  GLN E  50      11.602 -16.576 -16.120  1.00 89.66      B    C
ATOM   2283  HG2 GLN E  50      12.603 -16.733 -15.716  1.00 89.66      B    H
ATOM   2284  HG3 GLN E  50      11.219 -17.538 -16.461  1.00 89.66      B    H
ATOM   2285  CD  GLN E  50      11.732 -15.647 -17.321  1.00 89.66      B    C
ATOM   2286  NE2 GLN E  50      12.344 -16.099 -18.392  1.00 89.66      B    N
ATOM   2287 HE21 GLN E  50      12.674 -17.053 -18.422  1.00 89.66      B    H
ATOM   2288 HE22 GLN E  50      12.494 -15.455 -19.156  1.00 89.66      B    H
ATOM   2289  OE1 GLN E  50      11.319 -14.499 -17.329  1.00 89.66      B    O
ATOM   2290  N   GLY E  51       9.144 -17.012 -11.954  1.00 90.33      B    N
ATOM   2291  H   GLY E  51       9.098 -17.968 -12.276  1.00 90.33      B    H
ATOM   2292  CA  GLY E  51       8.221 -16.585 -10.906  1.00 90.33      B    C
ATOM   2293  HA2 GLY E  51       7.729 -17.467 -10.496  1.00 90.33      B    H
ATOM   2294  HA3 GLY E  51       8.777 -16.086 -10.112  1.00 90.33      B    H
ATOM   2295  C   GLY E  51       7.131 -15.646 -11.418  1.00 90.33      B    C
ATOM   2296  O   GLY E  51       6.706 -15.761 -12.565  1.00 90.33      B    O
ATOM   2297  N   LEU E  52       6.645 -14.753 -10.553  1.00 96.13      B    N
ATOM   2298  H   LEU E  52       7.092 -14.671  -9.651  1.00 96.13      B    H
ATOM   2299  CA  LEU E  52       5.590 -13.787 -10.876  1.00 96.13      B    C
ATOM   2300  HA  LEU E  52       5.005 -14.154 -11.719  1.00 96.13      B    H
ATOM   2301  C   LEU E  52       6.208 -12.449 -11.296  1.00 96.13      B    C
ATOM   2302  CB  LEU E  52       4.655 -13.615  -9.661  1.00 96.13      B    C
ATOM   2303  HB2 LEU E  52       3.974 -12.784  -9.843  1.00 96.13      B    H
ATOM   2304  HB3 LEU E  52       5.268 -13.357  -8.798  1.00 96.13      B    H
ATOM   2305  O   LEU E  52       6.777 -11.730 -10.478  1.00 96.13      B    O
ATOM   2306  CG  LEU E  52       3.833 -14.857  -9.291  1.00 96.13      B    C
ATOM   2307  HG  LEU E  52       4.480 -15.734  -9.274  1.00 96.13      B    H
ATOM   2308  CD1 LEU E  52       3.216 -14.689  -7.904  1.00 96.13      B    C
ATOM   2309 HD11 LEU E  52       4.001 -14.533  -7.164  1.00 96.13      B    H
ATOM   2310 HD12 LEU E  52       2.669 -15.594  -7.639  1.00 96.13      B    H
ATOM   2311 HD13 LEU E  52       2.538 -13.836  -7.887  1.00 96.13      B    H
ATOM   2312  CD2 LEU E  52       2.705 -15.091 -10.289  1.00 96.13      B    C
ATOM   2313 HD21 LEU E  52       2.245 -16.055 -10.070  1.00 96.13      B    H
ATOM   2314 HD22 LEU E  52       1.958 -14.302 -10.208  1.00 96.13      B    H
ATOM   2315 HD23 LEU E  52       3.101 -15.103 -11.305  1.00 96.13      B    H
ATOM   2316  N   ARG E  53       6.070 -12.080 -12.569  1.00 97.80      B    N
ATOM   2317  H   ARG E  53       5.598 -12.713 -13.199  1.00 97.80      B    H
ATOM   2318  CA  ARG E  53       6.581 -10.813 -13.108  1.00 97.80      B    C
ATOM   2319  HA  ARG E  53       7.290 -10.381 -12.401  1.00 97.80      B    H
ATOM   2320  C   ARG E  53       5.451  -9.813 -13.292  1.00 97.80      B    C
ATOM   2321  CB  ARG E  53       7.329 -11.065 -14.418  1.00 97.80      B    C
ATOM   2322  HB2 ARG E  53       7.660 -10.106 -14.817  1.00 97.80      B    H
ATOM   2323  HB3 ARG E  53       6.654 -11.535 -15.134  1.00 97.80      B    H
ATOM   2324  O   ARG E  53       4.453 -10.125 -13.935  1.00 97.80      B    O
ATOM   2325  CG  ARG E  53       8.551 -11.967 -14.204  1.00 97.80      B    C
ATOM   2326  HG2 ARG E  53       8.235 -12.990 -13.998  1.00 97.80      B    H
ATOM   2327  HG3 ARG E  53       9.123 -11.603 -13.350  1.00 97.80      B    H
ATOM   2328  CD  ARG E  53       9.461 -11.950 -15.430  1.00 97.80      B    C
ATOM   2329  HD2 ARG E  53      10.365 -12.509 -15.189  1.00 97.80      B    H
ATOM   2330  HD3 ARG E  53       9.742 -10.917 -15.637  1.00 97.80      B    H
ATOM   2331  NE  ARG E  53       8.835 -12.557 -16.620  1.00 97.80      B    N
ATOM   2332  HE  ARG E  53       8.094 -13.228 -16.479  1.00 97.80      B    H
ATOM   2333  NH1 ARG E  53      10.350 -11.732 -18.147  1.00 97.80      B    N
ATOM   2334 HH11 ARG E  53      10.784 -11.788 -19.057  1.00 97.80      B    H
ATOM   2335 HH12 ARG E  53      10.775 -11.181 -17.415  1.00 97.80      B    H
ATOM   2336  NH2 ARG E  53       8.919 -13.295 -18.765  1.00 97.80      B    N
ATOM   2337 HH21 ARG E  53       9.567 -13.556 -19.494  1.00 97.80      B    H
ATOM   2338 HH22 ARG E  53       8.255 -13.998 -18.475  1.00 97.80      B    H
ATOM   2339  CZ  ARG E  53       9.362 -12.519 -17.828  1.00 97.80      B    C
ATOM   2340  N   LEU E  54       5.600  -8.619 -12.721  1.00 97.91      B    N
ATOM   2341  H   LEU E  54       6.461  -8.418 -12.233  1.00 97.91      B    H
ATOM   2342  CA  LEU E  54       4.565  -7.586 -12.767  1.00 97.91      B    C
ATOM   2343  HA  LEU E  54       3.611  -8.057 -12.531  1.00 97.91      B    H
ATOM   2344  C   LEU E  54       4.465  -6.984 -14.173  1.00 97.91      B    C
ATOM   2345  CB  LEU E  54       4.868  -6.516 -11.702  1.00 97.91      B    C
ATOM   2346  HB2 LEU E  54       5.806  -6.027 -11.964  1.00 97.91      B    H
ATOM   2347  HB3 LEU E  54       5.007  -7.000 -10.735  1.00 97.91      B    H
ATOM   2348  O   LEU E  54       5.465  -6.517 -14.719  1.00 97.91      B    O
ATOM   2349  CG  LEU E  54       3.772  -5.442 -11.560  1.00 97.91      B    C
ATOM   2350  HG  LEU E  54       3.582  -4.981 -12.529  1.00 97.91      B    H
ATOM   2351  CD1 LEU E  54       2.455  -5.978 -11.011  1.00 97.91      B    C
ATOM   2352 HD11 LEU E  54       2.566  -6.231  -9.957  1.00 97.91      B    H
ATOM   2353 HD12 LEU E  54       1.682  -5.215 -11.106  1.00 97.91      B    H
ATOM   2354 HD13 LEU E  54       2.120  -6.859 -11.558  1.00 97.91      B    H
ATOM   2355  CD2 LEU E  54       4.259  -4.362 -10.597  1.00 97.91      B    C
ATOM   2356 HD21 LEU E  54       3.467  -3.631 -10.433  1.00 97.91      B    H
ATOM   2357 HD22 LEU E  54       4.527  -4.809  -9.640  1.00 97.91      B    H
ATOM   2358 HD23 LEU E  54       5.127  -3.861 -11.027  1.00 97.91      B    H
ATOM   2359  N   ILE E  55       3.256  -6.946 -14.726  1.00 98.05      B    N
ATOM   2360  H   ILE E  55       2.490  -7.360 -14.214  1.00 98.05      B    H
ATOM   2361  CA  ILE E  55       2.949  -6.360 -16.036  1.00 98.05      B    C
ATOM   2362  HA  ILE E  55       3.856  -6.326 -16.640  1.00 98.05      B    H
ATOM   2363  C   ILE E  55       2.457  -4.923 -15.859  1.00 98.05      B    C
ATOM   2364  CB  ILE E  55       1.899  -7.202 -16.794  1.00 98.05      B    C
ATOM   2365  HB  ILE E  55       0.930  -7.065 -16.313  1.00 98.05      B    H
ATOM   2366  O   ILE E  55       3.059  -3.993 -16.383  1.00 98.05      B    O
ATOM   2367  CG1 ILE E  55       2.207  -8.715 -16.797  1.00 98.05      B    C
ATOM   2368 HG12 ILE E  55       2.308  -9.072 -15.772  1.00 98.05      B    H
ATOM   2369 HG13 ILE E  55       3.142  -8.905 -17.324  1.00 98.05      B    H
ATOM   2370  CG2 ILE E  55       1.801  -6.684 -18.235  1.00 98.05      B    C
ATOM   2371 HG21 ILE E  55       1.701  -5.599 -18.268  1.00 98.05      B    H
ATOM   2372 HG22 ILE E  55       0.935  -7.119 -18.733  1.00 98.05      B    H
ATOM   2373 HG23 ILE E  55       2.703  -6.958 -18.782  1.00 98.05      B    H
ATOM   2374  CD1 ILE E  55       1.088  -9.534 -17.450  1.00 98.05      B    C
ATOM   2375 HD11 ILE E  55       1.209 -10.588 -17.200  1.00 98.05      B    H
ATOM   2376 HD12 ILE E  55       1.117  -9.418 -18.533  1.00 98.05      B    H
ATOM   2377 HD13 ILE E  55       0.118  -9.208 -17.073  1.00 98.05      B    H
ATOM   2378  N   TYR E  56       1.394  -4.745 -15.076  1.00 98.35      B    N
ATOM   2379  H   TYR E  56       0.987  -5.559 -14.639  1.00 98.35      B    H
ATOM   2380  CA  TYR E  56       0.793  -3.458 -14.731  1.00 98.35      B    C
ATOM   2381  HA  TYR E  56       1.556  -2.679 -14.745  1.00 98.35      B    H
ATOM   2382  C   TYR E  56       0.216  -3.526 -13.321  1.00 98.35      B    C
ATOM   2383  CB  TYR E  56      -0.323  -3.083 -15.723  1.00 98.35      B    C
ATOM   2384  HB2 TYR E  56      -0.872  -3.981 -16.008  1.00 98.35      B    H
ATOM   2385  HB3 TYR E  56      -1.033  -2.424 -15.222  1.00 98.35      B    H
ATOM   2386  O   TYR E  56      -0.189  -4.592 -12.855  1.00 98.35      B    O
ATOM   2387  CG  TYR E  56       0.154  -2.350 -16.960  1.00 98.35      B    C
ATOM   2388  CD1 TYR E  56       0.376  -0.960 -16.909  1.00 98.35      B    C
ATOM   2389  HD1 TYR E  56       0.164  -0.416 -16.000  1.00 98.35      B    H
ATOM   2390  CD2 TYR E  56       0.346  -3.043 -18.168  1.00 98.35      B    C
ATOM   2391  HD2 TYR E  56       0.121  -4.098 -18.223  1.00 98.35      B    H
ATOM   2392  CE1 TYR E  56       0.840  -0.272 -18.047  1.00 98.35      B    C
ATOM   2393  HE1 TYR E  56       1.000   0.795 -18.015  1.00 98.35      B    H
ATOM   2394  CE2 TYR E  56       0.816  -2.364 -19.306  1.00 98.35      B    C
ATOM   2395  HE2 TYR E  56       0.985  -2.900 -20.228  1.00 98.35      B    H
ATOM   2396  OH  TYR E  56       1.543  -0.343 -20.352  1.00 98.35      B    O
ATOM   2397  HH  TYR E  56       1.541  -0.954 -21.093  1.00 98.35      B    H
ATOM   2398  CZ  TYR E  56       1.073  -0.980 -19.246  1.00 98.35      B    C
ATOM   2399  N   TYR E  57       0.136  -2.378 -12.662  1.00 96.36      B    N
ATOM   2400  H   TYR E  57       0.494  -1.538 -13.093  1.00 96.36      B    H
ATOM   2401  CA  TYR E  57      -0.630  -2.218 -11.434  1.00 96.36      B    C
ATOM   2402  HA  TYR E  57      -1.388  -3.001 -11.393  1.00 96.36      B    H
ATOM   2403  C   TYR E  57      -1.365  -0.886 -11.435  1.00 96.36      B    C
ATOM   2404  CB  TYR E  57       0.269  -2.376 -10.206  1.00 96.36      B    C
ATOM   2405  HB2 TYR E  57       0.854  -3.289 -10.312  1.00 96.36      B    H
ATOM   2406  HB3 TYR E  57      -0.380  -2.504  -9.340  1.00 96.36      B    H
ATOM   2407  O   TYR E  57      -0.997   0.036 -12.155  1.00 96.36      B    O
ATOM   2408  CG  TYR E  57       1.216  -1.226  -9.931  1.00 96.36      B    C
ATOM   2409  CD1 TYR E  57       2.382  -1.053 -10.705  1.00 96.36      B    C
ATOM   2410  HD1 TYR E  57       2.584  -1.717 -11.532  1.00 96.36      B    H
ATOM   2411  CD2 TYR E  57       0.930  -0.338  -8.878  1.00 96.36      B    C
ATOM   2412  HD2 TYR E  57       0.043  -0.475  -8.276  1.00 96.36      B    H
ATOM   2413  CE1 TYR E  57       3.277  -0.007 -10.408  1.00 96.36      B    C
ATOM   2414  HE1 TYR E  57       4.165   0.144 -11.003  1.00 96.36      B    H
ATOM   2415  CE2 TYR E  57       1.808   0.720  -8.593  1.00 96.36      B    C
ATOM   2416  HE2 TYR E  57       1.587   1.393  -7.778  1.00 96.36      B    H
ATOM   2417  OH  TYR E  57       3.832   1.895  -9.042  1.00 96.36      B    O
ATOM   2418  HH  TYR E  57       3.519   2.322  -8.241  1.00 96.36      B    H
ATOM   2419  CZ  TYR E  57       2.983   0.884  -9.353  1.00 96.36      B    C
ATOM   2420  N   SER E  58      -2.417  -0.784 -10.647  1.00 94.69      B    N
ATOM   2421  H   SER E  58      -2.682  -1.589 -10.097  1.00 94.69      B    H
ATOM   2422  CA  SER E  58      -3.275   0.387 -10.557  1.00 94.69      B    C
ATOM   2423  HA  SER E  58      -2.770   1.278 -10.932  1.00 94.69      B    H
ATOM   2424  C   SER E  58      -3.621   0.592  -9.096  1.00 94.69      B    C
ATOM   2425  CB  SER E  58      -4.520   0.120 -11.398  1.00 94.69      B    C
ATOM   2426  HB2 SER E  58      -4.917  -0.863 -11.145  1.00 94.69      B    H
ATOM   2427  HB3 SER E  58      -4.256   0.118 -12.456  1.00 94.69      B    H
ATOM   2428  O   SER E  58      -4.117  -0.338  -8.476  1.00 94.69      B    O
ATOM   2429  OG  SER E  58      -5.506   1.091 -11.149  1.00 94.69      B    O
ATOM   2430  HG  SER E  58      -5.198   1.941 -11.473  1.00 94.69      B    H
ATOM   2431  N   GLN E  59      -3.332   1.771  -8.545  1.00 89.25      B    N
ATOM   2432  H   GLN E  59      -2.922   2.488  -9.126  1.00 89.25      B    H
ATOM   2433  CA  GLN E  59      -3.612   2.088  -7.135  1.00 89.25      B    C
ATOM   2434  HA  GLN E  59      -3.578   1.177  -6.536  1.00 89.25      B    H
ATOM   2435  C   GLN E  59      -5.003   2.703  -6.943  1.00 89.25      B    C
ATOM   2436  CB  GLN E  59      -2.546   3.053  -6.594  1.00 89.25      B    C
ATOM   2437  HB2 GLN E  59      -2.765   3.250  -5.544  1.00 89.25      B    H
ATOM   2438  HB3 GLN E  59      -2.605   3.997  -7.135  1.00 89.25      B    H
ATOM   2439  O   GLN E  59      -5.574   2.625  -5.863  1.00 89.25      B    O
ATOM   2440  CG  GLN E  59      -1.116   2.507  -6.700  1.00 89.25      B    C
ATOM   2441  HG2 GLN E  59      -1.068   1.528  -6.222  1.00 89.25      B    H
ATOM   2442  HG3 GLN E  59      -0.835   2.397  -7.747  1.00 89.25      B    H
ATOM   2443  CD  GLN E  59      -0.124   3.447  -6.028  1.00 89.25      B    C
ATOM   2444  NE2 GLN E  59       0.158   3.229  -4.766  1.00 89.25      B    N
ATOM   2445 HE21 GLN E  59      -0.372   2.516  -4.284  1.00 89.25      B    H
ATOM   2446 HE22 GLN E  59       0.709   3.915  -4.269  1.00 89.25      B    H
ATOM   2447  OE1 GLN E  59       0.393   4.392  -6.613  1.00 89.25      B    O
ATOM   2448  N   ILE E  60      -5.535   3.335  -7.991  1.00 84.74      B    N
ATOM   2449  H   ILE E  60      -5.041   3.315  -8.871  1.00 84.74      B    H
ATOM   2450  CA  ILE E  60      -6.834   4.002  -8.002  1.00 84.74      B    C
ATOM   2451  HA  ILE E  60      -7.495   3.467  -7.321  1.00 84.74      B    H
ATOM   2452  C   ILE E  60      -7.438   3.912  -9.408  1.00 84.74      B    C
ATOM   2453  CB  ILE E  60      -6.695   5.462  -7.497  1.00 84.74      B    C
ATOM   2454  HB  ILE E  60      -6.222   5.423  -6.516  1.00 84.74      B    H
ATOM   2455  O   ILE E  60      -6.728   3.734 -10.399  1.00 84.74      B    O
ATOM   2456  CG1 ILE E  60      -8.081   6.118  -7.317  1.00 84.74      B    C
ATOM   2457 HG12 ILE E  60      -8.506   6.336  -8.297  1.00 84.74      B    H
ATOM   2458 HG13 ILE E  60      -8.745   5.422  -6.805  1.00 84.74      B    H
ATOM   2459  CG2 ILE E  60      -5.805   6.317  -8.422  1.00 84.74      B    C
ATOM   2460 HG21 ILE E  60      -4.820   5.860  -8.510  1.00 84.74      B    H
ATOM   2461 HG22 ILE E  60      -6.254   6.401  -9.411  1.00 84.74      B    H
ATOM   2462 HG23 ILE E  60      -5.668   7.318  -8.013  1.00 84.74      B    H
ATOM   2463  CD1 ILE E  60      -8.069   7.428  -6.528  1.00 84.74      B    C
ATOM   2464 HD11 ILE E  60      -8.576   7.272  -5.575  1.00 84.74      B    H
ATOM   2465 HD12 ILE E  60      -8.601   8.196  -7.089  1.00 84.74      B    H
ATOM   2466 HD13 ILE E  60      -7.051   7.772  -6.348  1.00 84.74      B    H
ATOM   2467  N   VAL E  66      -8.759   4.052  -9.496  1.00 89.96      B    N
ATOM   2468  H   VAL E  66      -9.271   4.189  -8.637  1.00 89.96      B    H
ATOM   2469  CA  VAL E  66      -9.492   4.217 -10.758  1.00 89.96      B    C
ATOM   2470  HA  VAL E  66      -9.436   3.283 -11.317  1.00 89.96      B    H
ATOM   2471  C   VAL E  66      -8.862   5.322 -11.617  1.00 89.96      B    C
ATOM   2472  CB  VAL E  66     -10.976   4.517 -10.472  1.00 89.96      B    C
ATOM   2473  HB  VAL E  66     -11.056   5.446  -9.908  1.00 89.96      B    H
ATOM   2474  O   VAL E  66      -8.461   6.368 -11.110  1.00 89.96      B    O
ATOM   2475  CG1 VAL E  66     -11.819   4.638 -11.743  1.00 89.96      B    C
ATOM   2476 HG11 VAL E  66     -12.857   4.848 -11.485  1.00 89.96      B    H
ATOM   2477 HG12 VAL E  66     -11.462   5.457 -12.368  1.00 89.96      B    H
ATOM   2478 HG13 VAL E  66     -11.787   3.707 -12.309  1.00 89.96      B    H
ATOM   2479  CG2 VAL E  66     -11.593   3.382  -9.647  1.00 89.96      B    C
ATOM   2480 HG21 VAL E  66     -11.438   2.440 -10.173  1.00 89.96      B    H
ATOM   2481 HG22 VAL E  66     -12.662   3.554  -9.517  1.00 89.96      B    H
ATOM   2482 HG23 VAL E  66     -11.137   3.325  -8.658  1.00 89.96      B    H
ATOM   2483  N   ASN E  67      -8.796   5.079 -12.926  1.00 90.80      B    N
ATOM   2484  H   ASN E  67      -9.244   4.237 -13.257  1.00 90.80      B    H
ATOM   2485  CA  ASN E  67      -8.195   5.931 -13.955  1.00 90.80      B    C
ATOM   2486  HA  ASN E  67      -8.240   5.358 -14.881  1.00 90.80      B    H
ATOM   2487  C   ASN E  67      -6.692   6.227 -13.781  1.00 90.80      B    C
ATOM   2488  CB  ASN E  67      -9.064   7.183 -14.178  1.00 90.80      B    C
ATOM   2489  HB2 ASN E  67      -8.599   7.819 -14.932  1.00 90.80      B    H
ATOM   2490  HB3 ASN E  67      -9.133   7.753 -13.252  1.00 90.80      B    H
ATOM   2491  O   ASN E  67      -6.170   7.118 -14.447  1.00 90.80      B    O
ATOM   2492  CG  ASN E  67     -10.451   6.839 -14.685  1.00 90.80      B    C
ATOM   2493  ND2 ASN E  67     -11.477   7.496 -14.199  1.00 90.80      B    N
ATOM   2494 HD21 ASN E  67     -12.380   7.215 -14.553  1.00 90.80      B    H
ATOM   2495 HD22 ASN E  67     -11.354   8.208 -13.494  1.00 90.80      B    H
ATOM   2496  OD1 ASN E  67     -10.632   5.979 -15.529  1.00 90.80      B    O
ATOM   2497  N   ASP E  68      -5.976   5.466 -12.949  1.00 90.45      B    N
ATOM   2498  H   ASP E  68      -6.450   4.804 -12.351  1.00 90.45      B    H
ATOM   2499  CA  ASP E  68      -4.514   5.505 -12.871  1.00 90.45      B    C
ATOM   2500  HA  ASP E  68      -4.122   6.042 -13.735  1.00 90.45      B    H
ATOM   2501  C   ASP E  68      -3.936   4.089 -12.895  1.00 90.45      B    C
ATOM   2502  CB  ASP E  68      -4.056   6.259 -11.619  1.00 90.45      B    C
ATOM   2503  HB2 ASP E  68      -4.574   7.217 -11.560  1.00 90.45      B    H
ATOM   2504  HB3 ASP E  68      -4.312   5.671 -10.737  1.00 90.45      B    H
ATOM   2505  O   ASP E  68      -4.366   3.203 -12.155  1.00 90.45      B    O
ATOM   2506  CG  ASP E  68      -2.543   6.502 -11.636  1.00 90.45      B    C
ATOM   2507  OD1 ASP E  68      -1.771   5.542 -11.400  1.00 90.45      B    O
ATOM   2508  OD2 ASP E  68      -2.125   7.651 -11.894  1.00 90.45      B    O
ATOM   2509  N   PHE E  69      -2.945   3.862 -13.749  1.00 94.82      B    N
ATOM   2510  H   PHE E  69      -2.605   4.623 -14.319  1.00 94.82      B    H
ATOM   2511  CA  PHE E  69      -2.199   2.613 -13.799  1.00 94.82      B    C
ATOM   2512  HA  PHE E  69      -2.175   2.189 -12.795  1.00 94.82      B    H
ATOM   2513  C   PHE E  69      -0.750   2.870 -14.202  1.00 94.82      B    C
ATOM   2514  CB  PHE E  69      -2.891   1.602 -14.723  1.00 94.82      B    C
ATOM   2515  HB2 PHE E  69      -3.823   1.289 -14.254  1.00 94.82      B    H
ATOM   2516  HB3 PHE E  69      -2.266   0.714 -14.822  1.00 94.82      B    H
ATOM   2517  O   PHE E  69      -0.425   3.803 -14.932  1.00 94.82      B    O
ATOM   2518  CG  PHE E  69      -3.217   2.141 -16.100  1.00 94.82      B    C
ATOM   2519  CD1 PHE E  69      -4.499   2.660 -16.359  1.00 94.82      B    C
ATOM   2520  HD1 PHE E  69      -5.247   2.673 -15.579  1.00 94.82      B    H
ATOM   2521  CD2 PHE E  69      -2.237   2.151 -17.109  1.00 94.82      B    C
ATOM   2522  HD2 PHE E  69      -1.248   1.766 -16.910  1.00 94.82      B    H
ATOM   2523  CE1 PHE E  69      -4.803   3.182 -17.627  1.00 94.82      B    C
ATOM   2524  HE1 PHE E  69      -5.782   3.592 -17.826  1.00 94.82      B    H
ATOM   2525  CE2 PHE E  69      -2.544   2.668 -18.380  1.00 94.82      B    C
ATOM   2526  HE2 PHE E  69      -1.795   2.674 -19.158  1.00 94.82      B    H
ATOM   2527  CZ  PHE E  69      -3.827   3.180 -18.638  1.00 94.82      B    C
ATOM   2528  HZ  PHE E  69      -4.067   3.572 -19.616  1.00 94.82      B    H
ATOM   2529  N   GLN E  70       0.129   2.009 -13.712  1.00 94.36      B    N
ATOM   2530  H   GLN E  70      -0.232   1.255 -13.144  1.00 94.36      B    H
ATOM   2531  CA  GLN E  70       1.572   2.129 -13.788  1.00 94.36      B    C
ATOM   2532  HA  GLN E  70       1.841   2.957 -14.444  1.00 94.36      B    H
ATOM   2533  C   GLN E  70       2.176   0.850 -14.359  1.00 94.36      B    C
ATOM   2534  CB  GLN E  70       2.120   2.405 -12.383  1.00 94.36      B    C
ATOM   2535  HB2 GLN E  70       3.209   2.437 -12.418  1.00 94.36      B    H
ATOM   2536  HB3 GLN E  70       1.807   1.580 -11.743  1.00 94.36      B    H
ATOM   2537  O   GLN E  70       1.709  -0.263 -14.095  1.00 94.36      B    O
ATOM   2538  CG  GLN E  70       1.597   3.699 -11.742  1.00 94.36      B    C
ATOM   2539  HG2 GLN E  70       0.528   3.603 -11.550  1.00 94.36      B    H
ATOM   2540  HG3 GLN E  70       2.092   3.847 -10.783  1.00 94.36      B    H
ATOM   2541  CD  GLN E  70       1.846   4.922 -12.612  1.00 94.36      B    C
ATOM   2542  NE2 GLN E  70       0.883   5.809 -12.744  1.00 94.36      B    N
ATOM   2543 HE21 GLN E  70      -0.031   5.646 -12.345  1.00 94.36      B    H
ATOM   2544 HE22 GLN E  70       0.981   6.491 -13.483  1.00 94.36      B    H
ATOM   2545  OE1 GLN E  70       2.922   5.105 -13.161  1.00 94.36      B    O
ATOM   2546  N   LYS E  71       3.245   1.015 -15.140  1.00 96.08      B    N
ATOM   2547  H   LYS E  71       3.599   1.952 -15.265  1.00 96.08      B    H
ATOM   2548  CA  LYS E  71       3.958  -0.100 -15.765  1.00 96.08      B    C
ATOM   2549  HA  LYS E  71       3.224  -0.755 -16.234  1.00 96.08      B    H
ATOM   2550  C   LYS E  71       4.694  -0.934 -14.715  1.00 96.08      B    C
ATOM   2551  CB  LYS E  71       4.911   0.410 -16.857  1.00 96.08      B    C
ATOM   2552  HB2 LYS E  71       5.542  -0.415 -17.187  1.00 96.08      B    H
ATOM   2553  HB3 LYS E  71       5.556   1.187 -16.447  1.00 96.08      B    H
ATOM   2554  O   LYS E  71       5.404  -0.418 -13.848  1.00 96.08      B    O
ATOM   2555  CG  LYS E  71       4.137   0.957 -18.067  1.00 96.08      B    C
ATOM   2556  HG2 LYS E  71       3.491   0.166 -18.447  1.00 96.08      B    H
ATOM   2557  HG3 LYS E  71       3.520   1.801 -17.758  1.00 96.08      B    H
ATOM   2558  CD  LYS E  71       5.068   1.403 -19.200  1.00 96.08      B    C
ATOM   2559  HD2 LYS E  71       5.715   2.203 -18.839  1.00 96.08      B    H
ATOM   2560  HD3 LYS E  71       5.683   0.558 -19.510  1.00 96.08      B    H
ATOM   2561  CE  LYS E  71       4.235   1.901 -20.388  1.00 96.08      B    C
ATOM   2562  HE2 LYS E  71       3.553   1.105 -20.689  1.00 96.08      B    H
ATOM   2563  HE3 LYS E  71       3.627   2.744 -20.060  1.00 96.08      B    H
ATOM   2564  NZ  LYS E  71       5.091   2.300 -21.535  1.00 96.08      B    N
ATOM   2565  HZ1 LYS E  71       4.520   2.617 -22.305  1.00 96.08      B    H
ATOM   2566  HZ2 LYS E  71       5.716   3.049 -21.273  1.00 96.08      B    H
ATOM   2567  HZ3 LYS E  71       5.642   1.517 -21.856  1.00 96.08      B    H
ATOM   2568  N   GLY E  72       4.536  -2.244 -14.827  1.00 95.69      B    N
ATOM   2569  H   GLY E  72       3.922  -2.585 -15.552  1.00 95.69      B    H
ATOM   2570  CA  GLY E  72       5.412  -3.221 -14.206  1.00 95.69      B    C
ATOM   2571  HA2 GLY E  72       4.903  -4.185 -14.202  1.00 95.69      B    H
ATOM   2572  HA3 GLY E  72       5.629  -2.936 -13.177  1.00 95.69      B    H
ATOM   2573  C   GLY E  72       6.728  -3.365 -14.970  1.00 95.69      B    C
ATOM   2574  O   GLY E  72       7.090  -2.531 -15.797  1.00 95.69      B    O
ATOM   2575  N   ASP E  73       7.450  -4.437 -14.675  1.00 94.09      B    N
ATOM   2576  H   ASP E  73       7.039  -5.154 -14.094  1.00 94.09      B    H
ATOM   2577  CA  ASP E  73       8.780  -4.692 -15.235  1.00 94.09      B    C
ATOM   2578  HA  ASP E  73       9.309  -3.744 -15.332  1.00 94.09      B    H
ATOM   2579  C   ASP E  73       8.713  -5.308 -16.646  1.00 94.09      B    C
ATOM   2580  CB  ASP E  73       9.569  -5.566 -14.245  1.00 94.09      B    C
ATOM   2581  HB2 ASP E  73      10.589  -5.686 -14.610  1.00 94.09      B    H
ATOM   2582  HB3 ASP E  73       9.105  -6.551 -14.198  1.00 94.09      B    H
ATOM   2583  O   ASP E  73       9.695  -5.273 -17.379  1.00 94.09      B    O
ATOM   2584  CG  ASP E  73       9.614  -4.956 -12.832  1.00 94.09      B    C
ATOM   2585  OD1 ASP E  73       9.821  -3.723 -12.702  1.00 94.09      B    O
ATOM   2586  OD2 ASP E  73       9.342  -5.684 -11.851  1.00 94.09      B    O
ATOM   2587  N   ILE E  74       7.555  -5.853 -17.041  1.00 96.22      B    N
ATOM   2588  H   ILE E  74       6.803  -5.876 -16.367  1.00 96.22      B    H
ATOM   2589  CA  ILE E  74       7.326  -6.502 -18.346  1.00 96.22      B    C
ATOM   2590  HA  ILE E  74       8.154  -6.243 -19.006  1.00 96.22      B    H
ATOM   2591  C   ILE E  74       6.072  -5.967 -19.057  1.00 96.22      B    C
ATOM   2592  CB  ILE E  74       7.321  -8.040 -18.212  1.00 96.22      B    C
ATOM   2593  HB  ILE E  74       7.092  -8.458 -19.193  1.00 96.22      B    H
ATOM   2594  O   ILE E  74       5.301  -6.723 -19.638  1.00 96.22      B    O
ATOM   2595  CG1 ILE E  74       6.257  -8.528 -17.205  1.00 96.22      B    C
ATOM   2596 HG12 ILE E  74       6.634  -8.418 -16.189  1.00 96.22      B    H
ATOM   2597 HG13 ILE E  74       5.358  -7.918 -17.293  1.00 96.22      B    H
ATOM   2598  CG2 ILE E  74       8.716  -8.554 -17.819  1.00 96.22      B    C
ATOM   2599 HG21 ILE E  74       8.981  -8.212 -16.819  1.00 96.22      B    H
ATOM   2600 HG22 ILE E  74       8.723  -9.644 -17.843  1.00 96.22      B    H
ATOM   2601 HG23 ILE E  74       9.456  -8.177 -18.525  1.00 96.22      B    H
ATOM   2602  CD1 ILE E  74       5.843  -9.982 -17.435  1.00 96.22      B    C
ATOM   2603 HD11 ILE E  74       5.381 -10.084 -18.417  1.00 96.22      B    H
ATOM   2604 HD12 ILE E  74       6.705 -10.645 -17.371  1.00 96.22      B    H
ATOM   2605 HD13 ILE E  74       5.117 -10.261 -16.671  1.00 96.22      B    H
ATOM   2606  N   ALA E  75       5.841  -4.656 -18.982  1.00 97.33      B    N
ATOM   2607  H   ALA E  75       6.496  -4.090 -18.462  1.00 97.33      B    H
ATOM   2608  CA  ALA E  75       4.646  -4.008 -19.534  1.00 97.33      B    C
ATOM   2609  HA  ALA E  75       3.766  -4.554 -19.195  1.00 97.33      B    H
ATOM   2610  C   ALA E  75       4.589  -3.958 -21.078  1.00 97.33      B    C
ATOM   2611  CB  ALA E  75       4.590  -2.592 -18.956  1.00 97.33      B    C
ATOM   2612  HB1 ALA E  75       4.629  -2.630 -17.867  1.00 97.33      B    H
ATOM   2613  HB2 ALA E  75       3.660  -2.114 -19.262  1.00 97.33      B    H
ATOM   2614  HB3 ALA E  75       5.434  -2.008 -19.324  1.00 97.33      B    H
ATOM   2615  O   ALA E  75       3.548  -3.624 -21.644  1.00 97.33      B    O
ATOM   2616  N   GLU E  76       5.698  -4.228 -21.770  1.00 95.78      B    N
ATOM   2617  H   GLU E  76       6.512  -4.563 -21.274  1.00 95.78      B    H
ATOM   2618  CA  GLU E  76       5.765  -4.186 -23.233  1.00 95.78      B    C
ATOM   2619  HA  GLU E  76       5.382  -3.220 -23.561  1.00 95.78      B    H
ATOM   2620  C   GLU E  76       4.899  -5.280 -23.872  1.00 95.78      B    C
ATOM   2621  CB  GLU E  76       7.226  -4.281 -23.682  1.00 95.78      B    C
ATOM   2622  HB2 GLU E  76       7.630  -5.254 -23.402  1.00 95.78      B    H
ATOM   2623  HB3 GLU E  76       7.788  -3.504 -23.165  1.00 95.78      B    H
ATOM   2624  O   GLU E  76       4.934  -6.435 -23.455  1.00 95.78      B    O
ATOM   2625  CG  GLU E  76       7.368  -4.073 -25.197  1.00 95.78      B    C
ATOM   2626  HG2 GLU E  76       6.885  -4.901 -25.717  1.00 95.78      B    H
ATOM   2627  HG3 GLU E  76       6.846  -3.155 -25.467  1.00 95.78      B    H
ATOM   2628  CD  GLU E  76       8.829  -3.978 -25.654  1.00 95.78      B    C
ATOM   2629  OE1 GLU E  76       9.016  -3.632 -26.838  1.00 95.78      B    O
ATOM   2630  OE2 GLU E  76       9.726  -4.224 -24.817  1.00 95.78      B    O
ATOM   2631  N   GLY E  77       4.112  -4.907 -24.887  1.00 95.59      B    N
ATOM   2632  H   GLY E  77       4.192  -3.958 -25.224  1.00 95.59      B    H
ATOM   2633  CA  GLY E  77       3.127  -5.782 -25.535  1.00 95.59      B    C
ATOM   2634  HA2 GLY E  77       3.589  -6.730 -25.808  1.00 95.59      B    H
ATOM   2635  HA3 GLY E  77       2.803  -5.296 -26.455  1.00 95.59      B    H
ATOM   2636  C   GLY E  77       1.869  -6.058 -24.702  1.00 95.59      B    C
ATOM   2637  O   GLY E  77       1.152  -7.027 -24.955  1.00 95.59      B    O
ATOM   2638  N   TYR E  78       1.581  -5.190 -23.733  1.00 97.91      B    N
ATOM   2639  H   TYR E  78       2.245  -4.460 -23.518  1.00 97.91      B    H
ATOM   2640  CA  TYR E  78       0.341  -5.199 -22.969  1.00 97.91      B    C
ATOM   2641  HA  TYR E  78      -0.378  -5.859 -23.455  1.00 97.91      B    H
ATOM   2642  C   TYR E  78      -0.271  -3.805 -22.890  1.00 97.91      B    C
ATOM   2643  CB  TYR E  78       0.593  -5.727 -21.557  1.00 97.91      B    C
ATOM   2644  HB2 TYR E  78       1.273  -5.051 -21.039  1.00 97.91      B    H
ATOM   2645  HB3 TYR E  78      -0.353  -5.717 -21.016  1.00 97.91      B    H
ATOM   2646  O   TYR E  78       0.436  -2.794 -22.853  1.00 97.91      B    O
ATOM   2647  CG  TYR E  78       1.174  -7.118 -21.521  1.00 97.91      B    C
ATOM   2648  CD1 TYR E  78       0.332  -8.243 -21.560  1.00 97.91      B    C
ATOM   2649  HD1 TYR E  78      -0.739  -8.113 -21.621  1.00 97.91      B    H
ATOM   2650  CD2 TYR E  78       2.570  -7.273 -21.477  1.00 97.91      B    C
ATOM   2651  HD2 TYR E  78       3.216  -6.408 -21.468  1.00 97.91      B    H
ATOM   2652  CE1 TYR E  78       0.897  -9.529 -21.539  1.00 97.91      B    C
ATOM   2653  HE1 TYR E  78       0.271 -10.408 -21.601  1.00 97.91      B    H
ATOM   2654  CE2 TYR E  78       3.137  -8.552 -21.470  1.00 97.91      B    C
ATOM   2655  HE2 TYR E  78       4.212  -8.655 -21.462  1.00 97.91      B    H
ATOM   2656  OH  TYR E  78       2.854 -10.900 -21.561  1.00 97.91      B    O
ATOM   2657  HH  TYR E  78       3.749 -10.793 -21.891  1.00 97.91      B    H
ATOM   2658  CZ  TYR E  78       2.296  -9.677 -21.497  1.00 97.91      B    C
ATOM   2659  N   SER E  79      -1.593  -3.756 -22.779  1.00 97.50      B    N
ATOM   2660  H   SER E  79      -2.119  -4.615 -22.852  1.00 97.50      B    H
ATOM   2661  CA  SER E  79      -2.333  -2.555 -22.398  1.00 97.50      B    C
ATOM   2662  HA  SER E  79      -1.647  -1.861 -21.912  1.00 97.50      B    H
ATOM   2663  C   SER E  79      -3.410  -2.895 -21.372  1.00 97.50      B    C
ATOM   2664  CB  SER E  79      -2.905  -1.839 -23.626  1.00 97.50      B    C
ATOM   2665  HB2 SER E  79      -3.415  -0.931 -23.303  1.00 97.50      B    H
ATOM   2666  HB3 SER E  79      -2.084  -1.558 -24.285  1.00 97.50      B    H
ATOM   2667  O   SER E  79      -3.890  -4.024 -21.303  1.00 97.50      B    O
ATOM   2668  OG  SER E  79      -3.813  -2.649 -24.340  1.00 97.50      B    O
ATOM   2669  HG  SER E  79      -4.181  -2.135 -25.063  1.00 97.50      B    H
ATOM   2670  N   VAL E  80      -3.769  -1.922 -20.543  1.00 98.13      B    N
ATOM   2671  H   VAL E  80      -3.389  -0.995 -20.672  1.00 98.13      B    H
ATOM   2672  CA  VAL E  80      -4.782  -2.058 -19.489  1.00 98.13      B    C
ATOM   2673  HA  VAL E  80      -5.414  -2.921 -19.698  1.00 98.13      B    H
ATOM   2674  C   VAL E  80      -5.688  -0.830 -19.487  1.00 98.13      B    C
ATOM   2675  CB  VAL E  80      -4.149  -2.255 -18.094  1.00 98.13      B    C
ATOM   2676  HB  VAL E  80      -4.953  -2.240 -17.358  1.00 98.13      B    H
ATOM   2677  O   VAL E  80      -5.295   0.229 -19.976  1.00 98.13      B    O
ATOM   2678  CG1 VAL E  80      -3.438  -3.603 -17.955  1.00 98.13      B    C
ATOM   2679 HG11 VAL E  80      -3.074  -3.720 -16.934  1.00 98.13      B    H
ATOM   2680 HG12 VAL E  80      -4.152  -4.403 -18.151  1.00 98.13      B    H
ATOM   2681 HG13 VAL E  80      -2.604  -3.671 -18.653  1.00 98.13      B    H
ATOM   2682  CG2 VAL E  80      -3.149  -1.150 -17.730  1.00 98.13      B    C
ATOM   2683 HG21 VAL E  80      -2.800  -1.290 -16.707  1.00 98.13      B    H
ATOM   2684 HG22 VAL E  80      -3.637  -0.178 -17.797  1.00 98.13      B    H
ATOM   2685 HG23 VAL E  80      -2.292  -1.169 -18.403  1.00 98.13      B    H
ATOM   2686  N   SER E  81      -6.876  -0.958 -18.904  1.00 97.60      B    N
ATOM   2687  H   SER E  81      -7.158  -1.864 -18.557  1.00 97.60      B    H
ATOM   2688  CA  SER E  81      -7.729   0.176 -18.536  1.00 97.60      B    C
ATOM   2689  HA  SER E  81      -7.125   1.084 -18.546  1.00 97.60      B    H
ATOM   2690  C   SER E  81      -8.252  -0.012 -17.114  1.00 97.60      B    C
ATOM   2691  CB  SER E  81      -8.873   0.378 -19.540  1.00 97.60      B    C
ATOM   2692  HB2 SER E  81      -8.466   0.421 -20.550  1.00 97.60      B    H
ATOM   2693  HB3 SER E  81      -9.362   1.329 -19.328  1.00 97.60      B    H
ATOM   2694  O   SER E  81      -8.408  -1.139 -16.654  1.00 97.60      B    O
ATOM   2695  OG  SER E  81      -9.837  -0.651 -19.461  1.00 97.60      B    O
ATOM   2696  HG  SER E  81     -10.602  -0.378 -19.973  1.00 97.60      B    H
ATOM   2697  N   ARG E  82      -8.500   1.085 -16.390  1.00 97.23      B    N
ATOM   2698  H   ARG E  82      -8.358   1.985 -16.827  1.00 97.23      B    H
ATOM   2699  CA  ARG E  82      -9.057   1.056 -15.026  1.00 97.23      B    C
ATOM   2700  HA  ARG E  82      -9.502   0.075 -14.858  1.00 97.23      B    H
ATOM   2701  C   ARG E  82     -10.208   2.048 -14.888  1.00 97.23      B    C
ATOM   2702  CB  ARG E  82      -7.953   1.270 -13.969  1.00 97.23      B    C
ATOM   2703  HB2 ARG E  82      -7.633   2.311 -13.985  1.00 97.23      B    H
ATOM   2704  HB3 ARG E  82      -7.085   0.653 -14.203  1.00 97.23      B    H
ATOM   2705  O   ARG E  82     -10.158   2.950 -14.065  1.00 97.23      B    O
ATOM   2706  CG  ARG E  82      -8.461   0.913 -12.557  1.00 97.23      B    C
ATOM   2707  HG2 ARG E  82      -9.489   1.246 -12.415  1.00 97.23      B    H
ATOM   2708  HG3 ARG E  82      -7.854   1.430 -11.813  1.00 97.23      B    H
ATOM   2709  CD  ARG E  82      -8.413  -0.595 -12.301  1.00 97.23      B    C
ATOM   2710  HD2 ARG E  82      -7.376  -0.928 -12.316  1.00 97.23      B    H
ATOM   2711  HD3 ARG E  82      -8.946  -1.110 -13.101  1.00 97.23      B    H
ATOM   2712  NE  ARG E  82      -9.031  -0.948 -11.016  1.00 97.23      B    N
ATOM   2713  HE  ARG E  82      -9.999  -1.237 -11.048  1.00 97.23      B    H
ATOM   2714  NH1 ARG E  82      -7.209  -0.569  -9.649  1.00 97.23      B    N
ATOM   2715 HH11 ARG E  82      -6.707  -0.108 -10.394  1.00 97.23      B    H
ATOM   2716 HH12 ARG E  82      -6.896  -0.436  -8.698  1.00 97.23      B    H
ATOM   2717  NH2 ARG E  82      -9.101  -1.212  -8.755  1.00 97.23      B    N
ATOM   2718 HH21 ARG E  82     -10.044  -1.571  -8.805  1.00 97.23      B    H
ATOM   2719 HH22 ARG E  82      -8.659  -1.060  -7.859  1.00 97.23      B    H
ATOM   2720  CZ  ARG E  82      -8.445  -0.922  -9.833  1.00 97.23      B    C
ATOM   2721  N   GLU E  83     -11.232   1.901 -15.717  1.00 96.39      B    N
ATOM   2722  H   GLU E  83     -11.194   1.169 -16.412  1.00 96.39      B    H
ATOM   2723  CA  GLU E  83     -12.379   2.824 -15.735  1.00 96.39      B    C
ATOM   2724  HA  GLU E  83     -12.027   3.855 -15.737  1.00 96.39      B    H
ATOM   2725  C   GLU E  83     -13.305   2.662 -14.520  1.00 96.39      B    C
ATOM   2726  CB  GLU E  83     -13.186   2.584 -17.014  1.00 96.39      B    C
ATOM   2727  HB2 GLU E  83     -13.476   1.534 -17.050  1.00 96.39      B    H
ATOM   2728  HB3 GLU E  83     -14.088   3.194 -16.980  1.00 96.39      B    H
ATOM   2729  O   GLU E  83     -14.004   3.598 -14.137  1.00 96.39      B    O
ATOM   2730  CG  GLU E  83     -12.394   2.944 -18.279  1.00 96.39      B    C
ATOM   2731  HG2 GLU E  83     -11.448   2.403 -18.277  1.00 96.39      B    H
ATOM   2732  HG3 GLU E  83     -12.173   4.011 -18.264  1.00 96.39      B    H
ATOM   2733  CD  GLU E  83     -13.151   2.593 -19.566  1.00 96.39      B    C
ATOM   2734  OE1 GLU E  83     -12.490   2.642 -20.626  1.00 96.39      B    O
ATOM   2735  OE2 GLU E  83     -14.345   2.224 -19.479  1.00 96.39      B    O
ATOM   2736  N   LYS E  84     -13.308   1.475 -13.899  1.00 96.33      B    N
ATOM   2737  H   LYS E  84     -12.661   0.775 -14.232  1.00 96.33      B    H
ATOM   2738  CA  LYS E  84     -14.120   1.139 -12.722  1.00 96.33      B    C
ATOM   2739  HA  LYS E  84     -14.561   2.051 -12.321  1.00 96.33      B    H
ATOM   2740  C   LYS E  84     -13.249   0.542 -11.623  1.00 96.33      B    C
ATOM   2741  CB  LYS E  84     -15.255   0.180 -13.109  1.00 96.33      B    C
ATOM   2742  HB2 LYS E  84     -14.830  -0.729 -13.535  1.00 96.33      B    H
ATOM   2743  HB3 LYS E  84     -15.805  -0.090 -12.207  1.00 96.33      B    H
ATOM   2744  O   LYS E  84     -12.204  -0.050 -11.897  1.00 96.33      B    O
ATOM   2745  CG  LYS E  84     -16.240   0.805 -14.107  1.00 96.33      B    C
ATOM   2746  HG2 LYS E  84     -16.639   1.731 -13.691  1.00 96.33      B    H
ATOM   2747  HG3 LYS E  84     -15.726   1.027 -15.042  1.00 96.33      B    H
ATOM   2748  CD  LYS E  84     -17.393  -0.163 -14.391  1.00 96.33      B    C
ATOM   2749  HD2 LYS E  84     -16.984  -1.099 -14.771  1.00 96.33      B    H
ATOM   2750  HD3 LYS E  84     -17.933  -0.358 -13.465  1.00 96.33      B    H
ATOM   2751  CE  LYS E  84     -18.335   0.449 -15.430  1.00 96.33      B    C
ATOM   2752  HE2 LYS E  84     -17.756   0.692 -16.321  1.00 96.33      B    H
ATOM   2753  HE3 LYS E  84     -18.738   1.380 -15.031  1.00 96.33      B    H
ATOM   2754  NZ  LYS E  84     -19.432  -0.489 -15.772  1.00 96.33      B    N
ATOM   2755  HZ1 LYS E  84     -19.968  -0.715 -14.946  1.00 96.33      B    H
ATOM   2756  HZ2 LYS E  84     -20.044  -0.079 -16.463  1.00 96.33      B    H
ATOM   2757  HZ3 LYS E  84     -19.049  -1.344 -16.149  1.00 96.33      B    H
ATOM   2758  N   LYS E  85     -13.683   0.667 -10.368  1.00 92.44      B    N
ATOM   2759  H   LYS E  85     -14.608   1.042 -10.214  1.00 92.44      B    H
ATOM   2760  CA  LYS E  85     -12.932   0.147  -9.214  1.00 92.44      B    C
ATOM   2761  HA  LYS E  85     -11.902   0.498  -9.265  1.00 92.44      B    H
ATOM   2762  C   LYS E  85     -12.864  -1.379  -9.227  1.00 92.44      B    C
ATOM   2763  CB  LYS E  85     -13.574   0.689  -7.928  1.00 92.44      B    C
ATOM   2764  HB2 LYS E  85     -14.597   0.324  -7.837  1.00 92.44      B    H
ATOM   2765  HB3 LYS E  85     -13.597   1.778  -7.974  1.00 92.44      B    H
ATOM   2766  O   LYS E  85     -11.838  -1.962  -8.875  1.00 92.44      B    O
ATOM   2767  CG  LYS E  85     -12.769   0.259  -6.698  1.00 92.44      B    C
ATOM   2768  HG2 LYS E  85     -12.875  -0.817  -6.561  1.00 92.44      B    H
ATOM   2769  HG3 LYS E  85     -11.716   0.489  -6.862  1.00 92.44      B    H
ATOM   2770  CD  LYS E  85     -13.233   0.969  -5.424  1.00 92.44      B    C
ATOM   2771  HD2 LYS E  85     -13.045   2.039  -5.509  1.00 92.44      B    H
ATOM   2772  HD3 LYS E  85     -14.293   0.784  -5.252  1.00 92.44      B    H
ATOM   2773  CE  LYS E  85     -12.404   0.376  -4.288  1.00 92.44      B    C
ATOM   2774  HE2 LYS E  85     -11.353   0.379  -4.579  1.00 92.44      B    H
ATOM   2775  HE3 LYS E  85     -12.711  -0.661  -4.154  1.00 92.44      B    H
ATOM   2776  NZ  LYS E  85     -12.536   1.104  -3.012  1.00 92.44      B    N
ATOM   2777  HZ1 LYS E  85     -13.506   1.271  -2.788  1.00 92.44      B    H
ATOM   2778  HZ2 LYS E  85     -12.128   0.536  -2.283  1.00 92.44      B    H
ATOM   2779  HZ3 LYS E  85     -11.963   1.935  -3.052  1.00 92.44      B    H
ATOM   2780  N   GLU E  87     -13.934  -2.010  -9.682  1.00 96.99      B    N
ATOM   2781  H   GLU E  87     -14.741  -1.449  -9.912  1.00 96.99      B    H
ATOM   2782  CA  GLU E  87     -14.130  -3.454  -9.669  1.00 96.99      B    C
ATOM   2783  HA  GLU E  87     -13.790  -3.866  -8.719  1.00 96.99      B    H
ATOM   2784  C   GLU E  87     -13.351  -4.151 -10.782  1.00 96.99      B    C
ATOM   2785  CB  GLU E  87     -15.627  -3.788  -9.812  1.00 96.99      B    C
ATOM   2786  HB2 GLU E  87     -15.975  -3.488 -10.801  1.00 96.99      B    H
ATOM   2787  HB3 GLU E  87     -15.736  -4.871  -9.752  1.00 96.99      B    H
ATOM   2788  O   GLU E  87     -13.040  -5.322 -10.628  1.00 96.99      B    O
ATOM   2789  CG  GLU E  87     -16.536  -3.166  -8.733  1.00 96.99      B    C
ATOM   2790  HG2 GLU E  87     -17.516  -3.638  -8.805  1.00 96.99      B    H
ATOM   2791  HG3 GLU E  87     -16.123  -3.406  -7.753  1.00 96.99      B    H
ATOM   2792  CD  GLU E  87     -16.719  -1.642  -8.865  1.00 96.99      B    C
ATOM   2793  OE1 GLU E  87     -16.968  -0.998  -7.828  1.00 96.99      B    O
ATOM   2794  OE2 GLU E  87     -16.512  -1.099  -9.981  1.00 96.99      B    O
ATOM   2795  N   SER E  88     -13.031  -3.463 -11.884  1.00 98.19      B    N
ATOM   2796  H   SER E  88     -13.202  -2.468 -11.895  1.00 98.19      B    H
ATOM   2797  CA  SER E  88     -12.548  -4.091 -13.119  1.00 98.19      B    C
ATOM   2798  HA  SER E  88     -12.456  -5.165 -12.959  1.00 98.19      B    H
ATOM   2799  C   SER E  88     -11.183  -3.559 -13.549  1.00 98.19      B    C
ATOM   2800  CB  SER E  88     -13.575  -3.891 -14.235  1.00 98.19      B    C
ATOM   2801  HB2 SER E  88     -13.586  -2.843 -14.534  1.00 98.19      B    H
ATOM   2802  HB3 SER E  88     -14.565  -4.164 -13.870  1.00 98.19      B    H
ATOM   2803  O   SER E  88     -10.967  -2.348 -13.599  1.00 98.19      B    O
ATOM   2804  OG  SER E  88     -13.261  -4.698 -15.351  1.00 98.19      B    O
ATOM   2805  HG  SER E  88     -13.859  -5.449 -15.350  1.00 98.19      B    H
ATOM   2806  N   PHE E  89     -10.270  -4.468 -13.894  1.00 98.59      B    N
ATOM   2807  H   PHE E  89     -10.527  -5.442 -13.811  1.00 98.59      B    H
ATOM   2808  CA  PHE E  89      -8.957  -4.136 -14.447  1.00 98.59      B    C
ATOM   2809  HA  PHE E  89      -9.006  -3.127 -14.856  1.00 98.59      B    H
ATOM   2810  C   PHE E  89      -8.617  -5.080 -15.609  1.00 98.59      B    C
ATOM   2811  CB  PHE E  89      -7.909  -4.149 -13.313  1.00 98.59      B    C
ATOM   2812  HB2 PHE E  89      -7.790  -5.171 -12.952  1.00 98.59      B    H
ATOM   2813  HB3 PHE E  89      -8.303  -3.561 -12.484  1.00 98.59      B    H
ATOM   2814  O   PHE E  89      -7.865  -6.033 -15.415  1.00 98.59      B    O
ATOM   2815  CG  PHE E  89      -6.541  -3.567 -13.648  1.00 98.59      B    C
ATOM   2816  CD1 PHE E  89      -5.366  -4.158 -13.145  1.00 98.59      B    C
ATOM   2817  HD1 PHE E  89      -5.427  -5.067 -12.564  1.00 98.59      B    H
ATOM   2818  CD2 PHE E  89      -6.438  -2.376 -14.389  1.00 98.59      B    C
ATOM   2819  HD2 PHE E  89      -7.332  -1.878 -14.734  1.00 98.59      B    H
ATOM   2820  CE1 PHE E  89      -4.112  -3.562 -13.385  1.00 98.59      B    C
ATOM   2821  HE1 PHE E  89      -3.218  -4.015 -12.983  1.00 98.59      B    H
ATOM   2822  CE2 PHE E  89      -5.191  -1.787 -14.646  1.00 98.59      B    C
ATOM   2823  HE2 PHE E  89      -5.137  -0.871 -15.215  1.00 98.59      B    H
ATOM   2824  CZ  PHE E  89      -4.025  -2.379 -14.139  1.00 98.59      B    C
ATOM   2825  HZ  PHE E  89      -3.066  -1.912 -14.312  1.00 98.59      B    H
ATOM   2826  N   PRO E  90      -9.197  -4.899 -16.808  1.00 98.63      B    N
ATOM   2827  CA  PRO E  90      -8.905  -5.753 -17.958  1.00 98.63      B    C
ATOM   2828  HA  PRO E  90      -9.055  -6.796 -17.680  1.00 98.63      B    H
ATOM   2829  C   PRO E  90      -7.465  -5.580 -18.467  1.00 98.63      B    C
ATOM   2830  CB  PRO E  90      -9.938  -5.370 -19.022  1.00 98.63      B    C
ATOM   2831  HB2 PRO E  90     -10.836  -5.974 -18.893  1.00 98.63      B    H
ATOM   2832  HB3 PRO E  90      -9.549  -5.477 -20.034  1.00 98.63      B    H
ATOM   2833  O   PRO E  90      -6.930  -4.470 -18.509  1.00 98.63      B    O
ATOM   2834  CG  PRO E  90     -10.250  -3.911 -18.689  1.00 98.63      B    C
ATOM   2835  HG2 PRO E  90     -11.224  -3.603 -19.067  1.00 98.63      B    H
ATOM   2836  HG3 PRO E  90      -9.459  -3.271 -19.081  1.00 98.63      B    H
ATOM   2837  CD  PRO E  90     -10.204  -3.908 -17.164  1.00 98.63      B    C
ATOM   2838  HD2 PRO E  90      -9.968  -2.911 -16.791  1.00 98.63      B    H
ATOM   2839  HD3 PRO E  90     -11.171  -4.224 -16.773  1.00 98.63      B    H
ATOM   2840  N   LEU E  91      -6.860  -6.687 -18.909  1.00 98.33      B    N
ATOM   2841  H   LEU E  91      -7.379  -7.552 -18.853  1.00 98.33      B    H
ATOM   2842  CA  LEU E  91      -5.539  -6.740 -19.541  1.00 98.33      B    C
ATOM   2843  HA  LEU E  91      -5.091  -5.746 -19.540  1.00 98.33      B    H
ATOM   2844  C   LEU E  91      -5.663  -7.197 -20.988  1.00 98.33      B    C
ATOM   2845  CB  LEU E  91      -4.627  -7.693 -18.749  1.00 98.33      B    C
ATOM   2846  HB2 LEU E  91      -5.134  -8.653 -18.654  1.00 98.33      B    H
ATOM   2847  HB3 LEU E  91      -4.494  -7.276 -17.750  1.00 98.33      B    H
ATOM   2848  O   LEU E  91      -6.022  -8.339 -21.257  1.00 98.33      B    O
ATOM   2849  CG  LEU E  91      -3.230  -7.929 -19.355  1.00 98.33      B    C
ATOM   2850  HG  LEU E  91      -3.306  -8.178 -20.413  1.00 98.33      B    H
ATOM   2851  CD1 LEU E  91      -2.343  -6.696 -19.195  1.00 98.33      B    C
ATOM   2852 HD11 LEU E  91      -2.343  -6.368 -18.155  1.00 98.33      B    H
ATOM   2853 HD12 LEU E  91      -1.323  -6.946 -19.485  1.00 98.33      B    H
ATOM   2854 HD13 LEU E  91      -2.712  -5.894 -19.835  1.00 98.33      B    H
ATOM   2855  CD2 LEU E  91      -2.536  -9.097 -18.657  1.00 98.33      B    C
ATOM   2856 HD21 LEU E  91      -3.145  -9.995 -18.761  1.00 98.33      B    H
ATOM   2857 HD22 LEU E  91      -2.409  -8.874 -17.597  1.00 98.33      B    H
ATOM   2858 HD23 LEU E  91      -1.564  -9.279 -19.115  1.00 98.33      B    H
ATOM   2859  N   THR E  92      -5.283  -6.340 -21.924  1.00 97.33      B    N
ATOM   2860  H   THR E  92      -4.939  -5.435 -21.636  1.00 97.33      B    H
ATOM   2861  CA  THR E  92      -5.137  -6.711 -23.329  1.00 97.33      B    C
ATOM   2862  HA  THR E  92      -5.802  -7.547 -23.546  1.00 97.33      B    H
ATOM   2863  C   THR E  92      -3.710  -7.168 -23.600  1.00 97.33      B    C
ATOM   2864  CB  THR E  92      -5.577  -5.578 -24.250  1.00 97.33      B    C
ATOM   2865  HB  THR E  92      -4.980  -4.691 -24.036  1.00 97.33      B    H
ATOM   2866  O   THR E  92      -2.744  -6.438 -23.380  1.00 97.33      B    O
ATOM   2867  CG2 THR E  92      -5.456  -5.939 -25.730  1.00 97.33      B    C
ATOM   2868 HG21 THR E  92      -5.871  -5.131 -26.332  1.00 97.33      B    H
ATOM   2869 HG22 THR E  92      -6.007  -6.857 -25.935  1.00 97.33      B    H
ATOM   2870 HG23 THR E  92      -4.409  -6.071 -26.000  1.00 97.33      B    H
ATOM   2871  OG1 THR E  92      -6.937  -5.294 -24.003  1.00 97.33      B    O
ATOM   2872  HG1 THR E  92      -6.966  -4.491 -23.479  1.00 97.33      B    H
ATOM   2873  N   VAL E  93      -3.590  -8.397 -24.091  1.00 95.83      B    N
ATOM   2874  H   VAL E  93      -4.445  -8.909 -24.259  1.00 95.83      B    H
ATOM   2875  CA  VAL E  93      -2.344  -9.050 -24.483  1.00 95.83      B    C
ATOM   2876  HA  VAL E  93      -1.504  -8.553 -23.999  1.00 95.83      B    H
ATOM   2877  C   VAL E  93      -2.192  -8.919 -25.994  1.00 95.83      B    C
ATOM   2878  CB  VAL E  93      -2.352 -10.529 -24.049  1.00 95.83      B    C
ATOM   2879  HB  VAL E  93      -3.103 -11.073 -24.622  1.00 95.83      B    H
ATOM   2880  O   VAL E  93      -3.020  -9.440 -26.751  1.00 95.83      B    O
ATOM   2881  CG1 VAL E  93      -0.990 -11.160 -24.324  1.00 95.83      B    C
ATOM   2882 HG11 VAL E  93      -0.208 -10.599 -23.812  1.00 95.83      B    H
ATOM   2883 HG12 VAL E  93      -0.789 -11.148 -25.396  1.00 95.83      B    H
ATOM   2884 HG13 VAL E  93      -0.973 -12.193 -23.978  1.00 95.83      B    H
ATOM   2885  CG2 VAL E  93      -2.676 -10.708 -22.559  1.00 95.83      B    C
ATOM   2886 HG21 VAL E  93      -2.006 -10.104 -21.948  1.00 95.83      B    H
ATOM   2887 HG22 VAL E  93      -2.575 -11.755 -22.275  1.00 95.83      B    H
ATOM   2888 HG23 VAL E  93      -3.703 -10.400 -22.361  1.00 95.83      B    H
ATOM   2889  N   THR E  94      -1.139  -8.236 -26.449  1.00 91.25      B    N
ATOM   2890  H   THR E  94      -0.458  -7.862 -25.804  1.00 91.25      B    H
ATOM   2891  CA  THR E  94      -0.918  -8.014 -27.884  1.00 91.25      B    C
ATOM   2892  HA  THR E  94      -1.897  -7.862 -28.339  1.00 91.25      B    H
ATOM   2893  C   THR E  94      -0.291  -9.225 -28.571  1.00 91.25      B    C
ATOM   2894  CB  THR E  94      -0.102  -6.751 -28.199  1.00 91.25      B    C
ATOM   2895  HB  THR E  94      -0.180  -6.566 -29.270  1.00 91.25      B    H
ATOM   2896  O   THR E  94       0.255 -10.124 -27.916  1.00 91.25      B    O
ATOM   2897  CG2 THR E  94      -0.609  -5.502 -27.477  1.00 91.25      B    C
ATOM   2898 HG21 THR E  94      -0.022  -4.636 -27.785  1.00 91.25      B    H
ATOM   2899 HG22 THR E  94      -0.530  -5.619 -26.396  1.00 91.25      B    H
ATOM   2900 HG23 THR E  94      -1.653  -5.331 -27.738  1.00 91.25      B    H
ATOM   2901  OG1 THR E  94       1.261  -6.935 -27.904  1.00 91.25      B    O
ATOM   2902  HG1 THR E  94       1.744  -6.226 -28.334  1.00 91.25      B    H
ATOM   2903  N   SER E  95      -0.377  -9.253 -29.901  1.00 81.37      B    N
ATOM   2904  H   SER E  95      -0.900  -8.512 -30.346  1.00 81.37      B    H
ATOM   2905  CA  SER E  95       0.055 -10.331 -30.804  1.00 81.37      B    C
ATOM   2906  HA  SER E  95      -0.658 -11.152 -30.723  1.00 81.37      B    H
ATOM   2907  C   SER E  95       1.471 -10.891 -30.582  1.00 81.37      B    C
ATOM   2908  CB  SER E  95      -0.053  -9.848 -32.244  1.00 81.37      B    C
ATOM   2909  HB2 SER E  95      -1.099  -9.648 -32.477  1.00 81.37      B    H
ATOM   2910  HB3 SER E  95       0.335 -10.623 -32.904  1.00 81.37      B    H
ATOM   2911  O   SER E  95       1.708 -12.049 -30.912  1.00 81.37      B    O
ATOM   2912  OG  SER E  95       0.694  -8.665 -32.430  1.00 81.37      B    O
ATOM   2913  HG  SER E  95       0.712  -8.468 -33.370  1.00 81.37      B    H
ATOM   2914  N   ALA E  96       2.379 -10.140 -29.955  1.00 80.72      B    N
ATOM   2915  H   ALA E  96       2.121  -9.191 -29.723  1.00 80.72      B    H
ATOM   2916  CA  ALA E  96       3.770 -10.548 -29.738  1.00 80.72      B    C
ATOM   2917  HA  ALA E  96       4.089 -11.157 -30.585  1.00 80.72      B    H
ATOM   2918  C   ALA E  96       4.020 -11.399 -28.472  1.00 80.72      B    C
ATOM   2919  CB  ALA E  96       4.621  -9.273 -29.735  1.00 80.72      B    C
ATOM   2920  HB1 ALA E  96       5.674  -9.538 -29.644  1.00 80.72      B    H
ATOM   2921  HB2 ALA E  96       4.342  -8.636 -28.896  1.00 80.72      B    H
ATOM   2922  HB3 ALA E  96       4.480  -8.730 -30.669  1.00 80.72      B    H
ATOM   2923  O   ALA E  96       5.127 -11.891 -28.272  1.00 80.72      B    O
ATOM   2924  N   GLN E  97       3.039 -11.544 -27.572  1.00 84.61      B    N
ATOM   2925  H   GLN E  97       2.157 -11.082 -27.740  1.00 84.61      B    H
ATOM   2926  CA  GLN E  97       3.264 -12.216 -26.283  1.00 84.61      B    C
ATOM   2927  HA  GLN E  97       4.292 -11.999 -25.992  1.00 84.61      B    H
ATOM   2928  C   GLN E  97       3.106 -13.748 -26.352  1.00 84.61      B    C
ATOM   2929  CB  GLN E  97       2.352 -11.627 -25.206  1.00 84.61      B    C
ATOM   2930  HB2 GLN E  97       2.490 -12.172 -24.272  1.00 84.61      B    H
ATOM   2931  HB3 GLN E  97       1.320 -11.759 -25.532  1.00 84.61      B    H
ATOM   2932  O   GLN E  97       2.160 -14.223 -26.982  1.00 84.61      B    O
ATOM   2933  CG  GLN E  97       2.632 -10.138 -24.964  1.00 84.61      B    C
ATOM   2934  HG2 GLN E  97       1.943  -9.755 -24.212  1.00 84.61      B    H
ATOM   2935  HG3 GLN E  97       2.440  -9.578 -25.879  1.00 84.61      B    H
ATOM   2936  CD  GLN E  97       4.061  -9.875 -24.491  1.00 84.61      B    C
ATOM   2937  NE2 GLN E  97       4.686  -8.843 -24.992  1.00 84.61      B    N
ATOM   2938 HE21 GLN E  97       5.517  -8.516 -24.521  1.00 84.61      B    H
ATOM   2939 HE22 GLN E  97       4.206  -8.239 -25.645  1.00 84.61      B    H
ATOM   2940  OE1 GLN E  97       4.644 -10.589 -23.677  1.00 84.61      B    O
ATOM   2941  N   PRO E  98       3.976 -14.519 -25.665  1.00 87.41      B    N
ATOM   2942  CA  PRO E  98       3.982 -15.981 -25.708  1.00 87.41      B    C
ATOM   2943  HA  PRO E  98       3.846 -16.321 -26.734  1.00 87.41      B    H
ATOM   2944  C   PRO E  98       2.897 -16.630 -24.833  1.00 87.41      B    C
ATOM   2945  CB  PRO E  98       5.388 -16.371 -25.229  1.00 87.41      B    C
ATOM   2946  HB2 PRO E  98       6.085 -16.314 -26.065  1.00 87.41      B    H
ATOM   2947  HB3 PRO E  98       5.425 -17.363 -24.777  1.00 87.41      B    H
ATOM   2948  O   PRO E  98       2.234 -15.978 -24.018  1.00 87.41      B    O
ATOM   2949  CG  PRO E  98       5.715 -15.279 -24.215  1.00 87.41      B    C
ATOM   2950  HG2 PRO E  98       6.789 -15.170 -24.065  1.00 87.41      B    H
ATOM   2951  HG3 PRO E  98       5.210 -15.485 -23.271  1.00 87.41      B    H
ATOM   2952  CD  PRO E  98       5.104 -14.044 -24.873  1.00 87.41      B    C
ATOM   2953  HD2 PRO E  98       5.839 -13.584 -25.534  1.00 87.41      B    H
ATOM   2954  HD3 PRO E  98       4.776 -13.331 -24.118  1.00 87.41      B    H
ATOM   2955  N   THR E 101       2.785 -17.959 -24.962  1.00 92.45      B    N
ATOM   2956  H   THR E 101       3.328 -18.408 -25.685  1.00 92.45      B    H
ATOM   2957  CA  THR E 101       2.047 -18.824 -24.029  1.00 92.45      B    C
ATOM   2958  HA  THR E 101       0.990 -18.565 -24.088  1.00 92.45      B    H
ATOM   2959  C   THR E 101       2.539 -18.610 -22.601  1.00 92.45      B    C
ATOM   2960  CB  THR E 101       2.217 -20.307 -24.407  1.00 92.45      B    C
ATOM   2961  HB  THR E 101       3.276 -20.524 -24.547  1.00 92.45      B    H
ATOM   2962  O   THR E 101       3.722 -18.794 -22.319  1.00 92.45      B    O
ATOM   2963  CG2 THR E 101       1.641 -21.296 -23.387  1.00 92.45      B    C
ATOM   2964 HG21 THR E 101       2.246 -21.285 -22.480  1.00 92.45      B    H
ATOM   2965 HG22 THR E 101       0.612 -21.035 -23.138  1.00 92.45      B    H
ATOM   2966 HG23 THR E 101       1.669 -22.303 -23.804  1.00 92.45      B    H
ATOM   2967  OG1 THR E 101       1.537 -20.541 -25.617  1.00 92.45      B    O
ATOM   2968  HG1 THR E 101       2.074 -21.110 -26.174  1.00 92.45      B    H
ATOM   2969  N   ALA E 102       1.627 -18.259 -21.693  1.00 94.26      B    N
ATOM   2970  H   ALA E 102       0.660 -18.198 -21.979  1.00 94.26      B    H
ATOM   2971  CA  ALA E 102       1.951 -18.000 -20.295  1.00 94.26      B    C
ATOM   2972  HA  ALA E 102       2.694 -18.725 -19.963  1.00 94.26      B    H
ATOM   2973  C   ALA E 102       0.727 -18.125 -19.379  1.00 94.26      B    C
ATOM   2974  CB  ALA E 102       2.572 -16.606 -20.185  1.00 94.26      B    C
ATOM   2975  HB1 ALA E 102       3.434 -16.529 -20.847  1.00 94.26      B    H
ATOM   2976  HB2 ALA E 102       1.839 -15.844 -20.454  1.00 94.26      B    H
ATOM   2977  HB3 ALA E 102       2.920 -16.446 -19.164  1.00 94.26      B    H
ATOM   2978  O   ALA E 102      -0.419 -18.235 -19.828  1.00 94.26      B    O
ATOM   2979  N   PHE E 103       0.975 -18.103 -18.069  1.00 95.17      B    N
ATOM   2980  H   PHE E 103       1.927 -17.982 -17.755  1.00 95.17      B    H
ATOM   2981  CA  PHE E 103      -0.076 -18.069 -17.059  1.00 95.17      B    C
ATOM   2982  HA  PHE E 103      -1.031 -18.314 -17.524  1.00 95.17      B    H
ATOM   2983  C   PHE E 103      -0.201 -16.659 -16.477  1.00 95.17      B    C
ATOM   2984  CB  PHE E 103       0.218 -19.142 -16.007  1.00 95.17      B    C
ATOM   2985  HB2 PHE E 103       1.137 -18.884 -15.482  1.00 95.17      B    H
ATOM   2986  HB3 PHE E 103       0.392 -20.088 -16.519  1.00 95.17      B    H
ATOM   2987  O   PHE E 103       0.758 -16.119 -15.940  1.00 95.17      B    O
ATOM   2988  CG  PHE E 103      -0.903 -19.361 -15.013  1.00 95.17      B    C
ATOM   2989  CD1 PHE E 103      -0.686 -19.177 -13.635  1.00 95.17      B    C
ATOM   2990  HD1 PHE E 103       0.273 -18.838 -13.272  1.00 95.17      B    H
ATOM   2991  CD2 PHE E 103      -2.164 -19.789 -15.469  1.00 95.17      B    C
ATOM   2992  HD2 PHE E 103      -2.340 -19.914 -16.527  1.00 95.17      B    H
ATOM   2993  CE1 PHE E 103      -1.717 -19.452 -12.720  1.00 95.17      B    C
ATOM   2994  HE1 PHE E 103      -1.546 -19.333 -11.660  1.00 95.17      B    H
ATOM   2995  CE2 PHE E 103      -3.200 -20.046 -14.555  1.00 95.17      B    C
ATOM   2996  HE2 PHE E 103      -4.174 -20.355 -14.902  1.00 95.17      B    H
ATOM   2997  CZ  PHE E 103      -2.968 -19.893 -13.178  1.00 95.17      B    C
ATOM   2998  HZ  PHE E 103      -3.757 -20.099 -12.470  1.00 95.17      B    H
ATOM   2999  N   TYR E 104      -1.374 -16.049 -16.602  1.00 97.15      B    N
ATOM   3000  H   TYR E 104      -2.134 -16.550 -17.041  1.00 97.15      B    H
ATOM   3001  CA  TYR E 104      -1.643 -14.680 -16.176  1.00 97.15      B    C
ATOM   3002  HA  TYR E 104      -0.701 -14.166 -15.985  1.00 97.15      B    H
ATOM   3003  C   TYR E 104      -2.456 -14.677 -14.888  1.00 97.15      B    C
ATOM   3004  CB  TYR E 104      -2.358 -13.915 -17.294  1.00 97.15      B    C
ATOM   3005  HB2 TYR E 104      -3.262 -14.453 -17.581  1.00 97.15      B    H
ATOM   3006  HB3 TYR E 104      -2.659 -12.939 -16.915  1.00 97.15      B    H
ATOM   3007  O   TYR E 104      -3.513 -15.301 -14.803  1.00 97.15      B    O
ATOM   3008  CG  TYR E 104      -1.488 -13.703 -18.514  1.00 97.15      B    C
ATOM   3009  CD1 TYR E 104      -0.683 -12.553 -18.601  1.00 97.15      B    C
ATOM   3010  HD1 TYR E 104      -0.716 -11.813 -17.814  1.00 97.15      B    H
ATOM   3011  CD2 TYR E 104      -1.435 -14.678 -19.528  1.00 97.15      B    C
ATOM   3012  HD2 TYR E 104      -2.031 -15.576 -19.449  1.00 97.15      B    H
ATOM   3013  CE1 TYR E 104       0.172 -12.374 -19.703  1.00 97.15      B    C
ATOM   3014  HE1 TYR E 104       0.819 -11.511 -19.757  1.00 97.15      B    H
ATOM   3015  CE2 TYR E 104      -0.579 -14.495 -20.629  1.00 97.15      B    C
ATOM   3016  HE2 TYR E 104      -0.480 -15.255 -21.390  1.00 97.15      B    H
ATOM   3017  OH  TYR E 104       1.034 -13.188 -21.803  1.00 97.15      B    O
ATOM   3018  HH  TYR E 104       0.994 -13.926 -22.416  1.00 97.15      B    H
ATOM   3019  CZ  TYR E 104       0.210 -13.337 -20.733  1.00 97.15      B    C
ATOM   3020  N   LEU E 105      -1.983 -13.950 -13.885  1.00 97.90      B    N
ATOM   3021  H   LEU E 105      -1.143 -13.411 -14.044  1.00 97.90      B    H
ATOM   3022  CA  LEU E 105      -2.606 -13.842 -12.573  1.00 97.90      B    C
ATOM   3023  HA  LEU E 105      -3.537 -14.409 -12.544  1.00 97.90      B    H
ATOM   3024  C   LEU E 105      -2.953 -12.385 -12.297  1.00 97.90      B    C
ATOM   3025  CB  LEU E 105      -1.651 -14.421 -11.518  1.00 97.90      B    C
ATOM   3026  HB2 LEU E 105      -1.879 -13.980 -10.548  1.00 97.90      B    H
ATOM   3027  HB3 LEU E 105      -0.631 -14.131 -11.773  1.00 97.90      B    H
ATOM   3028  O   LEU E 105      -2.087 -11.514 -12.327  1.00 97.90      B    O
ATOM   3029  CG  LEU E 105      -1.742 -15.952 -11.396  1.00 97.90      B    C
ATOM   3030  HG  LEU E 105      -1.805 -16.400 -12.387  1.00 97.90      B    H
ATOM   3031  CD1 LEU E 105      -0.490 -16.481 -10.703  1.00 97.90      B    C
ATOM   3032 HD11 LEU E 105       0.366 -16.326 -11.360  1.00 97.90      B    H
ATOM   3033 HD12 LEU E 105      -0.586 -17.550 -10.513  1.00 97.90      B    H
ATOM   3034 HD13 LEU E 105      -0.334 -15.961  -9.758  1.00 97.90      B    H
ATOM   3035  CD2 LEU E 105      -2.957 -16.383 -10.571  1.00 97.90      B    C
ATOM   3036 HD21 LEU E 105      -2.863 -16.030  -9.544  1.00 97.90      B    H
ATOM   3037 HD22 LEU E 105      -3.873 -15.967 -10.989  1.00 97.90      B    H
ATOM   3038 HD23 LEU E 105      -3.041 -17.469 -10.567  1.00 97.90      B    H
ATOM   3039  N   CYS E 106      -4.222 -12.138 -12.012  1.00 98.52      B    N
ATOM   3040  H   CYS E 106      -4.856 -12.919 -11.926  1.00 98.52      B    H
ATOM   3041  CA  CYS E 106      -4.691 -10.869 -11.496  1.00 98.52      B    C
ATOM   3042  HA  CYS E 106      -4.020 -10.078 -11.830  1.00 98.52      B    H
ATOM   3043  C   CYS E 106      -4.706 -10.922  -9.970  1.00 98.52      B    C
ATOM   3044  CB  CYS E 106      -6.079 -10.570 -12.039  1.00 98.52      B    C
ATOM   3045  HB2 CYS E 106      -6.767 -11.320 -11.650  1.00 98.52      B    H
ATOM   3046  HB3 CYS E 106      -6.064 -10.632 -13.128  1.00 98.52      B    H
ATOM   3047  O   CYS E 106      -4.994 -11.968  -9.382  1.00 98.52      B    O
ATOM   3048  SG  CYS E 106      -6.696  -8.943 -11.568  1.00 98.52      B    S
ATOM   3049  N   ALA E 107      -4.433  -9.791  -9.333  1.00 97.93      B    N
ATOM   3050  H   ALA E 107      -4.235  -8.966  -9.882  1.00 97.93      B    H
ATOM   3051  CA  ALA E 107      -4.564  -9.640  -7.896  1.00 97.93      B    C
ATOM   3052  HA  ALA E 107      -5.248 -10.413  -7.546  1.00 97.93      B    H
ATOM   3053  C   ALA E 107      -5.193  -8.296  -7.523  1.00 97.93      B    C
ATOM   3054  CB  ALA E 107      -3.194  -9.853  -7.238  1.00 97.93      B    C
ATOM   3055  HB1 ALA E 107      -2.807 -10.835  -7.511  1.00 97.93      B    H
ATOM   3056  HB2 ALA E 107      -3.287  -9.808  -6.153  1.00 97.93      B    H
ATOM   3057  HB3 ALA E 107      -2.490  -9.086  -7.559  1.00 97.93      B    H
ATOM   3058  O   ALA E 107      -5.222  -7.368  -8.332  1.00 97.93      B    O
ATOM   3059  N   SER E 108      -5.678  -8.182  -6.290  1.00 96.32      B    N
ATOM   3060  H   SER E 108      -5.579  -8.972  -5.669  1.00 96.32      B    H
ATOM   3061  CA  SER E 108      -6.146  -6.916  -5.720  1.00 96.32      B    C
ATOM   3062  HA  SER E 108      -5.630  -6.103  -6.230  1.00 96.32      B    H
ATOM   3063  C   SER E 108      -5.782  -6.806  -4.244  1.00 96.32      B    C
ATOM   3064  CB  SER E 108      -7.652  -6.729  -5.942  1.00 96.32      B    C
ATOM   3065  HB2 SER E 108      -7.937  -5.716  -5.659  1.00 96.32      B    H
ATOM   3066  HB3 SER E 108      -7.879  -6.873  -6.998  1.00 96.32      B    H
ATOM   3067  O   SER E 108      -5.695  -7.825  -3.558  1.00 96.32      B    O
ATOM   3068  OG  SER E 108      -8.401  -7.657  -5.183  1.00 96.32      B    O
ATOM   3069  HG  SER E 108      -8.066  -8.530  -5.398  1.00 96.32      B    H
ATOM   3070  N   SER E 109      -5.589  -5.582  -3.765  1.00 91.51      B    N
ATOM   3071  H   SER E 109      -5.699  -4.789  -4.380  1.00 91.51      B    H
ATOM   3072  CA  SER E 109      -5.306  -5.281  -2.361  1.00 91.51      B    C
ATOM   3073  HA  SER E 109      -5.718  -6.073  -1.736  1.00 91.51      B    H
ATOM   3074  C   SER E 109      -5.967  -3.970  -1.937  1.00 91.51      B    C
ATOM   3075  CB  SER E 109      -3.791  -5.231  -2.101  1.00 91.51      B    C
ATOM   3076  HB2 SER E 109      -3.605  -5.200  -1.027  1.00 91.51      B    H
ATOM   3077  HB3 SER E 109      -3.327  -6.133  -2.501  1.00 91.51      B    H
ATOM   3078  O   SER E 109      -6.374  -3.141  -2.759  1.00 91.51      B    O
ATOM   3079  OG  SER E 109      -3.197  -4.101  -2.701  1.00 91.51      B    O
ATOM   3080  HG  SER E 109      -3.120  -3.414  -2.034  1.00 91.51      B    H
ATOM   3081  N   MET E 110      -6.054  -3.753  -0.628  1.00 82.74      B    N
ATOM   3082  H   MET E 110      -5.690  -4.454   0.002  1.00 82.74      B    H
ATOM   3083  CA  MET E 110      -6.376  -2.431  -0.091  1.00 82.74      B    C
ATOM   3084  HA  MET E 110      -7.343  -2.113  -0.482  1.00 82.74      B    H
ATOM   3085  C   MET E 110      -5.318  -1.408  -0.542  1.00 82.74      B    C
ATOM   3086  CB  MET E 110      -6.463  -2.502   1.438  1.00 82.74      B    C
ATOM   3087  HB2 MET E 110      -6.634  -1.499   1.829  1.00 82.74      B    H
ATOM   3088  HB3 MET E 110      -5.517  -2.873   1.833  1.00 82.74      B    H
ATOM   3089  O   MET E 110      -4.164  -1.770  -0.779  1.00 82.74      B    O
ATOM   3090  CG  MET E 110      -7.604  -3.411   1.912  1.00 82.74      B    C
ATOM   3091  HG2 MET E 110      -8.526  -3.088   1.428  1.00 82.74      B    H
ATOM   3092  HG3 MET E 110      -7.408  -4.439   1.607  1.00 82.74      B    H
ATOM   3093  SD  MET E 110      -7.881  -3.380   3.705  1.00 82.74      B    S
ATOM   3094  CE  MET E 110      -6.392  -4.228   4.298  1.00 82.74      B    C
ATOM   3095  HE1 MET E 110      -6.324  -5.214   3.838  1.00 82.74      B    H
ATOM   3096  HE2 MET E 110      -5.508  -3.643   4.046  1.00 82.74      B    H
ATOM   3097  HE3 MET E 110      -6.450  -4.342   5.380  1.00 82.74      B    H
ATOM   3098  N   SER E 111      -5.677  -0.124  -0.646  1.00 74.42      B    N
ATOM   3099  H   SER E 111      -6.625   0.158  -0.443  1.00 74.42      B    H
ATOM   3100  CA  SER E 111      -4.701   0.926  -0.972  1.00 74.42      B    C
ATOM   3101  HA  SER E 111      -3.975   0.488  -1.657  1.00 74.42      B    H
ATOM   3102  C   SER E 111      -3.885   1.338   0.267  1.00 74.42      B    C
ATOM   3103  CB  SER E 111      -5.329   2.078  -1.778  1.00 74.42      B    C
ATOM   3104  HB2 SER E 111      -6.317   2.341  -1.401  1.00 74.42      B    H
ATOM   3105  HB3 SER E 111      -5.433   1.744  -2.810  1.00 74.42      B    H
ATOM   3106  O   SER E 111      -3.875   2.494   0.692  1.00 74.42      B    O
ATOM   3107  OG  SER E 111      -4.501   3.222  -1.797  1.00 74.42      B    O
ATOM   3108  HG  SER E 111      -4.466   3.520  -0.885  1.00 74.42      B    H
ATOM   3109  N   ALA E 112      -3.105   0.403   0.810  1.00 73.90      B    N
ATOM   3110  H   ALA E 112      -3.134  -0.527   0.416  1.00 73.90      B    H
ATOM   3111  CA  ALA E 112      -2.002   0.717   1.713  1.00 73.90      B    C
ATOM   3112  HA  ALA E 112      -1.748   1.769   1.581  1.00 73.90      B    H
ATOM   3113  C   ALA E 112      -0.748  -0.085   1.353  1.00 73.90      B    C
ATOM   3114  CB  ALA E 112      -2.438   0.530   3.172  1.00 73.90      B    C
ATOM   3115  HB1 ALA E 112      -3.411   0.988   3.351  1.00 73.90      B    H
ATOM   3116  HB2 ALA E 112      -1.699   0.970   3.841  1.00 73.90      B    H
ATOM   3117  HB3 ALA E 112      -2.525  -0.529   3.418  1.00 73.90      B    H
ATOM   3118  O   ALA E 112      -0.843  -1.232   0.910  1.00 73.90      B    O
ATOM   3119  N   MET E 113       0.432   0.518   1.536  1.00 80.19      B    N
ATOM   3120  H   MET E 113       0.438   1.397   2.033  1.00 80.19      B    H
ATOM   3121  CA  MET E 113       1.658  -0.285   1.522  1.00 80.19      B    C
ATOM   3122  HA  MET E 113       1.710  -0.857   0.595  1.00 80.19      B    H
ATOM   3123  C   MET E 113       1.603  -1.265   2.683  1.00 80.19      B    C
ATOM   3124  CB  MET E 113       2.930   0.551   1.661  1.00 80.19      B    C
ATOM   3125  HB2 MET E 113       2.850   1.215   2.522  1.00 80.19      B    H
ATOM   3126  HB3 MET E 113       3.759  -0.138   1.820  1.00 80.19      B    H
ATOM   3127  O   MET E 113       1.122  -0.930   3.763  1.00 80.19      B    O
ATOM   3128  CG  MET E 113       3.240   1.359   0.411  1.00 80.19      B    C
ATOM   3129  HG2 MET E 113       2.436   2.085   0.294  1.00 80.19      B    H
ATOM   3130  HG3 MET E 113       3.230   0.697  -0.455  1.00 80.19      B    H
ATOM   3131  SD  MET E 113       4.836   2.226   0.468  1.00 80.19      B    S
ATOM   3132  CE  MET E 113       5.944   0.830   0.147  1.00 80.19      B    C
ATOM   3133  HE1 MET E 113       5.806   0.489  -0.879  1.00 80.19      B    H
ATOM   3134  HE2 MET E 113       6.975   1.152   0.295  1.00 80.19      B    H
ATOM   3135  HE3 MET E 113       5.723   0.008   0.828  1.00 80.19      B    H
ATOM   3136  N   GLY E 134       2.131  -2.464   2.486  1.00 83.41      B    N
ATOM   3137  H   GLY E 134       2.552  -2.698   1.598  1.00 83.41      B    H
ATOM   3138  CA  GLY E 134       2.094  -3.460   3.538  1.00 83.41      B    C
ATOM   3139  HA2 GLY E 134       2.294  -2.974   4.493  1.00 83.41      B    H
ATOM   3140  HA3 GLY E 134       2.895  -4.170   3.338  1.00 83.41      B    H
ATOM   3141  C   GLY E 134       0.750  -4.188   3.660  1.00 83.41      B    C
ATOM   3142  O   GLY E 134       0.407  -4.642   4.751  1.00 83.41      B    O
ATOM   3143  N   THR E 135      -0.016  -4.305   2.572  1.00 86.79      B    N
ATOM   3144  H   THR E 135       0.302  -3.903   1.702  1.00 86.79      B    H
ATOM   3145  CA  THR E 135      -1.293  -5.041   2.554  1.00 86.79      B    C
ATOM   3146  HA  THR E 135      -1.505  -5.409   3.558  1.00 86.79      B    H
ATOM   3147  C   THR E 135      -1.240  -6.259   1.652  1.00 86.79      B    C
ATOM   3148  CB  THR E 135      -2.481  -4.166   2.154  1.00 86.79      B    C
ATOM   3149  HB  THR E 135      -3.372  -4.792   2.100  1.00 86.79      B    H
ATOM   3150  O   THR E 135      -0.599  -6.250   0.605  1.00 86.79      B    O
ATOM   3151  CG2 THR E 135      -2.725  -3.098   3.204  1.00 86.79      B    C
ATOM   3152 HG21 THR E 135      -3.523  -2.434   2.873  1.00 86.79      B    H
ATOM   3153 HG22 THR E 135      -3.017  -3.567   4.143  1.00 86.79      B    H
ATOM   3154 HG23 THR E 135      -1.808  -2.532   3.372  1.00 86.79      B    H
ATOM   3155  OG1 THR E 135      -2.305  -3.553   0.901  1.00 86.79      B    O
ATOM   3156  HG1 THR E 135      -1.727  -2.793   0.995  1.00 86.79      B    H
ATOM   3157  N   GLU E 136      -1.913  -7.331   2.061  1.00 91.19      B    N
ATOM   3158  H   GLU E 136      -2.477  -7.288   2.898  1.00 91.19      B    H
ATOM   3159  CA  GLU E 136      -1.926  -8.575   1.299  1.00 91.19      B    C
ATOM   3160  HA  GLU E 136      -0.887  -8.839   1.098  1.00 91.19      B    H
ATOM   3161  C   GLU E 136      -2.623  -8.413  -0.061  1.00 91.19      B    C
ATOM   3162  CB  GLU E 136      -2.512  -9.711   2.149  1.00 91.19      B    C
ATOM   3163  HB2 GLU E 136      -2.338 -10.658   1.637  1.00 91.19      B    H
ATOM   3164  HB3 GLU E 136      -1.970  -9.724   3.094  1.00 91.19      B    H
ATOM   3165  O   GLU E 136      -3.659  -7.757  -0.195  1.00 91.19      B    O
ATOM   3166  CG  GLU E 136      -4.019  -9.563   2.416  1.00 91.19      B    C
ATOM   3167  HG2 GLU E 136      -4.233  -8.533   2.703  1.00 91.19      B    H
ATOM   3168  HG3 GLU E 136      -4.543  -9.778   1.484  1.00 91.19      B    H
ATOM   3169  CD  GLU E 136      -4.550 -10.491   3.520  1.00 91.19      B    C
ATOM   3170  OE1 GLU E 136      -5.765 -10.435   3.792  1.00 91.19      B    O
ATOM   3171  OE2 GLU E 136      -3.746 -11.205   4.151  1.00 91.19      B    O
ATOM   3172  N   ALA E 137      -2.037  -9.036  -1.079  1.00 94.63      B    N
ATOM   3173  H   ALA E 137      -1.224  -9.602  -0.886  1.00 94.63      B    H
ATOM   3174  CA  ALA E 137      -2.594  -9.135  -2.413  1.00 94.63      B    C
ATOM   3175  HA  ALA E 137      -3.307  -8.326  -2.568  1.00 94.63      B    H
ATOM   3176  C   ALA E 137      -3.336 -10.465  -2.536  1.00 94.63      B    C
ATOM   3177  CB  ALA E 137      -1.471  -8.975  -3.446  1.00 94.63      B    C
ATOM   3178  HB1 ALA E 137      -1.891  -9.010  -4.451  1.00 94.63      B    H
ATOM   3179  HB2 ALA E 137      -0.742  -9.778  -3.335  1.00 94.63      B    H
ATOM   3180  HB3 ALA E 137      -0.978  -8.014  -3.302  1.00 94.63      B    H
ATOM   3181  O   ALA E 137      -2.748 -11.546  -2.483  1.00 94.63      B    O
ATOM   3182  N   PHE E 138      -4.643 -10.389  -2.737  1.00 96.55      B    N
ATOM   3183  H   PHE E 138      -5.067  -9.473  -2.786  1.00 96.55      B    H
ATOM   3184  CA  PHE E 138      -5.463 -11.553  -3.035  1.00 96.55      B    C
ATOM   3185  HA  PHE E 138      -5.110 -12.408  -2.458  1.00 96.55      B    H
ATOM   3186  C   PHE E 138      -5.333 -11.860  -4.516  1.00 96.55      B    C
ATOM   3187  CB  PHE E 138      -6.912 -11.267  -2.651  1.00 96.55      B    C
ATOM   3188  HB2 PHE E 138      -7.251 -10.369  -3.166  1.00 96.55      B    H
ATOM   3189  HB3 PHE E 138      -7.536 -12.098  -2.979  1.00 96.55      B    H
ATOM   3190  O   PHE E 138      -5.419 -10.940  -5.322  1.00 96.55      B    O
ATOM   3191  CG  PHE E 138      -7.102 -11.059  -1.170  1.00 96.55      B    C
ATOM   3192  CD1 PHE E 138      -7.567 -12.115  -0.366  1.00 96.55      B    C
ATOM   3193  HD1 PHE E 138      -7.748 -13.091  -0.793  1.00 96.55      B    H
ATOM   3194  CD2 PHE E 138      -6.810  -9.809  -0.593  1.00 96.55      B    C
ATOM   3195  HD2 PHE E 138      -6.394  -9.008  -1.185  1.00 96.55      B    H
ATOM   3196  CE1 PHE E 138      -7.805 -11.898   1.000  1.00 96.55      B    C
ATOM   3197  HE1 PHE E 138      -8.154 -12.699   1.634  1.00 96.55      B    H
ATOM   3198  CE2 PHE E 138      -7.085  -9.583   0.762  1.00 96.55      B    C
ATOM   3199  HE2 PHE E 138      -6.879  -8.624   1.213  1.00 96.55      B    H
ATOM   3200  CZ  PHE E 138      -7.602 -10.623   1.549  1.00 96.55      B    C
ATOM   3201  HZ  PHE E 138      -7.814 -10.450   2.594  1.00 96.55      B    H
ATOM   3202  N   PHE E 139      -5.154 -13.125  -4.885  1.00 97.90      B    N
ATOM   3203  H   PHE E 139      -5.097 -13.840  -4.174  1.00 97.90      B    H
ATOM   3204  CA  PHE E 139      -5.037 -13.543  -6.281  1.00 97.90      B    C
ATOM   3205  HA  PHE E 139      -4.822 -12.672  -6.901  1.00 97.90      B    H
ATOM   3206  C   PHE E 139      -6.343 -14.148  -6.800  1.00 97.90      B    C
ATOM   3207  CB  PHE E 139      -3.852 -14.502  -6.440  1.00 97.90      B    C
ATOM   3208  HB2 PHE E 139      -3.901 -15.274  -5.673  1.00 97.90      B    H
ATOM   3209  HB3 PHE E 139      -3.937 -14.998  -7.407  1.00 97.90      B    H
ATOM   3210  O   PHE E 139      -7.058 -14.840  -6.074  1.00 97.90      B    O
ATOM   3211  CG  PHE E 139      -2.505 -13.809  -6.383  1.00 97.90      B    C
ATOM   3212  CD1 PHE E 139      -1.904 -13.367  -7.575  1.00 97.90      B    C
ATOM   3213  HD1 PHE E 139      -2.424 -13.506  -8.511  1.00 97.90      B    H
ATOM   3214  CD2 PHE E 139      -1.863 -13.579  -5.152  1.00 97.90      B    C
ATOM   3215  HD2 PHE E 139      -2.323 -13.898  -4.229  1.00 97.90      B    H
ATOM   3216  CE1 PHE E 139      -0.659 -12.717  -7.546  1.00 97.90      B    C
ATOM   3217  HE1 PHE E 139      -0.202 -12.373  -8.462  1.00 97.90      B    H
ATOM   3218  CE2 PHE E 139      -0.624 -12.915  -5.118  1.00 97.90      B    C
ATOM   3219  HE2 PHE E 139      -0.147 -12.723  -4.169  1.00 97.90      B    H
ATOM   3220  CZ  PHE E 139      -0.020 -12.490  -6.315  1.00 97.90      B    C
ATOM   3221  HZ  PHE E 139       0.929 -11.976  -6.289  1.00 97.90      B    H
ATOM   3222  N   GLY E 140      -6.644 -13.900  -8.074  1.00 97.24      B    N
ATOM   3223  H   GLY E 140      -6.016 -13.314  -8.604  1.00 97.24      B    H
ATOM   3224  CA  GLY E 140      -7.643 -14.664  -8.815  1.00 97.24      B    C
ATOM   3225  HA2 GLY E 140      -7.901 -14.133  -9.731  1.00 97.24      B    H
ATOM   3226  HA3 GLY E 140      -8.548 -14.770  -8.216  1.00 97.24      B    H
ATOM   3227  C   GLY E 140      -7.130 -16.059  -9.178  1.00 97.24      B    C
ATOM   3228  O   GLY E 140      -5.964 -16.396  -8.978  1.00 97.24      B    O
ATOM   3229  N   GLN E 141      -7.998 -16.880  -9.765  1.00 95.32      B    N
ATOM   3230  H   GLN E 141      -8.942 -16.549  -9.908  1.00 95.32      B    H
ATOM   3231  CA  GLN E 141      -7.692 -18.268 -10.136  1.00 95.32      B    C
ATOM   3232  HA  GLN E 141      -7.238 -18.742  -9.267  1.00 95.32      B    H
ATOM   3233  C   GLN E 141      -6.678 -18.418 -11.285  1.00 95.32      B    C
ATOM   3234  CB  GLN E 141      -8.996 -19.026 -10.443  1.00 95.32      B    C
ATOM   3235  HB2 GLN E 141      -8.741 -20.082 -10.525  1.00 95.32      B    H
ATOM   3236  HB3 GLN E 141      -9.680 -18.929  -9.600  1.00 95.32      B    H
ATOM   3237  O   GLN E 141      -6.243 -19.530 -11.584  1.00 95.32      B    O
ATOM   3238  CG  GLN E 141      -9.728 -18.628 -11.740  1.00 95.32      B    C
ATOM   3239  HG2 GLN E 141     -10.322 -19.488 -12.048  1.00 95.32      B    H
ATOM   3240  HG3 GLN E 141      -9.018 -18.432 -12.545  1.00 95.32      B    H
ATOM   3241  CD  GLN E 141     -10.679 -17.437 -11.620  1.00 95.32      B    C
ATOM   3242  NE2 GLN E 141     -11.730 -17.423 -12.400  1.00 95.32      B    N
ATOM   3243 HE21 GLN E 141     -12.280 -16.577 -12.428  1.00 95.32      B    H
ATOM   3244 HE22 GLN E 141     -11.833 -18.104 -13.138  1.00 95.32      B    H
ATOM   3245  OE1 GLN E 141     -10.500 -16.491 -10.871  1.00 95.32      B    O
ATOM   3246  N   GLY E 142      -6.323 -17.314 -11.944  1.00 95.89      B    N
ATOM   3247  H   GLY E 142      -6.653 -16.427 -11.590  1.00 95.89      B    H
ATOM   3248  CA  GLY E 142      -5.420 -17.295 -13.083  1.00 95.89      B    C
ATOM   3249  HA2 GLY E 142      -4.583 -17.967 -12.893  1.00 95.89      B    H
ATOM   3250  HA3 GLY E 142      -5.001 -16.292 -13.158  1.00 95.89      B    H
ATOM   3251  C   GLY E 142      -6.063 -17.677 -14.421  1.00 95.89      B    C
ATOM   3252  O   GLY E 142      -7.090 -18.355 -14.497  1.00 95.89      B    O
ATOM   3253  N   THR E 143      -5.406 -17.247 -15.494  1.00 96.03      B    N
ATOM   3254  H   THR E 143      -4.594 -16.667 -15.336  1.00 96.03      B    H
ATOM   3255  CA  THR E 143      -5.769 -17.515 -16.885  1.00 96.03      B    C
ATOM   3256  HA  THR E 143      -6.593 -18.227 -16.920  1.00 96.03      B    H
ATOM   3257  C   THR E 143      -4.568 -18.096 -17.611  1.00 96.03      B    C
ATOM   3258  CB  THR E 143      -6.218 -16.234 -17.599  1.00 96.03      B    C
ATOM   3259  HB  THR E 143      -5.423 -15.491 -17.539  1.00 96.03      B    H
ATOM   3260  O   THR E 143      -3.522 -17.457 -17.707  1.00 96.03      B    O
ATOM   3261  CG2 THR E 143      -6.540 -16.495 -19.075  1.00 96.03      B    C
ATOM   3262 HG21 THR E 143      -6.961 -17.491 -19.212  1.00 96.03      B    H
ATOM   3263 HG22 THR E 143      -5.632 -16.406 -19.672  1.00 96.03      B    H
ATOM   3264 HG23 THR E 143      -7.268 -15.764 -19.426  1.00 96.03      B    H
ATOM   3265  OG1 THR E 143      -7.357 -15.699 -16.969  1.00 96.03      B    O
ATOM   3266  HG1 THR E 143      -8.110 -16.181 -17.319  1.00 96.03      B    H
ATOM   3267  N   ARG E 144      -4.699 -19.302 -18.164  1.00 94.48      B    N
ATOM   3268  H   ARG E 144      -5.590 -19.770 -18.076  1.00 94.48      B    H
ATOM   3269  CA  ARG E 144      -3.686 -19.868 -19.058  1.00 94.48      B    C
ATOM   3270  HA  ARG E 144      -2.707 -19.463 -18.802  1.00 94.48      B    H
ATOM   3271  C   ARG E 144      -3.984 -19.437 -20.487  1.00 94.48      B    C
ATOM   3272  CB  ARG E 144      -3.636 -21.385 -18.878  1.00 94.48      B    C
ATOM   3273  HB2 ARG E 144      -4.587 -21.818 -19.187  1.00 94.48      B    H
ATOM   3274  HB3 ARG E 144      -3.490 -21.597 -17.818  1.00 94.48      B    H
ATOM   3275  O   ARG E 144      -4.971 -19.887 -21.066  1.00 94.48      B    O
ATOM   3276  CG  ARG E 144      -2.492 -22.009 -19.693  1.00 94.48      B    C
ATOM   3277  HG2 ARG E 144      -1.559 -21.488 -19.482  1.00 94.48      B    H
ATOM   3278  HG3 ARG E 144      -2.712 -21.910 -20.756  1.00 94.48      B    H
ATOM   3279  CD  ARG E 144      -2.326 -23.496 -19.362  1.00 94.48      B    C
ATOM   3280  HD2 ARG E 144      -3.284 -23.997 -19.503  1.00 94.48      B    H
ATOM   3281  HD3 ARG E 144      -1.625 -23.923 -20.078  1.00 94.48      B    H
ATOM   3282  NE  ARG E 144      -1.862 -23.693 -17.969  1.00 94.48      B    N
ATOM   3283  HE  ARG E 144      -2.446 -23.296 -17.246  1.00 94.48      B    H
ATOM   3284  NH1 ARG E 144       0.103 -24.810 -18.399  1.00 94.48      B    N
ATOM   3285 HH11 ARG E 144      -0.099 -24.777 -19.388  1.00 94.48      B    H
ATOM   3286 HH12 ARG E 144       0.948 -25.258 -18.074  1.00 94.48      B    H
ATOM   3287  NH2 ARG E 144      -0.467 -24.343 -16.294  1.00 94.48      B    N
ATOM   3288 HH21 ARG E 144       0.379 -24.800 -15.988  1.00 94.48      B    H
ATOM   3289 HH22 ARG E 144      -1.074 -23.908 -15.613  1.00 94.48      B    H
ATOM   3290  CZ  ARG E 144      -0.748 -24.279 -17.566  1.00 94.48      B    C
ATOM   3291  N   LEU E 145      -3.128 -18.580 -21.031  1.00 94.74      B    N
ATOM   3292  H   LEU E 145      -2.314 -18.306 -20.500  1.00 94.74      B    H
ATOM   3293  CA  LEU E 145      -3.162 -18.201 -22.436  1.00 94.74      B    C
ATOM   3294  HA  LEU E 145      -4.168 -18.342 -22.829  1.00 94.74      B    H
ATOM   3295  C   LEU E 145      -2.190 -19.095 -23.196  1.00 94.74      B    C
ATOM   3296  CB  LEU E 145      -2.787 -16.721 -22.572  1.00 94.74      B    C
ATOM   3297  HB2 LEU E 145      -3.486 -16.117 -21.993  1.00 94.74      B    H
ATOM   3298  HB3 LEU E 145      -1.792 -16.615 -22.141  1.00 94.74      B    H
ATOM   3299  O   LEU E 145      -0.999 -19.111 -22.886  1.00 94.74      B    O
ATOM   3300  CG  LEU E 145      -2.736 -16.201 -24.021  1.00 94.74      B    C
ATOM   3301  HG  LEU E 145      -2.016 -16.780 -24.599  1.00 94.74      B    H
ATOM   3302  CD1 LEU E 145      -4.099 -16.286 -24.699  1.00 94.74      B    C
ATOM   3303 HD11 LEU E 145      -4.053 -15.793 -25.670  1.00 94.74      B    H
ATOM   3304 HD12 LEU E 145      -4.852 -15.800 -24.078  1.00 94.74      B    H
ATOM   3305 HD13 LEU E 145      -4.370 -17.328 -24.869  1.00 94.74      B    H
ATOM   3306  CD2 LEU E 145      -2.289 -14.740 -24.029  1.00 94.74      B    C
ATOM   3307 HD21 LEU E 145      -2.973 -14.129 -23.439  1.00 94.74      B    H
ATOM   3308 HD22 LEU E 145      -1.283 -14.665 -23.618  1.00 94.74      B    H
ATOM   3309 HD23 LEU E 145      -2.262 -14.368 -25.054  1.00 94.74      B    H
ATOM   3310  N   THR E 146      -2.696 -19.808 -24.192  1.00 93.75      B    N
ATOM   3311  H   THR E 146      -3.689 -19.752 -24.371  1.00 93.75      B    H
ATOM   3312  CA  THR E 146      -1.894 -20.618 -25.103  1.00 93.75      B    C
ATOM   3313  HA  THR E 146      -0.847 -20.570 -24.805  1.00 93.75      B    H
ATOM   3314  C   THR E 146      -1.986 -20.032 -26.502  1.00 93.75      B    C
ATOM   3315  CB  THR E 146      -2.312 -22.092 -25.040  1.00 93.75      B    C
ATOM   3316  HB  THR E 146      -3.376 -22.192 -25.257  1.00 93.75      B    H
ATOM   3317  O   THR E 146      -3.075 -19.912 -27.064  1.00 93.75      B    O
ATOM   3318  CG2 THR E 146      -1.504 -22.969 -25.996  1.00 93.75      B    C
ATOM   3319 HG21 THR E 146      -0.450 -22.694 -25.974  1.00 93.75      B    H
ATOM   3320 HG22 THR E 146      -1.613 -24.019 -25.726  1.00 93.75      B    H
ATOM   3321 HG23 THR E 146      -1.877 -22.837 -27.012  1.00 93.75      B    H
ATOM   3322  OG1 THR E 146      -2.055 -22.578 -23.737  1.00 93.75      B    O
ATOM   3323  HG1 THR E 146      -1.102 -22.526 -23.631  1.00 93.75      B    H
ATOM   3324  N   VAL E 147      -0.835 -19.641 -27.041  1.00 91.81      B    N
ATOM   3325  H   VAL E 147       0.022 -19.818 -26.537  1.00 91.81      B    H
ATOM   3326  CA  VAL E 147      -0.708 -19.234 -28.438  1.00 91.81      B    C
ATOM   3327  HA  VAL E 147      -1.598 -18.668 -28.714  1.00 91.81      B    H
ATOM   3328  C   VAL E 147      -0.646 -20.497 -29.286  1.00 91.81      B    C
ATOM   3329  CB  VAL E 147       0.506 -18.321 -28.677  1.00 91.81      B    C
ATOM   3330  HB  VAL E 147       1.424 -18.866 -28.460  1.00 91.81      B    H
ATOM   3331  O   VAL E 147       0.122 -21.409 -28.978  1.00 91.81      B    O
ATOM   3332  CG1 VAL E 147       0.544 -17.822 -30.128  1.00 91.81      B    C
ATOM   3333 HG11 VAL E 147      -0.386 -17.316 -30.386  1.00 91.81      B    H
ATOM   3334 HG12 VAL E 147       0.687 -18.659 -30.811  1.00 91.81      B    H
ATOM   3335 HG13 VAL E 147       1.382 -17.140 -30.269  1.00 91.81      B    H
ATOM   3336  CG2 VAL E 147       0.441 -17.088 -27.763  1.00 91.81      B    C
ATOM   3337 HG21 VAL E 147       0.495 -17.385 -26.715  1.00 91.81      B    H
ATOM   3338 HG22 VAL E 147      -0.484 -16.539 -27.937  1.00 91.81      B    H
ATOM   3339 HG23 VAL E 147       1.288 -16.438 -27.978  1.00 91.81      B    H
ATOM   3340  N   VAL E 148      -1.493 -20.553 -30.305  1.00 88.78      B    N
ATOM   3341  H   VAL E 148      -2.062 -19.740 -30.495  1.00 88.78      B    H
ATOM   3342  CA  VAL E 148      -1.521 -21.608 -31.317  1.00 88.78      B    C
ATOM   3343  HA  VAL E 148      -0.746 -22.340 -31.091  1.00 88.78      B    H
ATOM   3344  C   VAL E 148      -1.165 -21.001 -32.670  1.00 88.78      B    C
ATOM   3345  CB  VAL E 148      -2.870 -22.356 -31.346  1.00 88.78      B    C
ATOM   3346  HB  VAL E 148      -2.823 -23.112 -32.130  1.00 88.78      B    H
ATOM   3347  O   VAL E 148      -1.536 -19.856 -32.947  1.00 88.78      B    O
ATOM   3348  CG1 VAL E 148      -3.115 -23.079 -30.012  1.00 88.78      B    C
ATOM   3349 HG11 VAL E 148      -2.270 -23.735 -29.799  1.00 88.78      B    H
ATOM   3350 HG12 VAL E 148      -3.216 -22.352 -29.207  1.00 88.78      B    H
ATOM   3351 HG13 VAL E 148      -4.021 -23.681 -30.081  1.00 88.78      B    H
ATOM   3352  CG2 VAL E 148      -4.088 -21.460 -31.616  1.00 88.78      B    C
ATOM   3353 HG21 VAL E 148      -3.946 -20.934 -32.560  1.00 88.78      B    H
ATOM   3354 HG22 VAL E 148      -4.216 -20.740 -30.807  1.00 88.78      B    H
ATOM   3355 HG23 VAL E 148      -4.982 -22.078 -31.698  1.00 88.78      B    H
ATOM   3356  N   GLU E 149      -0.431 -21.766 -33.470  1.00 80.78      B    N
ATOM   3357  H   GLU E 149      -0.175 -22.696 -33.170  1.00 80.78      B    H
ATOM   3358  CA  GLU E 149      -0.123 -21.451 -34.872  1.00 80.78      B    C
ATOM   3359  HA  GLU E 149       0.168 -20.404 -34.958  1.00 80.78      B    H
ATOM   3360  C   GLU E 149      -1.370 -21.603 -35.764  1.00 80.78      B    C
ATOM   3361  CB  GLU E 149       1.076 -22.306 -35.339  1.00 80.78      B    C
ATOM   3362  HB2 GLU E 149       0.832 -23.360 -35.203  1.00 80.78      B    H
ATOM   3363  HB3 GLU E 149       1.239 -22.124 -36.401  1.00 80.78      B    H
ATOM   3364  O   GLU E 149      -2.228 -22.473 -35.466  1.00 80.78      B    O
ATOM   3365  CG  GLU E 149       2.384 -21.979 -34.577  1.00 80.78      B    C
ATOM   3366  HG2 GLU E 149       2.205 -22.104 -33.509  1.00 80.78      B    H
ATOM   3367  HG3 GLU E 149       2.628 -20.931 -34.747  1.00 80.78      B    H
ATOM   3368  CD  GLU E 149       3.600 -22.854 -34.962  1.00 80.78      B    C
ATOM   3369  OE1 GLU E 149       4.665 -22.677 -34.321  1.00 80.78      B    O
ATOM   3370  OE2 GLU E 149       3.468 -23.746 -35.834  1.00 80.78      B    O
ATOM   3371  OXT GLU E 149      -1.515 -20.766 -36.679  1.00 80.78      B    O
ATOM   3372  N   LYS C   1       7.551  12.431   2.715  1.00 95.67      C    N
ATOM   3373  H   LYS C   1       8.386  12.742   2.240  1.00 95.67      C    H
ATOM   3374  H2  LYS C   1       7.793  11.999   3.595  1.00 95.67      C    H
ATOM   3375  H3  LYS C   1       6.973  13.236   2.910  1.00 95.67      C    H
ATOM   3376  CA  LYS C   1       6.794  11.475   1.879  1.00 95.67      C    C
ATOM   3377  HA  LYS C   1       6.480  11.961   0.955  1.00 95.67      C    H
ATOM   3378  C   LYS C   1       5.555  11.096   2.654  1.00 95.67      C    C
ATOM   3379  CB  LYS C   1       7.640  10.235   1.543  1.00 95.67      C    C
ATOM   3380  HB2 LYS C   1       7.914   9.735   2.473  1.00 95.67      C    H
ATOM   3381  HB3 LYS C   1       8.553  10.566   1.048  1.00 95.67      C    H
ATOM   3382  O   LYS C   1       5.673  10.844   3.847  1.00 95.67      C    O
ATOM   3383  CG  LYS C   1       6.935   9.225   0.618  1.00 95.67      C    C
ATOM   3384  HG2 LYS C   1       6.782   9.684  -0.359  1.00 95.67      C    H
ATOM   3385  HG3 LYS C   1       5.970   8.944   1.041  1.00 95.67      C    H
ATOM   3386  CD  LYS C   1       7.783   7.957   0.449  1.00 95.67      C    C
ATOM   3387  HD2 LYS C   1       8.018   7.570   1.441  1.00 95.67      C    H
ATOM   3388  HD3 LYS C   1       8.713   8.210  -0.061  1.00 95.67      C    H
ATOM   3389  CE  LYS C   1       7.074   6.843  -0.322  1.00 95.67      C    C
ATOM   3390  HE2 LYS C   1       6.037   6.795   0.012  1.00 95.67      C    H
ATOM   3391  HE3 LYS C   1       7.544   5.892  -0.072  1.00 95.67      C    H
ATOM   3392  NZ  LYS C   1       7.137   7.044  -1.784  1.00 95.67      C    N
ATOM   3393  HZ1 LYS C   1       6.622   6.315  -2.257  1.00 95.67      C    H
ATOM   3394  HZ2 LYS C   1       8.079   6.985  -2.143  1.00 95.67      C    H
ATOM   3395  HZ3 LYS C   1       6.737   7.934  -2.046  1.00 95.67      C    H
ATOM   3396  N   THR C   2       4.395  11.114   2.016  1.00 95.76      C    N
ATOM   3397  H   THR C   2       4.376  11.341   1.032  1.00 95.76      C    H
ATOM   3398  CA  THR C   2       3.115  10.837   2.667  1.00 95.76      C    C
ATOM   3399  HA  THR C   2       3.085  11.397   3.602  1.00 95.76      C    H
ATOM   3400  C   THR C   2       2.962   9.364   3.029  1.00 95.76      C    C
ATOM   3401  CB  THR C   2       1.931  11.306   1.808  1.00 95.76      C    C
ATOM   3402  HB  THR C   2       1.007  10.904   2.222  1.00 95.76      C    H
ATOM   3403  O   THR C   2       3.623   8.482   2.475  1.00 95.76      C    O
ATOM   3404  CG2 THR C   2       1.820  12.826   1.790  1.00 95.76      C    C
ATOM   3405 HG21 THR C   2       1.078  13.144   1.058  1.00 95.76      C    H
ATOM   3406 HG22 THR C   2       1.514  13.171   2.777  1.00 95.76      C    H
ATOM   3407 HG23 THR C   2       2.776  13.275   1.520  1.00 95.76      C    H
ATOM   3408  OG1 THR C   2       2.048  10.879   0.474  1.00 95.76      C    O
ATOM   3409  HG1 THR C   2       2.785  11.357   0.087  1.00 95.76      C    H
ATOM   3410  N   TYR C   3       2.070   9.101   3.981  1.00 92.81      C    N
ATOM   3411  H   TYR C   3       1.478   9.840   4.330  1.00 92.81      C    H
ATOM   3412  CA  TYR C   3       1.682   7.748   4.324  1.00 92.81      C    C
ATOM   3413  HA  TYR C   3       2.574   7.126   4.400  1.00 92.81      C    H
ATOM   3414  C   TYR C   3       0.774   7.179   3.235  1.00 92.81      C    C
ATOM   3415  CB  TYR C   3       0.973   7.757   5.674  1.00 92.81      C    C
ATOM   3416  HB2 TYR C   3       0.178   8.502   5.657  1.00 92.81      C    H
ATOM   3417  HB3 TYR C   3       1.680   8.037   6.455  1.00 92.81      C    H
ATOM   3418  O   TYR C   3      -0.191   7.825   2.829  1.00 92.81      C    O
ATOM   3419  CG  TYR C   3       0.389   6.413   6.010  1.00 92.81      C    C
ATOM   3420  CD1 TYR C   3      -1.000   6.270   6.152  1.00 92.81      C    C
ATOM   3421  HD1 TYR C   3      -1.652   7.119   6.007  1.00 92.81      C    H
ATOM   3422  CD2 TYR C   3       1.238   5.297   6.106  1.00 92.81      C    C
ATOM   3423  HD2 TYR C   3       2.296   5.408   5.924  1.00 92.81      C    H
ATOM   3424  CE1 TYR C   3      -1.528   5.013   6.476  1.00 92.81      C    C
ATOM   3425  HE1 TYR C   3      -2.592   4.882   6.608  1.00 92.81      C    H
ATOM   3426  CE2 TYR C   3       0.721   4.039   6.431  1.00 92.81      C    C
ATOM   3427  HE2 TYR C   3       1.369   3.182   6.542  1.00 92.81      C    H
ATOM   3428  OH  TYR C   3      -1.135   2.722   7.021  1.00 92.81      C    O
ATOM   3429  HH  TYR C   3      -0.485   2.016   6.995  1.00 92.81      C    H
ATOM   3430  CZ  TYR C   3      -0.659   3.912   6.638  1.00 92.81      C    C
ATOM   3431  N   GLN C   4       1.077   5.970   2.770  1.00 85.63      C    N
ATOM   3432  H   GLN C   4       1.855   5.474   3.181  1.00 85.63      C    H
ATOM   3433  CA  GLN C   4       0.219   5.231   1.848  1.00 85.63      C    C
ATOM   3434  HA  GLN C   4      -0.432   5.910   1.298  1.00 85.63      C    H
ATOM   3435  C   GLN C   4      -0.667   4.286   2.647  1.00 85.63      C    C
ATOM   3436  CB  GLN C   4       1.077   4.467   0.838  1.00 85.63      C    C
ATOM   3437  HB2 GLN C   4       1.877   3.953   1.370  1.00 85.63      C    H
ATOM   3438  HB3 GLN C   4       0.460   3.726   0.330  1.00 85.63      C    H
ATOM   3439  O   GLN C   4      -0.276   3.148   2.904  1.00 85.63      C    O
ATOM   3440  CG  GLN C   4       1.675   5.398  -0.214  1.00 85.63      C    C
ATOM   3441  HG2 GLN C   4       2.156   6.245   0.274  1.00 85.63      C    H
ATOM   3442  HG3 GLN C   4       0.884   5.767  -0.866  1.00 85.63      C    H
ATOM   3443  CD  GLN C   4       2.684   4.665  -1.070  1.00 85.63      C    C
ATOM   3444  NE2 GLN C   4       3.825   5.264  -1.299  1.00 85.63      C    N
ATOM   3445 HE21 GLN C   4       4.557   4.723  -1.738  1.00 85.63      C    H
ATOM   3446 HE22 GLN C   4       3.970   6.186  -0.914  1.00 85.63      C    H
ATOM   3447  OE1 GLN C   4       2.468   3.567  -1.553  1.00 85.63      C    O
ATOM   3448  N   GLY C   5      -1.854   4.760   3.016  1.00 77.00      C    N
ATOM   3449  H   GLY C   5      -2.080   5.725   2.822  1.00 77.00      C    H
ATOM   3450  CA  GLY C   5      -2.895   3.914   3.579  1.00 77.00      C    C
ATOM   3451  HA2 GLY C   5      -2.664   3.629   4.606  1.00 77.00      C    H
ATOM   3452  HA3 GLY C   5      -2.936   3.003   2.981  1.00 77.00      C    H
ATOM   3453  C   GLY C   5      -4.270   4.556   3.527  1.00 77.00      C    C
ATOM   3454  O   GLY C   5      -4.511   5.599   4.138  1.00 77.00      C    O
ATOM   3455  N   SER C   6      -5.162   3.916   2.776  1.00 66.74      C    N
ATOM   3456  H   SER C   6      -4.839   3.139   2.217  1.00 66.74      C    H
ATOM   3457  CA  SER C   6      -6.582   4.221   2.686  1.00 66.74      C    C
ATOM   3458  HA  SER C   6      -6.752   5.269   2.936  1.00 66.74      C    H
ATOM   3459  C   SER C   6      -7.347   3.338   3.667  1.00 66.74      C    C
ATOM   3460  CB  SER C   6      -7.078   3.987   1.253  1.00 66.74      C    C
ATOM   3461  HB2 SER C   6      -8.148   4.189   1.204  1.00 66.74      C    H
ATOM   3462  HB3 SER C   6      -6.554   4.650   0.565  1.00 66.74      C    H
ATOM   3463  O   SER C   6      -7.610   2.165   3.387  1.00 66.74      C    O
ATOM   3464  OG  SER C   6      -6.851   2.642   0.890  1.00 66.74      C    O
ATOM   3465  HG  SER C   6      -7.262   2.116   1.580  1.00 66.74      C    H
ATOM   3466  N   TYR C   7      -7.728   3.898   4.808  1.00 76.49      C    N
ATOM   3467  H   TYR C   7      -7.450   4.846   5.022  1.00 76.49      C    H
ATOM   3468  CA  TYR C   7      -8.655   3.229   5.711  1.00 76.49      C    C
ATOM   3469  HA  TYR C   7      -8.864   2.226   5.340  1.00 76.49      C    H
ATOM   3470  C   TYR C   7      -9.966   3.984   5.722  1.00 76.49      C    C
ATOM   3471  CB  TYR C   7      -8.053   3.030   7.096  1.00 76.49      C    C
ATOM   3472  HB2 TYR C   7      -7.980   3.991   7.604  1.00 76.49      C    H
ATOM   3473  HB3 TYR C   7      -8.710   2.386   7.681  1.00 76.49      C    H
ATOM   3474  O   TYR C   7     -10.024   5.173   6.050  1.00 76.49      C    O
ATOM   3475  CG  TYR C   7      -6.692   2.387   7.004  1.00 76.49      C    C
ATOM   3476  CD1 TYR C   7      -6.553   1.066   6.528  1.00 76.49      C    C
ATOM   3477  HD1 TYR C   7      -7.427   0.491   6.261  1.00 76.49      C    H
ATOM   3478  CD2 TYR C   7      -5.564   3.157   7.316  1.00 76.49      C    C
ATOM   3479  HD2 TYR C   7      -5.673   4.165   7.689  1.00 76.49      C    H
ATOM   3480  CE1 TYR C   7      -5.274   0.496   6.397  1.00 76.49      C    C
ATOM   3481  HE1 TYR C   7      -5.153  -0.518   6.044  1.00 76.49      C    H
ATOM   3482  CE2 TYR C   7      -4.294   2.585   7.199  1.00 76.49      C    C
ATOM   3483  HE2 TYR C   7      -3.427   3.135   7.535  1.00 76.49      C    H
ATOM   3484  OH  TYR C   7      -2.913   0.743   6.683  1.00 76.49      C    O
ATOM   3485  HH  TYR C   7      -2.840  -0.126   6.281  1.00 76.49      C    H
ATOM   3486  CZ  TYR C   7      -4.149   1.261   6.753  1.00 76.49      C    C
ATOM   3487  N   GLY C   8     -11.010   3.262   5.324  1.00 82.53      C    N
ATOM   3488  H   GLY C   8     -10.861   2.298   5.062  1.00 82.53      C    H
ATOM   3489  CA  GLY C   8     -12.373   3.713   5.512  1.00 82.53      C    C
ATOM   3490  HA2 GLY C   8     -12.518   4.645   4.965  1.00 82.53      C    H
ATOM   3491  HA3 GLY C   8     -13.076   2.973   5.128  1.00 82.53      C    H
ATOM   3492  C   GLY C   8     -12.649   3.911   6.998  1.00 82.53      C    C
ATOM   3493  O   GLY C   8     -12.168   3.131   7.828  1.00 82.53      C    O
ATOM   3494  N   PHE C   9     -13.412   4.949   7.320  1.00 92.55      C    N
ATOM   3495  H   PHE C   9     -13.711   5.567   6.579  1.00 92.55      C    H
ATOM   3496  CA  PHE C   9     -14.061   5.062   8.625  1.00 92.55      C    C
ATOM   3497  HA  PHE C   9     -13.319   4.952   9.416  1.00 92.55      C    H
ATOM   3498  C   PHE C   9     -15.041   3.893   8.834  1.00 92.55      C    C
ATOM   3499  CB  PHE C   9     -14.701   6.459   8.761  1.00 92.55      C    C
ATOM   3500  HB2 PHE C   9     -15.301   6.662   7.873  1.00 92.55      C    H
ATOM   3501  HB3 PHE C   9     -15.385   6.419   9.609  1.00 92.55      C    H
ATOM   3502  O   PHE C   9     -15.472   3.224   7.865  1.00 92.55      C    O
ATOM   3503  CG  PHE C   9     -13.768   7.645   9.003  1.00 92.55      C    C
ATOM   3504  CD1 PHE C   9     -12.363   7.537   8.916  1.00 92.55      C    C
ATOM   3505  HD1 PHE C   9     -11.903   6.595   8.656  1.00 92.55      C    H
ATOM   3506  CD2 PHE C   9     -14.330   8.885   9.367  1.00 92.55      C    C
ATOM   3507  HD2 PHE C   9     -15.402   8.979   9.460  1.00 92.55      C    H
ATOM   3508  CE1 PHE C   9     -11.538   8.643   9.195  1.00 92.55      C    C
ATOM   3509  HE1 PHE C   9     -10.464   8.537   9.156  1.00 92.55      C    H
ATOM   3510  CE2 PHE C   9     -13.507   9.990   9.654  1.00 92.55      C    C
ATOM   3511  HE2 PHE C   9     -13.951  10.922   9.973  1.00 92.55      C    H
ATOM   3512  CZ  PHE C   9     -12.110   9.870   9.570  1.00 92.55      C    C
ATOM   3513  HZ  PHE C   9     -11.478  10.709   9.824  1.00 92.55      C    H
ATOM   3514  OXT PHE C   9     -15.402   3.600   9.985  1.00 92.55      C    O
ATOM   3515  N   GLY A   1      18.267  20.630  16.030  1.00 93.65      D    N
ATOM   3516  H   GLY A   1      18.794  19.794  15.824  1.00 93.65      D    H
ATOM   3517  H2  GLY A   1      18.865  21.442  15.961  1.00 93.65      D    H
ATOM   3518  H3  GLY A   1      17.551  20.699  15.322  1.00 93.65      D    H
ATOM   3519  CA  GLY A   1      17.647  20.520  17.371  1.00 93.65      D    C
ATOM   3520  HA2 GLY A   1      18.419  20.411  18.133  1.00 93.65      D    H
ATOM   3521  HA3 GLY A   1      17.044  21.407  17.567  1.00 93.65      D    H
ATOM   3522  C   GLY A   1      16.752  19.298  17.399  1.00 93.65      D    C
ATOM   3523  O   GLY A   1      17.094  18.321  16.746  1.00 93.65      D    O
ATOM   3524  N   SER A   2      15.619  19.342  18.105  1.00 97.97      D    N
ATOM   3525  H   SER A   2      15.385  20.176  18.625  1.00 97.97      D    H
ATOM   3526  CA  SER A   2      14.495  18.438  17.804  1.00 97.97      D    C
ATOM   3527  HA  SER A   2      14.865  17.426  17.642  1.00 97.97      D    H
ATOM   3528  C   SER A   2      13.801  18.923  16.533  1.00 97.97      D    C
ATOM   3529  CB  SER A   2      13.465  18.404  18.936  1.00 97.97      D    C
ATOM   3530  HB2 SER A   2      13.034  19.398  19.063  1.00 97.97      D    H
ATOM   3531  HB3 SER A   2      12.667  17.710  18.673  1.00 97.97      D    H
ATOM   3532  O   SER A   2      13.751  20.129  16.307  1.00 97.97      D    O
ATOM   3533  OG  SER A   2      14.059  17.993  20.153  1.00 97.97      D    O
ATOM   3534  HG  SER A   2      13.354  17.905  20.799  1.00 97.97      D    H
ATOM   3535  N   HIS A   3      13.271  18.003  15.735  1.00 98.77      D    N
ATOM   3536  H   HIS A   3      13.266  17.040  16.040  1.00 98.77      D    H
ATOM   3537  CA  HIS A   3      12.584  18.321  14.481  1.00 98.77      D    C
ATOM   3538  HA  HIS A   3      12.269  19.364  14.487  1.00 98.77      D    H
ATOM   3539  C   HIS A   3      11.338  17.457  14.329  1.00 98.77      D    C
ATOM   3540  CB  HIS A   3      13.525  18.110  13.288  1.00 98.77      D    C
ATOM   3541  HB2 HIS A   3      12.958  18.239  12.366  1.00 98.77      D    H
ATOM   3542  HB3 HIS A   3      13.916  17.093  13.312  1.00 98.77      D    H
ATOM   3543  O   HIS A   3      11.246  16.378  14.914  1.00 98.77      D    O
ATOM   3544  CG  HIS A   3      14.669  19.086  13.259  1.00 98.77      D    C
ATOM   3545  CD2 HIS A   3      15.933  18.886  13.741  1.00 98.77      D    C
ATOM   3546  HD2 HIS A   3      16.295  17.975  14.194  1.00 98.77      D    H
ATOM   3547  ND1 HIS A   3      14.612  20.378  12.800  1.00 98.77      D    N
ATOM   3548  HD1 HIS A   3      13.805  20.838  12.405  1.00 98.77      D    H
ATOM   3549  CE1 HIS A   3      15.809  20.947  12.999  1.00 98.77      D    C
ATOM   3550  HE1 HIS A   3      16.050  21.967  12.738  1.00 98.77      D    H
ATOM   3551  NE2 HIS A   3      16.652  20.082  13.603  1.00 98.77      D    N
ATOM   3552  N   SER A   4      10.391  17.890  13.511  1.00 98.86      D    N
ATOM   3553  H   SER A   4      10.511  18.802  13.095  1.00 98.86      D    H
ATOM   3554  CA  SER A   4       9.157  17.161  13.254  1.00 98.86      D    C
ATOM   3555  HA  SER A   4       9.309  16.110  13.499  1.00 98.86      D    H
ATOM   3556  C   SER A   4       8.756  17.228  11.788  1.00 98.86      D    C
ATOM   3557  CB  SER A   4       8.045  17.686  14.164  1.00 98.86      D    C
ATOM   3558  HB2 SER A   4       8.379  17.663  15.202  1.00 98.86      D    H
ATOM   3559  HB3 SER A   4       7.168  17.046  14.066  1.00 98.86      D    H
ATOM   3560  O   SER A   4       9.068  18.173  11.068  1.00 98.86      D    O
ATOM   3561  OG  SER A   4       7.686  19.004  13.808  1.00 98.86      D    O
ATOM   3562  HG  SER A   4       8.480  19.544  13.789  1.00 98.86      D    H
ATOM   3563  N   MET A   5       8.032  16.211  11.331  1.00 98.88      D    N
ATOM   3564  H   MET A   5       7.842  15.452  11.969  1.00 98.88      D    H
ATOM   3565  CA  MET A   5       7.310  16.260  10.062  1.00 98.88      D    C
ATOM   3566  HA  MET A   5       7.454  17.239   9.605  1.00 98.88      D    H
ATOM   3567  C   MET A   5       5.829  16.088  10.353  1.00 98.88      D    C
ATOM   3568  CB  MET A   5       7.834  15.201   9.083  1.00 98.88      D    C
ATOM   3569  HB2 MET A   5       8.910  15.326   8.967  1.00 98.88      D    H
ATOM   3570  HB3 MET A   5       7.646  14.209   9.495  1.00 98.88      D    H
ATOM   3571  O   MET A   5       5.456  15.219  11.147  1.00 98.88      D    O
ATOM   3572  CG  MET A   5       7.199  15.313   7.689  1.00 98.88      D    C
ATOM   3573  HG2 MET A   5       6.153  15.012   7.754  1.00 98.88      D    H
ATOM   3574  HG3 MET A   5       7.229  16.358   7.382  1.00 98.88      D    H
ATOM   3575  SD  MET A   5       8.001  14.345   6.372  1.00 98.88      D    S
ATOM   3576  CE  MET A   5       7.975  12.690   7.100  1.00 98.88      D    C
ATOM   3577  HE1 MET A   5       6.949  12.400   7.325  1.00 98.88      D    H
ATOM   3578  HE2 MET A   5       8.562  12.685   8.018  1.00 98.88      D    H
ATOM   3579  HE3 MET A   5       8.414  11.975   6.404  1.00 98.88      D    H
ATOM   3580  N   ARG A   6       4.981  16.879   9.695  1.00 98.81      D    N
ATOM   3581  H   ARG A   6       5.372  17.591   9.095  1.00 98.81      D    H
ATOM   3582  CA  ARG A   6       3.522  16.763   9.779  1.00 98.81      D    C
ATOM   3583  HA  ARG A   6       3.265  15.775  10.158  1.00 98.81      D    H
ATOM   3584  C   ARG A   6       2.880  16.870   8.410  1.00 98.81      D    C
ATOM   3585  CB  ARG A   6       2.941  17.833  10.721  1.00 98.81      D    C
ATOM   3586  HB2 ARG A   6       3.308  18.813  10.416  1.00 98.81      D    H
ATOM   3587  HB3 ARG A   6       1.856  17.840  10.623  1.00 98.81      D    H
ATOM   3588  O   ARG A   6       3.270  17.691   7.588  1.00 98.81      D    O
ATOM   3589  CG  ARG A   6       3.283  17.620  12.200  1.00 98.81      D    C
ATOM   3590  HG2 ARG A   6       2.880  18.458  12.768  1.00 98.81      D    H
ATOM   3591  HG3 ARG A   6       4.365  17.616  12.332  1.00 98.81      D    H
ATOM   3592  CD  ARG A   6       2.678  16.316  12.746  1.00 98.81      D    C
ATOM   3593  HD2 ARG A   6       3.094  15.456  12.222  1.00 98.81      D    H
ATOM   3594  HD3 ARG A   6       1.601  16.329  12.580  1.00 98.81      D    H
ATOM   3595  NE  ARG A   6       2.942  16.181  14.182  1.00 98.81      D    N
ATOM   3596  HE  ARG A   6       2.225  16.503  14.816  1.00 98.81      D    H
ATOM   3597  NH1 ARG A   6       5.118  15.409  14.066  1.00 98.81      D    N
ATOM   3598 HH11 ARG A   6       5.129  15.384  13.056  1.00 98.81      D    H
ATOM   3599 HH12 ARG A   6       5.971  15.324  14.600  1.00 98.81      D    H
ATOM   3600  NH2 ARG A   6       4.234  15.989  16.008  1.00 98.81      D    N
ATOM   3601 HH21 ARG A   6       5.153  15.821  16.390  1.00 98.81      D    H
ATOM   3602 HH22 ARG A   6       3.485  16.286  16.617  1.00 98.81      D    H
ATOM   3603  CZ  ARG A   6       4.091  15.850  14.732  1.00 98.81      D    C
ATOM   3604  N   TYR A   7       1.858  16.056   8.193  1.00 98.80      D    N
ATOM   3605  H   TYR A   7       1.614  15.396   8.918  1.00 98.80      D    H
ATOM   3606  CA  TYR A   7       0.910  16.228   7.104  1.00 98.80      D    C
ATOM   3607  HA  TYR A   7       1.231  17.052   6.467  1.00 98.80      D    H
ATOM   3608  C   TYR A   7      -0.456  16.578   7.677  1.00 98.80      D    C
ATOM   3609  CB  TYR A   7       0.851  14.963   6.252  1.00 98.80      D    C
ATOM   3610  HB2 TYR A   7      -0.042  14.999   5.629  1.00 98.80      D    H
ATOM   3611  HB3 TYR A   7       0.757  14.104   6.916  1.00 98.80      D    H
ATOM   3612  O   TYR A   7      -0.901  15.940   8.629  1.00 98.80      D    O
ATOM   3613  CG  TYR A   7       2.052  14.786   5.349  1.00 98.80      D    C
ATOM   3614  CD1 TYR A   7       2.105  15.483   4.129  1.00 98.80      D    C
ATOM   3615  HD1 TYR A   7       1.299  16.149   3.857  1.00 98.80      D    H
ATOM   3616  CD2 TYR A   7       3.115  13.943   5.728  1.00 98.80      D    C
ATOM   3617  HD2 TYR A   7       3.083  13.447   6.687  1.00 98.80      D    H
ATOM   3618  CE1 TYR A   7       3.206  15.316   3.272  1.00 98.80      D    C
ATOM   3619  HE1 TYR A   7       3.227  15.837   2.326  1.00 98.80      D    H
ATOM   3620  CE2 TYR A   7       4.218  13.768   4.869  1.00 98.80      D    C
ATOM   3621  HE2 TYR A   7       5.033  13.121   5.157  1.00 98.80      D    H
ATOM   3622  OH  TYR A   7       5.284  14.242   2.760  1.00 98.80      D    O
ATOM   3623  HH  TYR A   7       5.124  14.738   1.954  1.00 98.80      D    H
ATOM   3624  CZ  TYR A   7       4.258  14.447   3.632  1.00 98.80      D    C
ATOM   3625  N   PHE A   8      -1.116  17.561   7.070  1.00 98.84      D    N
ATOM   3626  H   PHE A   8      -0.665  18.028   6.295  1.00 98.84      D    H
ATOM   3627  CA  PHE A   8      -2.461  18.000   7.425  1.00 98.84      D    C
ATOM   3628  HA  PHE A   8      -2.833  17.409   8.263  1.00 98.84      D    H
ATOM   3629  C   PHE A   8      -3.381  17.798   6.232  1.00 98.84      D    C
ATOM   3630  CB  PHE A   8      -2.458  19.468   7.855  1.00 98.84      D    C
ATOM   3631  HB2 PHE A   8      -2.166  20.091   7.010  1.00 98.84      D    H
ATOM   3632  HB3 PHE A   8      -3.475  19.753   8.127  1.00 98.84      D    H
ATOM   3633  O   PHE A   8      -3.131  18.351   5.157  1.00 98.84      D    O
ATOM   3634  CG  PHE A   8      -1.542  19.772   9.018  1.00 98.84      D    C
ATOM   3635  CD1 PHE A   8      -2.026  19.673  10.334  1.00 98.84      D    C
ATOM   3636  HD1 PHE A   8      -3.049  19.378  10.518  1.00 98.84      D    H
ATOM   3637  CD2 PHE A   8      -0.207  20.156   8.786  1.00 98.84      D    C
ATOM   3638  HD2 PHE A   8       0.171  20.231   7.777  1.00 98.84      D    H
ATOM   3639  CE1 PHE A   8      -1.180  19.967  11.417  1.00 98.84      D    C
ATOM   3640  HE1 PHE A   8      -1.551  19.900  12.429  1.00 98.84      D    H
ATOM   3641  CE2 PHE A   8       0.636  20.457   9.868  1.00 98.84      D    C
ATOM   3642  HE2 PHE A   8       1.652  20.779   9.693  1.00 98.84      D    H
ATOM   3643  CZ  PHE A   8       0.149  20.363  11.183  1.00 98.84      D    C
ATOM   3644  HZ  PHE A   8       0.793  20.611  12.014  1.00 98.84      D    H
ATOM   3645  N   TYR A   9      -4.424  16.995   6.415  1.00 98.48      D    N
ATOM   3646  H   TYR A   9      -4.552  16.591   7.332  1.00 98.48      D    H
ATOM   3647  CA  TYR A   9      -5.463  16.746   5.424  1.00 98.48      D    C
ATOM   3648  HA  TYR A   9      -5.178  17.190   4.470  1.00 98.48      D    H
ATOM   3649  C   TYR A   9      -6.766  17.394   5.875  1.00 98.48      D    C
ATOM   3650  CB  TYR A   9      -5.664  15.240   5.208  1.00 98.48      D    C
ATOM   3651  HB2 TYR A   9      -6.502  15.114   4.524  1.00 98.48      D    H
ATOM   3652  HB3 TYR A   9      -5.957  14.798   6.160  1.00 98.48      D    H
ATOM   3653  O   TYR A   9      -7.150  17.264   7.036  1.00 98.48      D    O
ATOM   3654  CG  TYR A   9      -4.496  14.439   4.654  1.00 98.48      D    C
ATOM   3655  CD1 TYR A   9      -3.312  15.050   4.193  1.00 98.48      D    C
ATOM   3656  HD1 TYR A   9      -3.201  16.125   4.199  1.00 98.48      D    H
ATOM   3657  CD2 TYR A   9      -4.619  13.039   4.590  1.00 98.48      D    C
ATOM   3658  HD2 TYR A   9      -5.521  12.570   4.954  1.00 98.48      D    H
ATOM   3659  CE1 TYR A   9      -2.247  14.276   3.710  1.00 98.48      D    C
ATOM   3660  HE1 TYR A   9      -1.332  14.748   3.382  1.00 98.48      D    H
ATOM   3661  CE2 TYR A   9      -3.575  12.258   4.063  1.00 98.48      D    C
ATOM   3662  HE2 TYR A   9      -3.657  11.182   4.014  1.00 98.48      D    H
ATOM   3663  OH  TYR A   9      -1.361  12.127   3.188  1.00 98.48      D    O
ATOM   3664  HH  TYR A   9      -0.569  12.658   3.078  1.00 98.48      D    H
ATOM   3665  CZ  TYR A   9      -2.387  12.880   3.635  1.00 98.48      D    C
ATOM   3666  N   THR A  10      -7.468  18.020   4.935  1.00 98.81      D    N
ATOM   3667  H   THR A  10      -7.053  18.107   4.019  1.00 98.81      D    H
ATOM   3668  CA  THR A  10      -8.803  18.587   5.133  1.00 98.81      D    C
ATOM   3669  HA  THR A  10      -9.223  18.221   6.070  1.00 98.81      D    H
ATOM   3670  C   THR A  10      -9.696  18.143   3.986  1.00 98.81      D    C
ATOM   3671  CB  THR A  10      -8.757  20.121   5.205  1.00 98.81      D    C
ATOM   3672  HB  THR A  10      -8.380  20.521   4.264  1.00 98.81      D    H
ATOM   3673  O   THR A  10      -9.432  18.467   2.827  1.00 98.81      D    O
ATOM   3674  CG2 THR A  10     -10.129  20.728   5.500  1.00 98.81      D    C
ATOM   3675 HG21 THR A  10     -10.041  21.810   5.600  1.00 98.81      D    H
ATOM   3676 HG22 THR A  10     -10.822  20.512   4.687  1.00 98.81      D    H
ATOM   3677 HG23 THR A  10     -10.523  20.314   6.428  1.00 98.81      D    H
ATOM   3678  OG1 THR A  10      -7.907  20.536   6.249  1.00 98.81      D    O
ATOM   3679  HG1 THR A  10      -7.874  21.495   6.247  1.00 98.81      D    H
ATOM   3680  N   ALA A  11     -10.767  17.424   4.308  1.00 98.56      D    N
ATOM   3681  H   ALA A  11     -10.915  17.197   5.281  1.00 98.56      D    H
ATOM   3682  CA  ALA A  11     -11.809  17.026   3.375  1.00 98.56      D    C
ATOM   3683  HA  ALA A  11     -11.529  17.323   2.365  1.00 98.56      D    H
ATOM   3684  C   ALA A  11     -13.124  17.706   3.753  1.00 98.56      D    C
ATOM   3685  CB  ALA A  11     -11.937  15.506   3.396  1.00 98.56      D    C
ATOM   3686  HB1 ALA A  11     -12.625  15.183   2.615  1.00 98.56      D    H
ATOM   3687  HB2 ALA A  11     -12.314  15.178   4.365  1.00 98.56      D    H
ATOM   3688  HB3 ALA A  11     -10.955  15.062   3.237  1.00 98.56      D    H
ATOM   3689  O   ALA A  11     -13.598  17.541   4.873  1.00 98.56      D    O
ATOM   3690  N   MET A  12     -13.717  18.456   2.829  1.00 98.78      D    N
ATOM   3691  H   MET A  12     -13.273  18.536   1.925  1.00 98.78      D    H
ATOM   3692  CA  MET A  12     -14.922  19.247   3.079  1.00 98.78      D    C
ATOM   3693  HA  MET A  12     -15.308  19.032   4.076  1.00 98.78      D    H
ATOM   3694  C   MET A  12     -16.005  18.897   2.063  1.00 98.78      D    C
ATOM   3695  CB  MET A  12     -14.547  20.734   3.039  1.00 98.78      D    C
ATOM   3696  HB2 MET A  12     -14.118  20.966   2.064  1.00 98.78      D    H
ATOM   3697  HB3 MET A  12     -13.789  20.920   3.800  1.00 98.78      D    H
ATOM   3698  O   MET A  12     -15.816  19.115   0.862  1.00 98.78      D    O
ATOM   3699  CG  MET A  12     -15.739  21.667   3.283  1.00 98.78      D    C
ATOM   3700  HG2 MET A  12     -16.520  21.430   2.561  1.00 98.78      D    H
ATOM   3701  HG3 MET A  12     -16.142  21.498   4.282  1.00 98.78      D    H
ATOM   3702  SD  MET A  12     -15.345  23.428   3.076  1.00 98.78      D    S
ATOM   3703  CE  MET A  12     -14.282  23.713   4.515  1.00 98.78      D    C
ATOM   3704  HE1 MET A  12     -13.943  24.749   4.517  1.00 98.78      D    H
ATOM   3705  HE2 MET A  12     -13.416  23.052   4.489  1.00 98.78      D    H
ATOM   3706  HE3 MET A  12     -14.859  23.528   5.422  1.00 98.78      D    H
ATOM   3707  N   SER A  13     -17.145  18.378   2.529  1.00 98.72      D    N
ATOM   3708  H   SER A  13     -17.266  18.295   3.529  1.00 98.72      D    H
ATOM   3709  CA  SER A  13     -18.327  18.223   1.677  1.00 98.72      D    C
ATOM   3710  HA  SER A  13     -18.002  17.788   0.732  1.00 98.72      D    H
ATOM   3711  C   SER A  13     -18.934  19.589   1.359  1.00 98.72      D    C
ATOM   3712  CB  SER A  13     -19.372  17.267   2.273  1.00 98.72      D    C
ATOM   3713  HB2 SER A  13     -20.136  17.068   1.521  1.00 98.72      D    H
ATOM   3714  HB3 SER A  13     -18.899  16.324   2.547  1.00 98.72      D    H
ATOM   3715  O   SER A  13     -18.821  20.538   2.125  1.00 98.72      D    O
ATOM   3716  OG  SER A  13     -19.992  17.826   3.406  1.00 98.72      D    O
ATOM   3717  HG  SER A  13     -20.819  17.376   3.590  1.00 98.72      D    H
ATOM   3718  N   ARG A  14     -19.570  19.710   0.195  1.00 98.10      D    N
ATOM   3719  H   ARG A  14     -19.617  18.904  -0.412  1.00 98.10      D    H
ATOM   3720  CA  ARG A  14     -20.240  20.946  -0.236  1.00 98.10      D    C
ATOM   3721  HA  ARG A  14     -20.597  21.472   0.649  1.00 98.10      D    H
ATOM   3722  C   ARG A  14     -21.481  20.613  -1.068  1.00 98.10      D    C
ATOM   3723  CB  ARG A  14     -19.230  21.872  -0.941  1.00 98.10      D    C
ATOM   3724  HB2 ARG A  14     -18.547  22.270  -0.190  1.00 98.10      D    H
ATOM   3725  HB3 ARG A  14     -19.766  22.714  -1.379  1.00 98.10      D    H
ATOM   3726  O   ARG A  14     -21.471  20.826  -2.282  1.00 98.10      D    O
ATOM   3727  CG  ARG A  14     -18.393  21.169  -2.021  1.00 98.10      D    C
ATOM   3728  HG2 ARG A  14     -19.038  20.647  -2.729  1.00 98.10      D    H
ATOM   3729  HG3 ARG A  14     -17.731  20.442  -1.552  1.00 98.10      D    H
ATOM   3730  CD  ARG A  14     -17.541  22.169  -2.795  1.00 98.10      D    C
ATOM   3731  HD2 ARG A  14     -18.191  22.865  -3.327  1.00 98.10      D    H
ATOM   3732  HD3 ARG A  14     -16.911  22.718  -2.094  1.00 98.10      D    H
ATOM   3733  NE  ARG A  14     -16.703  21.444  -3.753  1.00 98.10      D    N
ATOM   3734  HE  ARG A  14     -16.891  20.459  -3.874  1.00 98.10      D    H
ATOM   3735  NH1 ARG A  14     -15.256  23.119  -4.357  1.00 98.10      D    N
ATOM   3736 HH11 ARG A  14     -15.840  23.831  -3.944  1.00 98.10      D    H
ATOM   3737 HH12 ARG A  14     -14.331  23.317  -4.711  1.00 98.10      D    H
ATOM   3738  NH2 ARG A  14     -14.908  21.009  -5.005  1.00 98.10      D    N
ATOM   3739 HH21 ARG A  14     -15.161  20.033  -4.947  1.00 98.10      D    H
ATOM   3740 HH22 ARG A  14     -13.974  21.254  -5.299  1.00 98.10      D    H
ATOM   3741  CZ  ARG A  14     -15.635  21.877  -4.380  1.00 98.10      D    C
ATOM   3742  N   PRO A  15     -22.532  20.053  -0.443  1.00 98.10      D    N
ATOM   3743  CA  PRO A  15     -23.728  19.605  -1.154  1.00 98.10      D    C
ATOM   3744  HA  PRO A  15     -23.467  18.722  -1.738  1.00 98.10      D    H
ATOM   3745  C   PRO A  15     -24.293  20.685  -2.083  1.00 98.10      D    C
ATOM   3746  CB  PRO A  15     -24.729  19.200  -0.073  1.00 98.10      D    C
ATOM   3747  HB2 PRO A  15     -25.357  18.371  -0.399  1.00 98.10      D    H
ATOM   3748  HB3 PRO A  15     -25.342  20.053   0.218  1.00 98.10      D    H
ATOM   3749  O   PRO A  15     -24.292  21.871  -1.753  1.00 98.10      D    O
ATOM   3750  CG  PRO A  15     -23.825  18.812   1.092  1.00 98.10      D    C
ATOM   3751  HG2 PRO A  15     -24.350  18.904   2.043  1.00 98.10      D    H
ATOM   3752  HG3 PRO A  15     -23.449  17.798   0.952  1.00 98.10      D    H
ATOM   3753  CD  PRO A  15     -22.678  19.804   0.987  1.00 98.10      D    C
ATOM   3754  HD2 PRO A  15     -21.786  19.374   1.441  1.00 98.10      D    H
ATOM   3755  HD3 PRO A  15     -22.949  20.730   1.495  1.00 98.10      D    H
ATOM   3756  N   GLY A  16     -24.702  20.281  -3.287  1.00 97.13      D    N
ATOM   3757  H   GLY A  16     -24.707  19.290  -3.482  1.00 97.13      D    H
ATOM   3758  CA  GLY A  16     -25.174  21.195  -4.335  1.00 97.13      D    C
ATOM   3759  HA2 GLY A  16     -25.679  20.615  -5.108  1.00 97.13      D    H
ATOM   3760  HA3 GLY A  16     -25.903  21.880  -3.902  1.00 97.13      D    H
ATOM   3761  C   GLY A  16     -24.089  22.044  -5.018  1.00 97.13      D    C
ATOM   3762  O   GLY A  16     -24.408  22.793  -5.936  1.00 97.13      D    O
ATOM   3763  N   ARG A  17     -22.813  21.939  -4.618  1.00 96.63      D    N
ATOM   3764  H   ARG A  17     -22.618  21.358  -3.815  1.00 96.63      D    H
ATOM   3765  CA  ARG A  17     -21.689  22.723  -5.175  1.00 96.63      D    C
ATOM   3766  HA  ARG A  17     -22.026  23.210  -6.090  1.00 96.63      D    H
ATOM   3767  C   ARG A  17     -20.506  21.852  -5.619  1.00 96.63      D    C
ATOM   3768  CB  ARG A  17     -21.273  23.830  -4.191  1.00 96.63      D    C
ATOM   3769  HB2 ARG A  17     -20.455  24.399  -4.632  1.00 96.63      D    H
ATOM   3770  HB3 ARG A  17     -20.917  23.370  -3.270  1.00 96.63      D    H
ATOM   3771  O   ARG A  17     -19.359  22.291  -5.577  1.00 96.63      D    O
ATOM   3772  CG  ARG A  17     -22.417  24.806  -3.873  1.00 96.63      D    C
ATOM   3773  HG2 ARG A  17     -22.848  25.166  -4.807  1.00 96.63      D    H
ATOM   3774  HG3 ARG A  17     -23.197  24.298  -3.305  1.00 96.63      D    H
ATOM   3775  CD  ARG A  17     -21.915  26.013  -3.072  1.00 96.63      D    C
ATOM   3776  HD2 ARG A  17     -22.739  26.717  -2.962  1.00 96.63      D    H
ATOM   3777  HD3 ARG A  17     -21.123  26.496  -3.644  1.00 96.63      D    H
ATOM   3778  NE  ARG A  17     -21.435  25.622  -1.731  1.00 96.63      D    N
ATOM   3779  HE  ARG A  17     -21.897  24.826  -1.313  1.00 96.63      D    H
ATOM   3780  NH1 ARG A  17     -19.869  27.281  -1.442  1.00 96.63      D    N
ATOM   3781 HH11 ARG A  17     -19.186  27.743  -0.861  1.00 96.63      D    H
ATOM   3782 HH12 ARG A  17     -20.131  27.669  -2.337  1.00 96.63      D    H
ATOM   3783  NH2 ARG A  17     -20.185  25.768   0.168  1.00 96.63      D    N
ATOM   3784 HH21 ARG A  17     -19.487  26.232   0.732  1.00 96.63      D    H
ATOM   3785 HH22 ARG A  17     -20.667  24.969   0.553  1.00 96.63      D    H
ATOM   3786  CZ  ARG A  17     -20.502  26.223  -1.012  1.00 96.63      D    C
ATOM   3787  N   GLY A  18     -20.795  20.625  -6.051  1.00 96.49      D    N
ATOM   3788  H   GLY A  18     -21.762  20.336  -6.003  1.00 96.49      D    H
ATOM   3789  CA  GLY A  18     -19.816  19.672  -6.581  1.00 96.49      D    C
ATOM   3790  HA2 GLY A  18     -18.965  20.215  -6.991  1.00 96.49      D    H
ATOM   3791  HA3 GLY A  18     -20.273  19.111  -7.396  1.00 96.49      D    H
ATOM   3792  C   GLY A  18     -19.290  18.668  -5.553  1.00 96.49      D    C
ATOM   3793  O   GLY A  18     -19.781  18.575  -4.428  1.00 96.49      D    O
ATOM   3794  N   GLU A  19     -18.288  17.887  -5.960  1.00 96.93      D    N
ATOM   3795  H   GLU A  19     -17.919  17.998  -6.894  1.00 96.93      D    H
ATOM   3796  CA  GLU A  19     -17.679  16.873  -5.095  1.00 96.93      D    C
ATOM   3797  HA  GLU A  19     -18.482  16.244  -4.711  1.00 96.93      D    H
ATOM   3798  C   GLU A  19     -16.935  17.503  -3.906  1.00 96.93      D    C
ATOM   3799  CB  GLU A  19     -16.706  15.985  -5.879  1.00 96.93      D    C
ATOM   3800  HB2 GLU A  19     -15.943  16.606  -6.348  1.00 96.93      D    H
ATOM   3801  HB3 GLU A  19     -16.210  15.319  -5.172  1.00 96.93      D    H
ATOM   3802  O   GLU A  19     -16.437  18.633  -4.025  1.00 96.93      D    O
ATOM   3803  CG  GLU A  19     -17.396  15.123  -6.943  1.00 96.93      D    C
ATOM   3804  HG2 GLU A  19     -18.310  14.705  -6.522  1.00 96.93      D    H
ATOM   3805  HG3 GLU A  19     -17.659  15.743  -7.800  1.00 96.93      D    H
ATOM   3806  CD  GLU A  19     -16.461  13.988  -7.372  1.00 96.93      D    C
ATOM   3807  OE1 GLU A  19     -16.851  12.812  -7.234  1.00 96.93      D    O
ATOM   3808  OE2 GLU A  19     -15.288  14.281  -7.708  1.00 96.93      D    O
ATOM   3809  N   PRO A  20     -16.806  16.784  -2.771  1.00 98.40      D    N
ATOM   3810  CA  PRO A  20     -16.017  17.256  -1.645  1.00 98.40      D    C
ATOM   3811  HA  PRO A  20     -16.523  18.131  -1.236  1.00 98.40      D    H
ATOM   3812  C   PRO A  20     -14.590  17.629  -2.052  1.00 98.40      D    C
ATOM   3813  CB  PRO A  20     -16.025  16.130  -0.610  1.00 98.40      D    C
ATOM   3814  HB2 PRO A  20     -15.154  15.488  -0.742  1.00 98.40      D    H
ATOM   3815  HB3 PRO A  20     -16.036  16.520   0.408  1.00 98.40      D    H
ATOM   3816  O   PRO A  20     -13.918  16.879  -2.774  1.00 98.40      D    O
ATOM   3817  CG  PRO A  20     -17.300  15.354  -0.933  1.00 98.40      D    C
ATOM   3818  HG2 PRO A  20     -17.226  14.308  -0.634  1.00 98.40      D    H
ATOM   3819  HG3 PRO A  20     -18.154  15.827  -0.447  1.00 98.40      D    H
ATOM   3820  CD  PRO A  20     -17.431  15.506  -2.448  1.00 98.40      D    C
ATOM   3821  HD2 PRO A  20     -18.485  15.490  -2.725  1.00 98.40      D    H
ATOM   3822  HD3 PRO A  20     -16.896  14.701  -2.952  1.00 98.40      D    H
ATOM   3823  N   ARG A  21     -14.132  18.783  -1.562  1.00 98.61      D    N
ATOM   3824  H   ARG A  21     -14.710  19.263  -0.887  1.00 98.61      D    H
ATOM   3825  CA  ARG A  21     -12.762  19.255  -1.772  1.00 98.61      D    C
ATOM   3826  HA  ARG A  21     -12.453  18.979  -2.781  1.00 98.61      D    H
ATOM   3827  C   ARG A  21     -11.834  18.565  -0.784  1.00 98.61      D    C
ATOM   3828  CB  ARG A  21     -12.694  20.783  -1.659  1.00 98.61      D    C
ATOM   3829  HB2 ARG A  21     -12.967  21.080  -0.647  1.00 98.61      D    H
ATOM   3830  HB3 ARG A  21     -13.415  21.214  -2.353  1.00 98.61      D    H
ATOM   3831  O   ARG A  21     -12.164  18.464   0.396  1.00 98.61      D    O
ATOM   3832  CG  ARG A  21     -11.297  21.335  -1.997  1.00 98.61      D    C
ATOM   3833  HG2 ARG A  21     -11.026  21.060  -3.016  1.00 98.61      D    H
ATOM   3834  HG3 ARG A  21     -10.551  20.933  -1.311  1.00 98.61      D    H
ATOM   3835  CD  ARG A  21     -11.321  22.854  -1.859  1.00 98.61      D    C
ATOM   3836  HD2 ARG A  21     -12.131  23.247  -2.473  1.00 98.61      D    H
ATOM   3837  HD3 ARG A  21     -11.529  23.094  -0.816  1.00 98.61      D    H
ATOM   3838  NE  ARG A  21     -10.058  23.495  -2.265  1.00 98.61      D    N
ATOM   3839  HE  ARG A  21      -9.360  22.940  -2.740  1.00 98.61      D    H
ATOM   3840  NH1 ARG A  21     -10.649  25.599  -1.567  1.00 98.61      D    N
ATOM   3841 HH11 ARG A  21     -11.551  25.226  -1.309  1.00 98.61      D    H
ATOM   3842 HH12 ARG A  21     -10.425  26.580  -1.480  1.00 98.61      D    H
ATOM   3843  NH2 ARG A  21      -8.674  25.302  -2.492  1.00 98.61      D    N
ATOM   3844 HH21 ARG A  21      -8.487  26.293  -2.437  1.00 98.61      D    H
ATOM   3845 HH22 ARG A  21      -8.038  24.722  -3.021  1.00 98.61      D    H
ATOM   3846  CZ  ARG A  21      -9.795  24.780  -2.117  1.00 98.61      D    C
ATOM   3847  N   PHE A  22     -10.675  18.135  -1.261  1.00 98.52      D    N
ATOM   3848  H   PHE A  22     -10.486  18.282  -2.242  1.00 98.52      D    H
ATOM   3849  CA  PHE A  22      -9.602  17.571  -0.457  1.00 98.52      D    C
ATOM   3850  HA  PHE A  22      -9.883  17.588   0.596  1.00 98.52      D    H
ATOM   3851  C   PHE A  22      -8.334  18.406  -0.628  1.00 98.52      D    C
ATOM   3852  CB  PHE A  22      -9.377  16.109  -0.852  1.00 98.52      D    C
ATOM   3853  HB2 PHE A  22     -10.296  15.549  -0.678  1.00 98.52      D    H
ATOM   3854  HB3 PHE A  22      -9.155  16.059  -1.918  1.00 98.52      D    H
ATOM   3855  O   PHE A  22      -7.846  18.578  -1.746  1.00 98.52      D    O
ATOM   3856  CG  PHE A  22      -8.250  15.451  -0.083  1.00 98.52      D    C
ATOM   3857  CD1 PHE A  22      -6.954  15.397  -0.629  1.00 98.52      D    C
ATOM   3858  HD1 PHE A  22      -6.758  15.825  -1.601  1.00 98.52      D    H
ATOM   3859  CD2 PHE A  22      -8.491  14.908   1.190  1.00 98.52      D    C
ATOM   3860  HD2 PHE A  22      -9.483  14.954   1.616  1.00 98.52      D    H
ATOM   3861  CE1 PHE A  22      -5.908  14.792   0.089  1.00 98.52      D    C
ATOM   3862  HE1 PHE A  22      -4.916  14.750  -0.333  1.00 98.52      D    H
ATOM   3863  CE2 PHE A  22      -7.445  14.313   1.914  1.00 98.52      D    C
ATOM   3864  HE2 PHE A  22      -7.634  13.907   2.897  1.00 98.52      D    H
ATOM   3865  CZ  PHE A  22      -6.153  14.254   1.364  1.00 98.52      D    C
ATOM   3866  HZ  PHE A  22      -5.345  13.806   1.924  1.00 98.52      D    H
ATOM   3867  N   ILE A  23      -7.800  18.899   0.486  1.00 98.76      D    N
ATOM   3868  H   ILE A  23      -8.258  18.696   1.363  1.00 98.76      D    H
ATOM   3869  CA  ILE A  23      -6.528  19.615   0.549  1.00 98.76      D    C
ATOM   3870  HA  ILE A  23      -6.090  19.658  -0.449  1.00 98.76      D    H
ATOM   3871  C   ILE A  23      -5.582  18.830   1.451  1.00 98.76      D    C
ATOM   3872  CB  ILE A  23      -6.717  21.067   1.043  1.00 98.76      D    C
ATOM   3873  HB  ILE A  23      -7.153  21.031   2.041  1.00 98.76      D    H
ATOM   3874  O   ILE A  23      -5.972  18.413   2.540  1.00 98.76      D    O
ATOM   3875  CG1 ILE A  23      -7.683  21.848   0.123  1.00 98.76      D    C
ATOM   3876 HG12 ILE A  23      -7.272  21.909  -0.885  1.00 98.76      D    H
ATOM   3877 HG13 ILE A  23      -8.633  21.316   0.072  1.00 98.76      D    H
ATOM   3878  CG2 ILE A  23      -5.353  21.781   1.143  1.00 98.76      D    C
ATOM   3879 HG21 ILE A  23      -4.729  21.301   1.897  1.00 98.76      D    H
ATOM   3880 HG22 ILE A  23      -5.478  22.819   1.449  1.00 98.76      D    H
ATOM   3881 HG23 ILE A  23      -4.845  21.750   0.179  1.00 98.76      D    H
ATOM   3882  CD1 ILE A  23      -7.991  23.260   0.636  1.00 98.76      D    C
ATOM   3883 HD11 ILE A  23      -8.906  23.629   0.172  1.00 98.76      D    H
ATOM   3884 HD12 ILE A  23      -7.173  23.939   0.393  1.00 98.76      D    H
ATOM   3885 HD13 ILE A  23      -8.143  23.240   1.715  1.00 98.76      D    H
ATOM   3886  N   ALA A  24      -4.336  18.671   1.016  1.00 98.68      D    N
ATOM   3887  H   ALA A  24      -4.096  19.061   0.116  1.00 98.68      D    H
ATOM   3888  CA  ALA A  24      -3.257  18.118   1.821  1.00 98.68      D    C
ATOM   3889  HA  ALA A  24      -3.590  18.032   2.855  1.00 98.68      D    H
ATOM   3890  C   ALA A  24      -2.042  19.046   1.791  1.00 98.68      D    C
ATOM   3891  CB  ALA A  24      -2.917  16.715   1.318  1.00 98.68      D    C
ATOM   3892  HB1 ALA A  24      -2.706  16.737   0.249  1.00 98.68      D    H
ATOM   3893  HB2 ALA A  24      -2.034  16.344   1.838  1.00 98.68      D    H
ATOM   3894  HB3 ALA A  24      -3.757  16.046   1.505  1.00 98.68      D    H
ATOM   3895  O   ALA A  24      -1.635  19.505   0.726  1.00 98.68      D    O
ATOM   3896  N   VAL A  25      -1.433  19.298   2.945  1.00 98.88      D    N
ATOM   3897  H   VAL A  25      -1.839  18.930   3.793  1.00 98.88      D    H
ATOM   3898  CA  VAL A  25      -0.183  20.064   3.062  1.00 98.88      D    C
ATOM   3899  HA  VAL A  25       0.274  20.142   2.076  1.00 98.88      D    H
ATOM   3900  C   VAL A  25       0.814  19.315   3.935  1.00 98.88      D    C
ATOM   3901  CB  VAL A  25      -0.416  21.502   3.565  1.00 98.88      D    C
ATOM   3902  HB  VAL A  25       0.555  21.991   3.650  1.00 98.88      D    H
ATOM   3903  O   VAL A  25       0.420  18.617   4.866  1.00 98.88      D    O
ATOM   3904  CG1 VAL A  25      -1.257  22.305   2.565  1.00 98.88      D    C
ATOM   3905 HG11 VAL A  25      -2.273  21.911   2.524  1.00 98.88      D    H
ATOM   3906 HG12 VAL A  25      -1.296  23.348   2.878  1.00 98.88      D    H
ATOM   3907 HG13 VAL A  25      -0.812  22.242   1.571  1.00 98.88      D    H
ATOM   3908  CG2 VAL A  25      -1.106  21.562   4.929  1.00 98.88      D    C
ATOM   3909 HG21 VAL A  25      -1.251  22.600   5.227  1.00 98.88      D    H
ATOM   3910 HG22 VAL A  25      -0.486  21.071   5.679  1.00 98.88      D    H
ATOM   3911 HG23 VAL A  25      -2.080  21.074   4.884  1.00 98.88      D    H
ATOM   3912  N   GLY A  26       2.100  19.430   3.609  1.00 98.87      D    N
ATOM   3913  H   GLY A  26       2.348  20.052   2.853  1.00 98.87      D    H
ATOM   3914  CA  GLY A  26       3.195  18.833   4.372  1.00 98.87      D    C
ATOM   3915  HA2 GLY A  26       3.774  18.162   3.738  1.00 98.87      D    H
ATOM   3916  HA3 GLY A  26       2.806  18.248   5.206  1.00 98.87      D    H
ATOM   3917  C   GLY A  26       4.133  19.904   4.910  1.00 98.87      D    C
ATOM   3918  O   GLY A  26       4.471  20.838   4.179  1.00 98.87      D    O
ATOM   3919  N   TYR A  27       4.549  19.739   6.160  1.00 98.92      D    N
ATOM   3920  H   TYR A  27       4.202  18.942   6.675  1.00 98.92      D    H
ATOM   3921  CA  TYR A  27       5.449  20.617   6.899  1.00 98.92      D    C
ATOM   3922  HA  TYR A  27       5.835  21.389   6.234  1.00 98.92      D    H
ATOM   3923  C   TYR A  27       6.639  19.834   7.466  1.00 98.92      D    C
ATOM   3924  CB  TYR A  27       4.675  21.306   8.027  1.00 98.92      D    C
ATOM   3925  HB2 TYR A  27       4.043  20.581   8.539  1.00 98.92      D    H
ATOM   3926  HB3 TYR A  27       5.395  21.670   8.760  1.00 98.92      D    H
ATOM   3927  O   TYR A  27       6.467  18.704   7.934  1.00 98.92      D    O
ATOM   3928  CG  TYR A  27       3.836  22.480   7.568  1.00 98.92      D    C
ATOM   3929  CD1 TYR A  27       4.300  23.788   7.796  1.00 98.92      D    C
ATOM   3930  HD1 TYR A  27       5.229  23.941   8.326  1.00 98.92      D    H
ATOM   3931  CD2 TYR A  27       2.600  22.275   6.925  1.00 98.92      D    C
ATOM   3932  HD2 TYR A  27       2.234  21.271   6.773  1.00 98.92      D    H
ATOM   3933  CE1 TYR A  27       3.545  24.896   7.374  1.00 98.92      D    C
ATOM   3934  HE1 TYR A  27       3.912  25.892   7.572  1.00 98.92      D    H
ATOM   3935  CE2 TYR A  27       1.841  23.381   6.496  1.00 98.92      D    C
ATOM   3936  HE2 TYR A  27       0.885  23.247   6.012  1.00 98.92      D    H
ATOM   3937  OH  TYR A  27       1.585  25.751   6.283  1.00 98.92      D    O
ATOM   3938  HH  TYR A  27       1.996  26.574   6.556  1.00 98.92      D    H
ATOM   3939  CZ  TYR A  27       2.312  24.691   6.720  1.00 98.92      D    C
ATOM   3940  N   VAL A  28       7.825  20.440   7.414  1.00 98.85      D    N
ATOM   3941  H   VAL A  28       7.852  21.372   7.025  1.00 98.85      D    H
ATOM   3942  CA  VAL A  28       8.966  20.096   8.272  1.00 98.85      D    C
ATOM   3943  HA  VAL A  28       8.735  19.206   8.857  1.00 98.85      D    H
ATOM   3944  C   VAL A  28       9.136  21.264   9.229  1.00 98.85      D    C
ATOM   3945  CB  VAL A  28      10.259  19.826   7.482  1.00 98.85      D    C
ATOM   3946  HB  VAL A  28      10.485  20.675   6.836  1.00 98.85      D    H
ATOM   3947  O   VAL A  28       9.353  22.390   8.780  1.00 98.85      D    O
ATOM   3948  CG1 VAL A  28      11.442  19.592   8.431  1.00 98.85      D    C
ATOM   3949 HG11 VAL A  28      11.170  18.873   9.203  1.00 98.85      D    H
ATOM   3950 HG12 VAL A  28      12.308  19.220   7.882  1.00 98.85      D    H
ATOM   3951 HG13 VAL A  28      11.722  20.525   8.919  1.00 98.85      D    H
ATOM   3952  CG2 VAL A  28      10.102  18.575   6.606  1.00 98.85      D    C
ATOM   3953 HG21 VAL A  28      11.028  18.396   6.060  1.00 98.85      D    H
ATOM   3954 HG22 VAL A  28       9.872  17.712   7.231  1.00 98.85      D    H
ATOM   3955 HG23 VAL A  28       9.296  18.726   5.888  1.00 98.85      D    H
ATOM   3956  N   ASP A  29       8.961  20.997  10.519  1.00 98.60      D    N
ATOM   3957  H   ASP A  29       8.890  20.033  10.812  1.00 98.60      D    H
ATOM   3958  CA  ASP A  29       8.789  22.025  11.547  1.00 98.60      D    C
ATOM   3959  HA  ASP A  29       8.394  21.545  12.442  1.00 98.60      D    H
ATOM   3960  C   ASP A  29       7.716  23.042  11.110  1.00 98.60      D    C
ATOM   3961  CB  ASP A  29      10.168  22.601  11.921  1.00 98.60      D    C
ATOM   3962  HB2 ASP A  29      10.579  23.158  11.079  1.00 98.60      D    H
ATOM   3963  HB3 ASP A  29      10.056  23.284  12.764  1.00 98.60      D    H
ATOM   3964  O   ASP A  29       6.624  22.641  10.701  1.00 98.60      D    O
ATOM   3965  CG  ASP A  29      11.134  21.482  12.316  1.00 98.60      D    C
ATOM   3966  OD1 ASP A  29      10.703  20.580  13.076  1.00 98.60      D    O
ATOM   3967  OD2 ASP A  29      12.284  21.476  11.829  1.00 98.60      D    O
ATOM   3968  N   ASP A  30       8.020  24.340  11.120  1.00 98.33      D    N
ATOM   3969  H   ASP A  30       8.898  24.623  11.531  1.00 98.33      D    H
ATOM   3970  CA  ASP A  30       7.099  25.391  10.665  1.00 98.33      D    C
ATOM   3971  HA  ASP A  30       6.079  25.065  10.866  1.00 98.33      D    H
ATOM   3972  C   ASP A  30       7.173  25.664   9.145  1.00 98.33      D    C
ATOM   3973  CB  ASP A  30       7.333  26.657  11.500  1.00 98.33      D    C
ATOM   3974  HB2 ASP A  30       8.365  26.982  11.374  1.00 98.33      D    H
ATOM   3975  HB3 ASP A  30       6.681  27.451  11.136  1.00 98.33      D    H
ATOM   3976  O   ASP A  30       6.459  26.521   8.617  1.00 98.33      D    O
ATOM   3977  CG  ASP A  30       7.027  26.434  12.985  1.00 98.33      D    C
ATOM   3978  OD1 ASP A  30       5.935  25.898  13.282  1.00 98.33      D    O
ATOM   3979  OD2 ASP A  30       7.882  26.824  13.810  1.00 98.33      D    O
ATOM   3980  N   THR A  31       8.003  24.925   8.397  1.00 98.81      D    N
ATOM   3981  H   THR A  31       8.501  24.171   8.849  1.00 98.81      D    H
ATOM   3982  CA  THR A  31       8.215  25.137   6.956  1.00 98.81      D    C
ATOM   3983  HA  THR A  31       7.966  26.172   6.720  1.00 98.81      D    H
ATOM   3984  C   THR A  31       7.325  24.231   6.112  1.00 98.81      D    C
ATOM   3985  CB  THR A  31       9.689  24.955   6.567  1.00 98.81      D    C
ATOM   3986  HB  THR A  31      10.019  23.941   6.796  1.00 98.81      D    H
ATOM   3987  O   THR A  31       7.545  23.020   6.015  1.00 98.81      D    O
ATOM   3988  CG2 THR A  31       9.943  25.248   5.085  1.00 98.81      D    C
ATOM   3989 HG21 THR A  31       9.563  26.238   4.831  1.00 98.81      D    H
ATOM   3990 HG22 THR A  31       9.460  24.497   4.461  1.00 98.81      D    H
ATOM   3991 HG23 THR A  31      11.016  25.221   4.896  1.00 98.81      D    H
ATOM   3992  OG1 THR A  31      10.476  25.875   7.278  1.00 98.81      D    O
ATOM   3993  HG1 THR A  31      10.533  25.573   8.188  1.00 98.81      D    H
ATOM   3994  N   GLN A  32       6.345  24.820   5.418  1.00 98.85      D    N
ATOM   3995  H   GLN A  32       6.193  25.810   5.549  1.00 98.85      D    H
ATOM   3996  CA  GLN A  32       5.563  24.097   4.414  1.00 98.85      D    C
ATOM   3997  HA  GLN A  32       5.165  23.198   4.885  1.00 98.85      D    H
ATOM   3998  C   GLN A  32       6.455  23.708   3.232  1.00 98.85      D    C
ATOM   3999  CB  GLN A  32       4.389  24.941   3.893  1.00 98.85      D    C
ATOM   4000  HB2 GLN A  32       4.767  25.729   3.242  1.00 98.85      D    H
ATOM   4001  HB3 GLN A  32       3.865  25.416   4.722  1.00 98.85      D    H
ATOM   4002  O   GLN A  32       7.095  24.567   2.633  1.00 98.85      D    O
ATOM   4003  CG  GLN A  32       3.414  24.044   3.114  1.00 98.85      D    C
ATOM   4004  HG2 GLN A  32       2.966  23.329   3.804  1.00 98.85      D    H
ATOM   4005  HG3 GLN A  32       3.952  23.478   2.354  1.00 98.85      D    H
ATOM   4006  CD  GLN A  32       2.297  24.787   2.397  1.00 98.85      D    C
ATOM   4007  NE2 GLN A  32       1.431  24.059   1.731  1.00 98.85      D    N
ATOM   4008 HE21 GLN A  32       1.531  23.054   1.733  1.00 98.85      D    H
ATOM   4009 HE22 GLN A  32       0.608  24.543   1.401  1.00 98.85      D    H
ATOM   4010  OE1 GLN A  32       2.191  26.002   2.340  1.00 98.85      D    O
ATOM   4011  N   PHE A  33       6.424  22.441   2.820  1.00 98.90      D    N
ATOM   4012  H   PHE A  33       5.909  21.776   3.380  1.00 98.90      D    H
ATOM   4013  CA  PHE A  33       7.230  21.963   1.693  1.00 98.90      D    C
ATOM   4014  HA  PHE A  33       7.747  22.808   1.238  1.00 98.90      D    H
ATOM   4015  C   PHE A  33       6.422  21.325   0.564  1.00 98.90      D    C
ATOM   4016  CB  PHE A  33       8.318  21.032   2.214  1.00 98.90      D    C
ATOM   4017  HB2 PHE A  33       8.806  21.525   3.055  1.00 98.90      D    H
ATOM   4018  HB3 PHE A  33       9.066  20.906   1.431  1.00 98.90      D    H
ATOM   4019  O   PHE A  33       6.906  21.283  -0.563  1.00 98.90      D    O
ATOM   4020  CG  PHE A  33       7.836  19.666   2.656  1.00 98.90      D    C
ATOM   4021  CD1 PHE A  33       7.332  19.477   3.952  1.00 98.90      D    C
ATOM   4022  HD1 PHE A  33       7.301  20.310   4.640  1.00 98.90      D    H
ATOM   4023  CD2 PHE A  33       7.935  18.570   1.784  1.00 98.90      D    C
ATOM   4024  HD2 PHE A  33       8.377  18.713   0.809  1.00 98.90      D    H
ATOM   4025  CE1 PHE A  33       6.910  18.201   4.364  1.00 98.90      D    C
ATOM   4026  HE1 PHE A  33       6.562  18.042   5.374  1.00 98.90      D    H
ATOM   4027  CE2 PHE A  33       7.499  17.296   2.185  1.00 98.90      D    C
ATOM   4028  HE2 PHE A  33       7.605  16.455   1.516  1.00 98.90      D    H
ATOM   4029  CZ  PHE A  33       6.985  17.114   3.481  1.00 98.90      D    C
ATOM   4030  HZ  PHE A  33       6.692  16.134   3.827  1.00 98.90      D    H
ATOM   4031  N   VAL A  34       5.182  20.889   0.810  1.00 98.87      D    N
ATOM   4032  H   VAL A  34       4.832  20.952   1.755  1.00 98.87      D    H
ATOM   4033  CA  VAL A  34       4.284  20.396  -0.250  1.00 98.87      D    C
ATOM   4034  HA  VAL A  34       4.610  20.842  -1.189  1.00 98.87      D    H
ATOM   4035  C   VAL A  34       2.838  20.838  -0.059  1.00 98.87      D    C
ATOM   4036  CB  VAL A  34       4.340  18.863  -0.436  1.00 98.87      D    C
ATOM   4037  HB  VAL A  34       3.554  18.581  -1.137  1.00 98.87      D    H
ATOM   4038  O   VAL A  34       2.388  21.117   1.059  1.00 98.87      D    O
ATOM   4039  CG1 VAL A  34       5.655  18.396  -1.065  1.00 98.87      D    C
ATOM   4040 HG11 VAL A  34       5.829  18.947  -1.990  1.00 98.87      D    H
ATOM   4041 HG12 VAL A  34       6.487  18.586  -0.388  1.00 98.87      D    H
ATOM   4042 HG13 VAL A  34       5.602  17.332  -1.294  1.00 98.87      D    H
ATOM   4043  CG2 VAL A  34       4.095  18.087   0.860  1.00 98.87      D    C
ATOM   4044 HG21 VAL A  34       3.104  18.320   1.248  1.00 98.87      D    H
ATOM   4045 HG22 VAL A  34       4.149  17.019   0.645  1.00 98.87      D    H
ATOM   4046 HG23 VAL A  34       4.851  18.341   1.603  1.00 98.87      D    H
ATOM   4047  N   ARG A  35       2.091  20.855  -1.167  1.00 98.83      D    N
ATOM   4048  H   ARG A  35       2.554  20.668  -2.045  1.00 98.83      D    H
ATOM   4049  CA  ARG A  35       0.626  20.946  -1.177  1.00 98.83      D    C
ATOM   4050  HA  ARG A  35       0.258  20.607  -0.208  1.00 98.83      D    H
ATOM   4051  C   ARG A  35       0.008  20.032  -2.232  1.00 98.83      D    C
ATOM   4052  CB  ARG A  35       0.167  22.402  -1.369  1.00 98.83      D    C
ATOM   4053  HB2 ARG A  35       0.697  23.042  -0.663  1.00 98.83      D    H
ATOM   4054  HB3 ARG A  35      -0.897  22.459  -1.141  1.00 98.83      D    H
ATOM   4055  O   ARG A  35       0.638  19.755  -3.245  1.00 98.83      D    O
ATOM   4056  CG  ARG A  35       0.389  22.927  -2.795  1.00 98.83      D    C
ATOM   4057  HG2 ARG A  35      -0.150  22.308  -3.512  1.00 98.83      D    H
ATOM   4058  HG3 ARG A  35       1.452  22.895  -3.035  1.00 98.83      D    H
ATOM   4059  CD  ARG A  35      -0.131  24.357  -2.930  1.00 98.83      D    C
ATOM   4060  HD2 ARG A  35       0.400  25.004  -2.232  1.00 98.83      D    H
ATOM   4061  HD3 ARG A  35      -1.193  24.368  -2.687  1.00 98.83      D    H
ATOM   4062  NE  ARG A  35       0.054  24.832  -4.307  1.00 98.83      D    N
ATOM   4063  HE  ARG A  35       0.316  24.158  -5.012  1.00 98.83      D    H
ATOM   4064  NH1 ARG A  35      -0.607  27.015  -4.056  1.00 98.83      D    N
ATOM   4065 HH11 ARG A  35      -0.889  27.879  -4.497  1.00 98.83      D    H
ATOM   4066 HH12 ARG A  35      -0.805  26.830  -3.082  1.00 98.83      D    H
ATOM   4067  NH2 ARG A  35      -0.048  26.200  -6.074  1.00 98.83      D    N
ATOM   4068 HH21 ARG A  35       0.205  25.374  -6.597  1.00 98.83      D    H
ATOM   4069 HH22 ARG A  35      -0.301  27.048  -6.562  1.00 98.83      D    H
ATOM   4070  CZ  ARG A  35      -0.202  26.022  -4.799  1.00 98.83      D    C
ATOM   4071  N   PHE A  36      -1.240  19.646  -2.022  1.00 98.85      D    N
ATOM   4072  H   PHE A  36      -1.641  19.846  -1.117  1.00 98.85      D    H
ATOM   4073  CA  PHE A  36      -2.146  19.079  -3.014  1.00 98.85      D    C
ATOM   4074  HA  PHE A  36      -1.809  19.335  -4.018  1.00 98.85      D    H
ATOM   4075  C   PHE A  36      -3.531  19.684  -2.785  1.00 98.85      D    C
ATOM   4076  CB  PHE A  36      -2.183  17.552  -2.877  1.00 98.85      D    C
ATOM   4077  HB2 PHE A  36      -1.186  17.162  -3.085  1.00 98.85      D    H
ATOM   4078  HB3 PHE A  36      -2.427  17.295  -1.846  1.00 98.85      D    H
ATOM   4079  O   PHE A  36      -3.965  19.819  -1.641  1.00 98.85      D    O
ATOM   4080  CG  PHE A  36      -3.185  16.863  -3.786  1.00 98.85      D    C
ATOM   4081  CD1 PHE A  36      -4.540  16.762  -3.416  1.00 98.85      D    C
ATOM   4082  HD1 PHE A  36      -4.880  17.185  -2.482  1.00 98.85      D    H
ATOM   4083  CD2 PHE A  36      -2.757  16.303  -5.001  1.00 98.85      D    C
ATOM   4084  HD2 PHE A  36      -1.708  16.336  -5.258  1.00 98.85      D    H
ATOM   4085  CE1 PHE A  36      -5.459  16.126  -4.270  1.00 98.85      D    C
ATOM   4086  HE1 PHE A  36      -6.500  16.066  -3.989  1.00 98.85      D    H
ATOM   4087  CE2 PHE A  36      -3.673  15.672  -5.860  1.00 98.85      D    C
ATOM   4088  HE2 PHE A  36      -3.333  15.247  -6.792  1.00 98.85      D    H
ATOM   4089  CZ  PHE A  36      -5.027  15.584  -5.493  1.00 98.85      D    C
ATOM   4090  HZ  PHE A  36      -5.737  15.099  -6.146  1.00 98.85      D    H
ATOM   4091  N   ASP A  37      -4.229  20.020  -3.863  1.00 98.89      D    N
ATOM   4092  H   ASP A  37      -3.828  19.865  -4.777  1.00 98.89      D    H
ATOM   4093  CA  ASP A  37      -5.595  20.535  -3.826  1.00 98.89      D    C
ATOM   4094  HA  ASP A  37      -6.060  20.305  -2.868  1.00 98.89      D    H
ATOM   4095  C   ASP A  37      -6.413  19.873  -4.933  1.00 98.89      D    C
ATOM   4096  CB  ASP A  37      -5.549  22.056  -3.990  1.00 98.89      D    C
ATOM   4097  HB2 ASP A  37      -5.119  22.301  -4.961  1.00 98.89      D    H
ATOM   4098  HB3 ASP A  37      -4.895  22.467  -3.221  1.00 98.89      D    H
ATOM   4099  O   ASP A  37      -6.062  19.960  -6.112  1.00 98.89      D    O
ATOM   4100  CG  ASP A  37      -6.910  22.736  -3.865  1.00 98.89      D    C
ATOM   4101  OD1 ASP A  37      -7.948  22.080  -3.609  1.00 98.89      D    O
ATOM   4102  OD2 ASP A  37      -6.913  23.978  -3.964  1.00 98.89      D    O
ATOM   4103  N   SER A  38      -7.500  19.198  -4.561  1.00 98.10      D    N
ATOM   4104  H   SER A  38      -7.749  19.182  -3.583  1.00 98.10      D    H
ATOM   4105  CA  SER A  38      -8.375  18.523  -5.522  1.00 98.10      D    C
ATOM   4106  HA  SER A  38      -7.762  17.868  -6.142  1.00 98.10      D    H
ATOM   4107  C   SER A  38      -9.105  19.481  -6.462  1.00 98.10      D    C
ATOM   4108  CB  SER A  38      -9.412  17.667  -4.797  1.00 98.10      D    C
ATOM   4109  HB2 SER A  38      -8.907  17.003  -4.095  1.00 98.10      D    H
ATOM   4110  HB3 SER A  38      -9.941  17.059  -5.531  1.00 98.10      D    H
ATOM   4111  O   SER A  38      -9.592  19.030  -7.492  1.00 98.10      D    O
ATOM   4112  OG  SER A  38     -10.352  18.469  -4.102  1.00 98.10      D    O
ATOM   4113  HG  SER A  38     -10.701  19.130  -4.704  1.00 98.10      D    H
ATOM   4114  N   ASP A  39      -9.216  20.762  -6.096  1.00 98.42      D    N
ATOM   4115  H   ASP A  39      -8.799  21.058  -5.224  1.00 98.42      D    H
ATOM   4116  CA  ASP A  39      -9.881  21.788  -6.910  1.00 98.42      D    C
ATOM   4117  HA  ASP A  39     -10.668  21.320  -7.501  1.00 98.42      D    H
ATOM   4118  C   ASP A  39      -8.938  22.457  -7.923  1.00 98.42      D    C
ATOM   4119  CB  ASP A  39     -10.537  22.839  -5.996  1.00 98.42      D    C
ATOM   4120  HB2 ASP A  39     -10.725  23.743  -6.574  1.00 98.42      D    H
ATOM   4121  HB3 ASP A  39      -9.854  23.107  -5.190  1.00 98.42      D    H
ATOM   4122  O   ASP A  39      -9.387  23.261  -8.741  1.00 98.42      D    O
ATOM   4123  CG  ASP A  39     -11.878  22.400  -5.407  1.00 98.42      D    C
ATOM   4124  OD1 ASP A  39     -12.228  21.197  -5.435  1.00 98.42      D    O
ATOM   4125  OD2 ASP A  39     -12.613  23.272  -4.889  1.00 98.42      D    O
ATOM   4126  N   ALA A  40      -7.636  22.146  -7.899  1.00 98.27      D    N
ATOM   4127  H   ALA A  40      -7.313  21.448  -7.245  1.00 98.27      D    H
ATOM   4128  CA  ALA A  40      -6.715  22.625  -8.925  1.00 98.27      D    C
ATOM   4129  HA  ALA A  40      -6.780  23.712  -8.958  1.00 98.27      D    H
ATOM   4130  C   ALA A  40      -7.110  22.077 -10.310  1.00 98.27      D    C
ATOM   4131  CB  ALA A  40      -5.285  22.234  -8.537  1.00 98.27      D    C
ATOM   4132  HB1 ALA A  40      -4.577  22.628  -9.266  1.00 98.27      D    H
ATOM   4133  HB2 ALA A  40      -5.045  22.641  -7.554  1.00 98.27      D    H
ATOM   4134  HB3 ALA A  40      -5.198  21.148  -8.502  1.00 98.27      D    H
ATOM   4135  O   ALA A  40      -7.600  20.957 -10.424  1.00 98.27      D    O
ATOM   4136  N   ALA A  41      -6.843  22.832 -11.383  1.00 97.32      D    N
ATOM   4137  H   ALA A  41      -6.477  23.762 -11.240  1.00 97.32      D    H
ATOM   4138  CA  ALA A  41      -7.215  22.428 -12.748  1.00 97.32      D    C
ATOM   4139  HA  ALA A  41      -8.299  22.320 -12.794  1.00 97.32      D    H
ATOM   4140  C   ALA A  41      -6.607  21.073 -13.168  1.00 97.32      D    C
ATOM   4141  CB  ALA A  41      -6.791  23.544 -13.710  1.00 97.32      D    C
ATOM   4142  HB1 ALA A  41      -7.290  24.475 -13.443  1.00 97.32      D    H
ATOM   4143  HB2 ALA A  41      -5.711  23.685 -13.675  1.00 97.32      D    H
ATOM   4144  HB3 ALA A  41      -7.080  23.272 -14.726  1.00 97.32      D    H
ATOM   4145  O   ALA A  41      -7.257  20.278 -13.842  1.00 97.32      D    O
ATOM   4146  N   SER A  42      -5.380  20.799 -12.716  1.00 96.65      D    N
ATOM   4147  H   SER A  42      -4.925  21.508 -12.159  1.00 96.65      D    H
ATOM   4148  CA  SER A  42      -4.699  19.511 -12.862  1.00 96.65      D    C
ATOM   4149  HA  SER A  42      -5.397  18.753 -13.218  1.00 96.65      D    H
ATOM   4150  C   SER A  42      -4.153  19.086 -11.498  1.00 96.65      D    C
ATOM   4151  CB  SER A  42      -3.566  19.627 -13.890  1.00 96.65      D    C
ATOM   4152  HB2 SER A  42      -2.972  18.714 -13.879  1.00 96.65      D    H
ATOM   4153  HB3 SER A  42      -2.924  20.469 -13.632  1.00 96.65      D    H
ATOM   4154  O   SER A  42      -2.999  19.395 -11.201  1.00 96.65      D    O
ATOM   4155  OG  SER A  42      -4.094  19.813 -15.187  1.00 96.65      D    O
ATOM   4156  HG  SER A  42      -3.413  20.171 -15.760  1.00 96.65      D    H
ATOM   4157  N   PRO A  43      -4.946  18.406 -10.643  1.00 97.59      D    N
ATOM   4158  CA  PRO A  43      -4.541  18.108  -9.272  1.00 97.59      D    C
ATOM   4159  HA  PRO A  43      -4.411  19.054  -8.746  1.00 97.59      D    H
ATOM   4160  C   PRO A  43      -3.235  17.312  -9.206  1.00 97.59      D    C
ATOM   4161  CB  PRO A  43      -5.717  17.367  -8.630  1.00 97.59      D    C
ATOM   4162  HB2 PRO A  43      -5.628  16.292  -8.789  1.00 97.59      D    H
ATOM   4163  HB3 PRO A  43      -5.800  17.593  -7.567  1.00 97.59      D    H
ATOM   4164  O   PRO A  43      -3.131  16.186  -9.715  1.00 97.59      D    O
ATOM   4165  CG  PRO A  43      -6.915  17.896  -9.415  1.00 97.59      D    C
ATOM   4166  HG2 PRO A  43      -7.759  17.206  -9.388  1.00 97.59      D    H
ATOM   4167  HG3 PRO A  43      -7.204  18.869  -9.017  1.00 97.59      D    H
ATOM   4168  CD  PRO A  43      -6.346  18.046 -10.828  1.00 97.59      D    C
ATOM   4169  HD2 PRO A  43      -6.407  17.092 -11.351  1.00 97.59      D    H
ATOM   4170  HD3 PRO A  43      -6.902  18.803 -11.381  1.00 97.59      D    H
ATOM   4171  N   ARG A  44      -2.241  17.920  -8.560  1.00 98.06      D    N
ATOM   4172  H   ARG A  44      -2.427  18.841  -8.190  1.00 98.06      D    H
ATOM   4173  CA  ARG A  44      -0.867  17.440  -8.408  1.00 98.06      D    C
ATOM   4174  HA  ARG A  44      -0.821  16.358  -8.534  1.00 98.06      D    H
ATOM   4175  C   ARG A  44      -0.362  17.760  -7.011  1.00 98.06      D    C
ATOM   4176  CB  ARG A  44       0.034  18.137  -9.445  1.00 98.06      D    C
ATOM   4177  HB2 ARG A  44       1.074  18.055  -9.129  1.00 98.06      D    H
ATOM   4178  HB3 ARG A  44      -0.199  19.202  -9.451  1.00 98.06      D    H
ATOM   4179  O   ARG A  44      -0.773  18.751  -6.411  1.00 98.06      D    O
ATOM   4180  CG  ARG A  44      -0.092  17.607 -10.884  1.00 98.06      D    C
ATOM   4181  HG2 ARG A  44       0.544  18.216 -11.527  1.00 98.06      D    H
ATOM   4182  HG3 ARG A  44      -1.120  17.717 -11.232  1.00 98.06      D    H
ATOM   4183  CD  ARG A  44       0.319  16.143 -11.040  1.00 98.06      D    C
ATOM   4184  HD2 ARG A  44      -0.442  15.542 -10.542  1.00 98.06      D    H
ATOM   4185  HD3 ARG A  44       0.318  15.897 -12.102  1.00 98.06      D    H
ATOM   4186  NE  ARG A  44       1.654  15.881 -10.467  1.00 98.06      D    N
ATOM   4187  HE  ARG A  44       2.103  16.650  -9.991  1.00 98.06      D    H
ATOM   4188  NH1 ARG A  44       1.893  13.683 -11.098  1.00 98.06      D    N
ATOM   4189 HH11 ARG A  44       2.601  13.033 -11.409  1.00 98.06      D    H
ATOM   4190 HH12 ARG A  44       0.988  13.702 -11.545  1.00 98.06      D    H
ATOM   4191  NH2 ARG A  44       3.592  14.720 -10.194  1.00 98.06      D    N
ATOM   4192 HH21 ARG A  44       4.123  13.933 -10.538  1.00 98.06      D    H
ATOM   4193 HH22 ARG A  44       4.058  15.537  -9.825  1.00 98.06      D    H
ATOM   4194  CZ  ARG A  44       2.355  14.770 -10.564  1.00 98.06      D    C
ATOM   4195  N   THR A  45       0.539  16.923  -6.507  1.00 98.40      D    N
ATOM   4196  H   THR A  45       0.803  16.101  -7.032  1.00 98.40      D    H
ATOM   4197  CA  THR A  45       1.372  17.311  -5.369  1.00 98.40      D    C
ATOM   4198  HA  THR A  45       0.750  17.855  -4.658  1.00 98.40      D    H
ATOM   4199  C   THR A  45       2.462  18.239  -5.888  1.00 98.40      D    C
ATOM   4200  CB  THR A  45       1.964  16.110  -4.626  1.00 98.40      D    C
ATOM   4201  HB  THR A  45       2.655  15.571  -5.275  1.00 98.40      D    H
ATOM   4202  O   THR A  45       3.178  17.880  -6.823  1.00 98.40      D    O
ATOM   4203  CG2 THR A  45       2.684  16.542  -3.347  1.00 98.40      D    C
ATOM   4204 HG21 THR A  45       1.998  17.092  -2.703  1.00 98.40      D    H
ATOM   4205 HG22 THR A  45       3.532  17.182  -3.594  1.00 98.40      D    H
ATOM   4206 HG23 THR A  45       3.059  15.670  -2.812  1.00 98.40      D    H
ATOM   4207  OG1 THR A  45       0.917  15.249  -4.239  1.00 98.40      D    O
ATOM   4208  HG1 THR A  45       1.276  14.585  -3.647  1.00 98.40      D    H
ATOM   4209  N   GLU A  46       2.560  19.426  -5.304  1.00 98.79      D    N
ATOM   4210  H   GLU A  46       1.910  19.641  -4.562  1.00 98.79      D    H
ATOM   4211  CA  GLU A  46       3.416  20.520  -5.766  1.00 98.79      D    C
ATOM   4212  HA  GLU A  46       3.949  20.202  -6.661  1.00 98.79      D    H
ATOM   4213  C   GLU A  46       4.434  20.924  -4.690  1.00 98.79      D    C
ATOM   4214  CB  GLU A  46       2.555  21.740  -6.122  1.00 98.79      D    C
ATOM   4215  HB2 GLU A  46       1.960  22.001  -5.247  1.00 98.79      D    H
ATOM   4216  HB3 GLU A  46       3.211  22.579  -6.352  1.00 98.79      D    H
ATOM   4217  O   GLU A  46       4.092  20.904  -3.498  1.00 98.79      D    O
ATOM   4218  CG  GLU A  46       1.621  21.512  -7.321  1.00 98.79      D    C
ATOM   4219  HG2 GLU A  46       2.229  21.317  -8.204  1.00 98.79      D    H
ATOM   4220  HG3 GLU A  46       1.002  20.634  -7.136  1.00 98.79      D    H
ATOM   4221  CD  GLU A  46       0.698  22.715  -7.583  1.00 98.79      D    C
ATOM   4222  OE1 GLU A  46       0.018  22.709  -8.627  1.00 98.79      D    O
ATOM   4223  OE2 GLU A  46       0.645  23.648  -6.737  1.00 98.79      D    O
ATOM   4224  N   PRO A  47       5.658  21.328  -5.085  1.00 98.87      D    N
ATOM   4225  CA  PRO A  47       6.655  21.860  -4.166  1.00 98.87      D    C
ATOM   4226  HA  PRO A  47       6.827  21.156  -3.352  1.00 98.87      D    H
ATOM   4227  C   PRO A  47       6.209  23.203  -3.583  1.00 98.87      D    C
ATOM   4228  CB  PRO A  47       7.937  22.020  -4.989  1.00 98.87      D    C
ATOM   4229  HB2 PRO A  47       8.506  21.090  -4.997  1.00 98.87      D    H
ATOM   4230  HB3 PRO A  47       8.562  22.839  -4.632  1.00 98.87      D    H
ATOM   4231  O   PRO A  47       5.574  24.021  -4.251  1.00 98.87      D    O
ATOM   4232  CG  PRO A  47       7.416  22.278  -6.398  1.00 98.87      D    C
ATOM   4233  HG2 PRO A  47       7.150  23.329  -6.506  1.00 98.87      D    H
ATOM   4234  HG3 PRO A  47       8.141  21.987  -7.159  1.00 98.87      D    H
ATOM   4235  CD  PRO A  47       6.157  21.414  -6.456  1.00 98.87      D    C
ATOM   4236  HD2 PRO A  47       5.429  21.874  -7.124  1.00 98.87      D    H
ATOM   4237  HD3 PRO A  47       6.416  20.415  -6.808  1.00 98.87      D    H
ATOM   4238  N   ARG A  48       6.553  23.428  -2.314  1.00 98.81      D    N
ATOM   4239  H   ARG A  48       6.975  22.657  -1.816  1.00 98.81      D    H
ATOM   4240  CA  ARG A  48       6.339  24.688  -1.581  1.00 98.81      D    C
ATOM   4241  HA  ARG A  48       6.144  25.481  -2.303  1.00 98.81      D    H
ATOM   4242  C   ARG A  48       7.584  25.187  -0.842  1.00 98.81      D    C
ATOM   4243  CB  ARG A  48       5.130  24.559  -0.632  1.00 98.81      D    C
ATOM   4244  HB2 ARG A  48       5.343  23.790   0.111  1.00 98.81      D    H
ATOM   4245  HB3 ARG A  48       4.998  25.496  -0.091  1.00 98.81      D    H
ATOM   4246  O   ARG A  48       7.522  26.262  -0.261  1.00 98.81      D    O
ATOM   4247  CG  ARG A  48       3.808  24.206  -1.338  1.00 98.81      D    C
ATOM   4248  HG2 ARG A  48       3.031  24.071  -0.586  1.00 98.81      D    H
ATOM   4249  HG3 ARG A  48       3.919  23.259  -1.866  1.00 98.81      D    H
ATOM   4250  CD  ARG A  48       3.358  25.280  -2.336  1.00 98.81      D    C
ATOM   4251  HD2 ARG A  48       4.170  25.497  -3.030  1.00 98.81      D    H
ATOM   4252  HD3 ARG A  48       2.529  24.889  -2.926  1.00 98.81      D    H
ATOM   4253  NE  ARG A  48       2.952  26.525  -1.661  1.00 98.81      D    N
ATOM   4254  HE  ARG A  48       2.958  26.518  -0.651  1.00 98.81      D    H
ATOM   4255  NH1 ARG A  48       2.787  27.804  -3.558  1.00 98.81      D    N
ATOM   4256 HH11 ARG A  48       2.754  28.717  -3.988  1.00 98.81      D    H
ATOM   4257 HH12 ARG A  48       3.114  27.012  -4.092  1.00 98.81      D    H
ATOM   4258  NH2 ARG A  48       2.483  28.742  -1.547  1.00 98.81      D    N
ATOM   4259 HH21 ARG A  48       2.426  29.651  -1.984  1.00 98.81      D    H
ATOM   4260 HH22 ARG A  48       2.533  28.684  -0.540  1.00 98.81      D    H
ATOM   4261  CZ  ARG A  48       2.742  27.682  -2.258  1.00 98.81      D    C
ATOM   4262  N   ALA A  49       8.695  24.453  -0.920  1.00 98.77      D    N
ATOM   4263  H   ALA A  49       8.679  23.618  -1.487  1.00 98.77      D    H
ATOM   4264  CA  ALA A  49      10.009  24.868  -0.436  1.00 98.77      D    C
ATOM   4265  HA  ALA A  49       9.993  25.946  -0.272  1.00 98.77      D    H
ATOM   4266  C   ALA A  49      11.091  24.516  -1.479  1.00 98.77      D    C
ATOM   4267  CB  ALA A  49      10.289  24.189   0.908  1.00 98.77      D    C
ATOM   4268  HB1 ALA A  49      10.319  23.106   0.789  1.00 98.77      D    H
ATOM   4269  HB2 ALA A  49      11.251  24.534   1.288  1.00 98.77      D    H
ATOM   4270  HB3 ALA A  49       9.519  24.459   1.631  1.00 98.77      D    H
ATOM   4271  O   ALA A  49      10.994  23.448  -2.084  1.00 98.77      D    O
ATOM   4272  N   PRO A  50      12.143  25.331  -1.679  1.00 98.68      D    N
ATOM   4273  CA  PRO A  50      13.125  25.088  -2.745  1.00 98.68      D    C
ATOM   4274  HA  PRO A  50      12.622  25.143  -3.710  1.00 98.68      D    H
ATOM   4275  C   PRO A  50      13.834  23.732  -2.631  1.00 98.68      D    C
ATOM   4276  CB  PRO A  50      14.131  26.239  -2.633  1.00 98.68      D    C
ATOM   4277  HB2 PRO A  50      14.954  25.966  -1.972  1.00 98.68      D    H
ATOM   4278  HB3 PRO A  50      14.514  26.530  -3.611  1.00 98.68      D    H
ATOM   4279  O   PRO A  50      14.066  23.039  -3.617  1.00 98.68      D    O
ATOM   4280  CG  PRO A  50      13.324  27.362  -1.987  1.00 98.68      D    C
ATOM   4281  HG2 PRO A  50      12.741  27.876  -2.752  1.00 98.68      D    H
ATOM   4282  HG3 PRO A  50      13.962  28.066  -1.453  1.00 98.68      D    H
ATOM   4283  CD  PRO A  50      12.384  26.619  -1.044  1.00 98.68      D    C
ATOM   4284  HD2 PRO A  50      12.869  26.465  -0.080  1.00 98.68      D    H
ATOM   4285  HD3 PRO A  50      11.471  27.201  -0.922  1.00 98.68      D    H
ATOM   4286  N   TRP A  51      14.134  23.303  -1.405  1.00 98.67      D    N
ATOM   4287  H   TRP A  51      13.904  23.887  -0.614  1.00 98.67      D    H
ATOM   4288  CA  TRP A  51      14.894  22.081  -1.153  1.00 98.67      D    C
ATOM   4289  HA  TRP A  51      15.774  22.086  -1.795  1.00 98.67      D    H
ATOM   4290  C   TRP A  51      14.134  20.787  -1.479  1.00 98.67      D    C
ATOM   4291  CB  TRP A  51      15.381  22.101   0.298  1.00 98.67      D    C
ATOM   4292  HB2 TRP A  51      16.136  22.881   0.394  1.00 98.67      D    H
ATOM   4293  HB3 TRP A  51      15.869  21.152   0.520  1.00 98.67      D    H
ATOM   4294  O   TRP A  51      14.780  19.743  -1.584  1.00 98.67      D    O
ATOM   4295  CG  TRP A  51      14.315  22.339   1.322  1.00 98.67      D    C
ATOM   4296  CD1 TRP A  51      14.138  23.485   2.020  1.00 98.67      D    C
ATOM   4297  HD1 TRP A  51      14.763  24.362   1.951  1.00 98.67      D    H
ATOM   4298  CD2 TRP A  51      13.301  21.410   1.811  1.00 98.67      D    C
ATOM   4299  CE2 TRP A  51      12.514  22.084   2.792  1.00 98.67      D    C
ATOM   4300  CE3 TRP A  51      12.992  20.055   1.556  1.00 98.67      D    C
ATOM   4301  HE3 TRP A  51      13.595  19.498   0.855  1.00 98.67      D    H
ATOM   4302  NE1 TRP A  51      13.077  23.338   2.890  1.00 98.67      D    N
ATOM   4303  HE1 TRP A  51      12.843  24.030   3.587  1.00 98.67      D    H
ATOM   4304  CH2 TRP A  51      11.197  20.100   3.208  1.00 98.67      D    C
ATOM   4305  HH2 TRP A  51      10.427  19.584   3.762  1.00 98.67      D    H
ATOM   4306  CZ2 TRP A  51      11.471  21.450   3.480  1.00 98.67      D    C
ATOM   4307  HZ2 TRP A  51      10.925  21.981   4.246  1.00 98.67      D    H
ATOM   4308  CZ3 TRP A  51      11.945  19.411   2.239  1.00 98.67      D    C
ATOM   4309  HZ3 TRP A  51      11.744  18.366   2.057  1.00 98.67      D    H
ATOM   4310  N   ILE A  52      12.802  20.810  -1.659  1.00 98.78      D    N
ATOM   4311  H   ILE A  52      12.318  21.695  -1.601  1.00 98.78      D    H
ATOM   4312  CA  ILE A  52      12.061  19.616  -2.106  1.00 98.78      D    C
ATOM   4313  HA  ILE A  52      12.602  18.749  -1.728  1.00 98.78      D    H
ATOM   4314  C   ILE A  52      12.078  19.467  -3.635  1.00 98.78      D    C
ATOM   4315  CB  ILE A  52      10.631  19.543  -1.503  1.00 98.78      D    C
ATOM   4316  HB  ILE A  52      10.682  19.833  -0.454  1.00 98.78      D    H
ATOM   4317  O   ILE A  52      11.853  18.372  -4.141  1.00 98.78      D    O
ATOM   4318  CG1 ILE A  52      10.025  18.120  -1.556  1.00 98.78      D    C
ATOM   4319 HG12 ILE A  52       8.969  18.158  -1.290  1.00 98.78      D    H
ATOM   4320 HG13 ILE A  52      10.076  17.718  -2.568  1.00 98.78      D    H
ATOM   4321  CG2 ILE A  52       9.637  20.485  -2.195  1.00 98.78      D    C
ATOM   4322 HG21 ILE A  52       9.795  21.503  -1.841  1.00 98.78      D    H
ATOM   4323 HG22 ILE A  52       9.744  20.443  -3.279  1.00 98.78      D    H
ATOM   4324 HG23 ILE A  52       8.614  20.215  -1.934  1.00 98.78      D    H
ATOM   4325  CD1 ILE A  52      10.685  17.133  -0.594  1.00 98.78      D    C
ATOM   4326 HD11 ILE A  52      11.750  17.030  -0.802  1.00 98.78      D    H
ATOM   4327 HD12 ILE A  52      10.541  17.470   0.433  1.00 98.78      D    H
ATOM   4328 HD13 ILE A  52      10.211  16.159  -0.710  1.00 98.78      D    H
ATOM   4329  N   GLU A  53      12.365  20.531  -4.390  1.00 98.68      D    N
ATOM   4330  H   GLU A  53      12.607  21.405  -3.945  1.00 98.68      D    H
ATOM   4331  CA  GLU A  53      12.292  20.527  -5.862  1.00 98.68      D    C
ATOM   4332  HA  GLU A  53      11.299  20.203  -6.172  1.00 98.68      D    H
ATOM   4333  C   GLU A  53      13.286  19.555  -6.513  1.00 98.68      D    C
ATOM   4334  CB  GLU A  53      12.515  21.943  -6.410  1.00 98.68      D    C
ATOM   4335  HB2 GLU A  53      12.531  21.889  -7.499  1.00 98.68      D    H
ATOM   4336  HB3 GLU A  53      13.479  22.321  -6.070  1.00 98.68      D    H
ATOM   4337  O   GLU A  53      13.042  19.067  -7.613  1.00 98.68      D    O
ATOM   4338  CG  GLU A  53      11.390  22.898  -5.985  1.00 98.68      D    C
ATOM   4339  HG2 GLU A  53      10.447  22.497  -6.356  1.00 98.68      D    H
ATOM   4340  HG3 GLU A  53      11.335  22.928  -4.897  1.00 98.68      D    H
ATOM   4341  CD  GLU A  53      11.562  24.328  -6.516  1.00 98.68      D    C
ATOM   4342  OE1 GLU A  53      10.863  25.212  -5.968  1.00 98.68      D    O
ATOM   4343  OE2 GLU A  53      12.340  24.527  -7.474  1.00 98.68      D    O
ATOM   4344  N   GLN A  54      14.367  19.211  -5.808  1.00 98.40      D    N
ATOM   4345  H   GLN A  54      14.508  19.671  -4.921  1.00 98.40      D    H
ATOM   4346  CA  GLN A  54      15.351  18.224  -6.257  1.00 98.40      D    C
ATOM   4347  HA  GLN A  54      15.631  18.476  -7.280  1.00 98.40      D    H
ATOM   4348  C   GLN A  54      14.829  16.776  -6.284  1.00 98.40      D    C
ATOM   4349  CB  GLN A  54      16.608  18.336  -5.382  1.00 98.40      D    C
ATOM   4350  HB2 GLN A  54      16.917  19.381  -5.341  1.00 98.40      D    H
ATOM   4351  HB3 GLN A  54      17.411  17.768  -5.850  1.00 98.40      D    H
ATOM   4352  O   GLN A  54      15.494  15.893  -6.828  1.00 98.40      D    O
ATOM   4353  CG  GLN A  54      16.401  17.808  -3.953  1.00 98.40      D    C
ATOM   4354  HG2 GLN A  54      15.514  18.267  -3.516  1.00 98.40      D    H
ATOM   4355  HG3 GLN A  54      16.253  16.728  -3.971  1.00 98.40      D    H
ATOM   4356  CD  GLN A  54      17.615  18.106  -3.089  1.00 98.40      D    C
ATOM   4357  NE2 GLN A  54      17.471  18.910  -2.064  1.00 98.40      D    N
ATOM   4358 HE21 GLN A  54      18.308  19.170  -1.563  1.00 98.40      D    H
ATOM   4359 HE22 GLN A  54      16.569  19.318  -1.864  1.00 98.40      D    H
ATOM   4360  OE1 GLN A  54      18.708  17.631  -3.336  1.00 98.40      D    O
ATOM   4361  N   GLU A  55      13.673  16.490  -5.673  1.00 97.78      D    N
ATOM   4362  H   GLU A  55      13.127  17.242  -5.278  1.00 97.78      D    H
ATOM   4363  CA  GLU A  55      13.084  15.154  -5.742  1.00 97.78      D    C
ATOM   4364  HA  GLU A  55      13.860  14.437  -5.477  1.00 97.78      D    H
ATOM   4365  C   GLU A  55      12.636  14.825  -7.176  1.00 97.78      D    C
ATOM   4366  CB  GLU A  55      11.927  14.987  -4.747  1.00 97.78      D    C
ATOM   4367  HB2 GLU A  55      11.154  15.722  -4.972  1.00 97.78      D    H
ATOM   4368  HB3 GLU A  55      11.498  13.996  -4.893  1.00 97.78      D    H
ATOM   4369  O   GLU A  55      12.047  15.644  -7.879  1.00 97.78      D    O
ATOM   4370  CG  GLU A  55      12.322  15.119  -3.266  1.00 97.78      D    C
ATOM   4371  HG2 GLU A  55      12.717  16.119  -3.085  1.00 97.78      D    H
ATOM   4372  HG3 GLU A  55      11.418  15.009  -2.667  1.00 97.78      D    H
ATOM   4373  CD  GLU A  55      13.350  14.085  -2.779  1.00 97.78      D    C
ATOM   4374  OE1 GLU A  55      13.913  14.268  -1.678  1.00 97.78      D    O
ATOM   4375  OE2 GLU A  55      13.600  13.049  -3.441  1.00 97.78      D    O
ATOM   4376  N   GLY A  56      12.919  13.600  -7.627  1.00 95.91      D    N
ATOM   4377  H   GLY A  56      13.409  12.974  -7.004  1.00 95.91      D    H
ATOM   4378  CA  GLY A  56      12.710  13.202  -9.021  1.00 95.91      D    C
ATOM   4379  HA2 GLY A  56      13.303  12.312  -9.232  1.00 95.91      D    H
ATOM   4380  HA3 GLY A  56      13.080  14.008  -9.655  1.00 95.91      D    H
ATOM   4381  C   GLY A  56      11.246  12.918  -9.402  1.00 95.91      D    C
ATOM   4382  O   GLY A  56      10.369  12.847  -8.538  1.00 95.91      D    O
ATOM   4383  N   PRO A  57      10.963  12.651 -10.692  1.00 94.36      D    N
ATOM   4384  CA  PRO A  57       9.601  12.409 -11.184  1.00 94.36      D    C
ATOM   4385  HA  PRO A  57       9.029  13.332 -11.081  1.00 94.36      D    H
ATOM   4386  C   PRO A  57       8.845  11.289 -10.448  1.00 94.36      D    C
ATOM   4387  CB  PRO A  57       9.763  12.092 -12.674  1.00 94.36      D    C
ATOM   4388  HB2 PRO A  57       8.906  12.436 -13.253  1.00 94.36      D    H
ATOM   4389  HB3 PRO A  57       9.913  11.022 -12.820  1.00 94.36      D    H
ATOM   4390  O   PRO A  57       7.664  11.440 -10.147  1.00 94.36      D    O
ATOM   4391  CG  PRO A  57      11.041  12.837 -13.058  1.00 94.36      D    C
ATOM   4392  HG2 PRO A  57      11.525  12.393 -13.928  1.00 94.36      D    H
ATOM   4393  HG3 PRO A  57      10.811  13.886 -13.240  1.00 94.36      D    H
ATOM   4394  CD  PRO A  57      11.903  12.713 -11.804  1.00 94.36      D    C
ATOM   4395  HD2 PRO A  57      12.484  11.792 -11.842  1.00 94.36      D    H
ATOM   4396  HD3 PRO A  57      12.565  13.576 -11.730  1.00 94.36      D    H
ATOM   4397  N   GLU A  58       9.531  10.197 -10.075  1.00 89.42      D    N
ATOM   4398  H   GLU A  58      10.504  10.130 -10.338  1.00 89.42      D    H
ATOM   4399  CA  GLU A  58       8.926   9.085  -9.317  1.00 89.42      D    C
ATOM   4400  HA  GLU A  58       8.092   8.692  -9.900  1.00 89.42      D    H
ATOM   4401  C   GLU A  58       8.349   9.551  -7.968  1.00 89.42      D    C
ATOM   4402  CB  GLU A  58       9.961   7.951  -9.117  1.00 89.42      D    C
ATOM   4403  HB2 GLU A  58      10.354   7.673 -10.095  1.00 89.42      D    H
ATOM   4404  HB3 GLU A  58      10.785   8.327  -8.511  1.00 89.42      D    H
ATOM   4405  O   GLU A  58       7.293   9.066  -7.552  1.00 89.42      D    O
ATOM   4406  CG  GLU A  58       9.376   6.683  -8.447  1.00 89.42      D    C
ATOM   4407  HG2 GLU A  58       9.016   6.946  -7.452  1.00 89.42      D    H
ATOM   4408  HG3 GLU A  58       8.516   6.354  -9.032  1.00 89.42      D    H
ATOM   4409  CD  GLU A  58      10.359   5.494  -8.299  1.00 89.42      D    C
ATOM   4410  OE1 GLU A  58       9.927   4.409  -7.827  1.00 89.42      D    O
ATOM   4411  OE2 GLU A  58      11.551   5.622  -8.655  1.00 89.42      D    O
ATOM   4412  N   TYR A  59       9.004  10.514  -7.304  1.00 94.87      D    N
ATOM   4413  H   TYR A  59       9.781  10.972  -7.758  1.00 94.87      D    H
ATOM   4414  CA  TYR A  59       8.513  11.092  -6.056  1.00 94.87      D    C
ATOM   4415  HA  TYR A  59       8.301  10.284  -5.356  1.00 94.87      D    H
ATOM   4416  C   TYR A  59       7.207  11.848  -6.296  1.00 94.87      D    C
ATOM   4417  CB  TYR A  59       9.577  12.000  -5.422  1.00 94.87      D    C
ATOM   4418  HB2 TYR A  59      10.454  11.404  -5.170  1.00 94.87      D    H
ATOM   4419  HB3 TYR A  59       9.889  12.756  -6.142  1.00 94.87      D    H
ATOM   4420  O   TYR A  59       6.192  11.507  -5.688  1.00 94.87      D    O
ATOM   4421  CG  TYR A  59       9.088  12.717  -4.180  1.00 94.87      D    C
ATOM   4422  CD1 TYR A  59       8.567  14.022  -4.281  1.00 94.87      D    C
ATOM   4423  HD1 TYR A  59       8.559  14.533  -5.232  1.00 94.87      D    H
ATOM   4424  CD2 TYR A  59       9.138  12.073  -2.931  1.00 94.87      D    C
ATOM   4425  HD2 TYR A  59       9.552  11.078  -2.852  1.00 94.87      D    H
ATOM   4426  CE1 TYR A  59       8.084  14.682  -3.137  1.00 94.87      D    C
ATOM   4427  HE1 TYR A  59       7.704  15.689  -3.226  1.00 94.87      D    H
ATOM   4428  CE2 TYR A  59       8.649  12.725  -1.784  1.00 94.87      D    C
ATOM   4429  HE2 TYR A  59       8.671  12.226  -0.827  1.00 94.87      D    H
ATOM   4430  OH  TYR A  59       7.643  14.661  -0.783  1.00 94.87      D    O
ATOM   4431  HH  TYR A  59       7.370  15.553  -1.009  1.00 94.87      D    H
ATOM   4432  CZ  TYR A  59       8.119  14.030  -1.887  1.00 94.87      D    C
ATOM   4433  N   TRP A  60       7.214  12.813  -7.217  1.00 96.72      D    N
ATOM   4434  H   TRP A  60       8.084  13.019  -7.687  1.00 96.72      D    H
ATOM   4435  CA  TRP A  60       6.067  13.682  -7.481  1.00 96.72      D    C
ATOM   4436  HA  TRP A  60       5.773  14.165  -6.549  1.00 96.72      D    H
ATOM   4437  C   TRP A  60       4.851  12.917  -7.994  1.00 96.72      D    C
ATOM   4438  CB  TRP A  60       6.488  14.759  -8.484  1.00 96.72      D    C
ATOM   4439  HB2 TRP A  60       5.618  15.370  -8.726  1.00 96.72      D    H
ATOM   4440  HB3 TRP A  60       6.851  14.294  -9.400  1.00 96.72      D    H
ATOM   4441  O   TRP A  60       3.725  13.159  -7.550  1.00 96.72      D    O
ATOM   4442  CG  TRP A  60       7.517  15.693  -7.954  1.00 96.72      D    C
ATOM   4443  CD1 TRP A  60       8.798  15.803  -8.366  1.00 96.72      D    C
ATOM   4444  HD1 TRP A  60       9.262  15.230  -9.154  1.00 96.72      D    H
ATOM   4445  CD2 TRP A  60       7.368  16.621  -6.842  1.00 96.72      D    C
ATOM   4446  CE2 TRP A  60       8.622  17.257  -6.619  1.00 96.72      D    C
ATOM   4447  CE3 TRP A  60       6.298  16.958  -5.984  1.00 96.72      D    C
ATOM   4448  HE3 TRP A  60       5.326  16.516  -6.147  1.00 96.72      D    H
ATOM   4449  NE1 TRP A  60       9.453  16.731  -7.583  1.00 96.72      D    N
ATOM   4450  HE1 TRP A  60      10.448  16.891  -7.654  1.00 96.72      D    H
ATOM   4451  CH2 TRP A  60       7.737  18.460  -4.718  1.00 96.72      D    C
ATOM   4452  HH2 TRP A  60       7.874  19.146  -3.895  1.00 96.72      D    H
ATOM   4453  CZ2 TRP A  60       8.810  18.168  -5.575  1.00 96.72      D    C
ATOM   4454  HZ2 TRP A  60       9.778  18.625  -5.428  1.00 96.72      D    H
ATOM   4455  CZ3 TRP A  60       6.480  17.870  -4.930  1.00 96.72      D    C
ATOM   4456  HZ3 TRP A  60       5.652  18.127  -4.286  1.00 96.72      D    H
ATOM   4457  N   ASP A  61       5.067  11.981  -8.916  1.00 92.28      D    N
ATOM   4458  H   ASP A  61       6.005  11.841  -9.262  1.00 92.28      D    H
ATOM   4459  CA  ASP A  61       3.990  11.175  -9.482  1.00 92.28      D    C
ATOM   4460  HA  ASP A  61       3.180  11.830  -9.804  1.00 92.28      D    H
ATOM   4461  C   ASP A  61       3.377  10.248  -8.451  1.00 92.28      D    C
ATOM   4462  CB  ASP A  61       4.505  10.385 -10.689  1.00 92.28      D    C
ATOM   4463  HB2 ASP A  61       3.744   9.663 -10.983  1.00 92.28      D    H
ATOM   4464  HB3 ASP A  61       5.408   9.839 -10.416  1.00 92.28      D    H
ATOM   4465  O   ASP A  61       2.155  10.137  -8.365  1.00 92.28      D    O
ATOM   4466  CG  ASP A  61       4.773  11.286 -11.892  1.00 92.28      D    C
ATOM   4467  OD1 ASP A  61       4.234  12.425 -11.882  1.00 92.28      D    O
ATOM   4468  OD2 ASP A  61       5.439  10.794 -12.823  1.00 92.28      D    O
ATOM   4469  N   GLY A  62       4.204   9.617  -7.623  1.00 90.17      D    N
ATOM   4470  H   GLY A  62       5.199   9.777  -7.691  1.00 90.17      D    H
ATOM   4471  CA  GLY A  62       3.690   8.757  -6.578  1.00 90.17      D    C
ATOM   4472  HA2 GLY A  62       2.976   8.050  -6.999  1.00 90.17      D    H
ATOM   4473  HA3 GLY A  62       4.533   8.197  -6.173  1.00 90.17      D    H
ATOM   4474  C   GLY A  62       2.985   9.513  -5.455  1.00 90.17      D    C
ATOM   4475  O   GLY A  62       1.910   9.080  -5.043  1.00 90.17      D    O
ATOM   4476  N   GLU A  63       3.514  10.654  -4.997  1.00 95.25      D    N
ATOM   4477  H   GLU A  63       4.410  10.965  -5.342  1.00 95.25      D    H
ATOM   4478  CA  GLU A  63       2.810  11.481  -4.009  1.00 95.25      D    C
ATOM   4479  HA  GLU A  63       2.586  10.881  -3.127  1.00 95.25      D    H
ATOM   4480  C   GLU A  63       1.475  11.967  -4.577  1.00 95.25      D    C
ATOM   4481  CB  GLU A  63       3.644  12.700  -3.581  1.00 95.25      D    C
ATOM   4482  HB2 GLU A  63       2.993  13.369  -3.018  1.00 95.25      D    H
ATOM   4483  HB3 GLU A  63       3.978  13.235  -4.471  1.00 95.25      D    H
ATOM   4484  O   GLU A  63       0.469  11.961  -3.875  1.00 95.25      D    O
ATOM   4485  CG  GLU A  63       4.860  12.394  -2.699  1.00 95.25      D    C
ATOM   4486  HG2 GLU A  63       5.369  13.336  -2.497  1.00 95.25      D    H
ATOM   4487  HG3 GLU A  63       5.563  11.762  -3.243  1.00 95.25      D    H
ATOM   4488  CD  GLU A  63       4.484  11.740  -1.365  1.00 95.25      D    C
ATOM   4489  OE1 GLU A  63       4.546  10.503  -1.220  1.00 95.25      D    O
ATOM   4490  OE2 GLU A  63       4.128  12.465  -0.411  1.00 95.25      D    O
ATOM   4491  N   THR A  64       1.432  12.321  -5.864  1.00 95.05      D    N
ATOM   4492  H   THR A  64       2.293  12.315  -6.392  1.00 95.05      D    H
ATOM   4493  CA  THR A  64       0.184  12.699  -6.537  1.00 95.05      D    C
ATOM   4494  HA  THR A  64      -0.281  13.519  -5.990  1.00 95.05      D    H
ATOM   4495  C   THR A  64      -0.813  11.545  -6.568  1.00 95.05      D    C
ATOM   4496  CB  THR A  64       0.463  13.170  -7.962  1.00 95.05      D    C
ATOM   4497  HB  THR A  64       1.048  12.417  -8.490  1.00 95.05      D    H
ATOM   4498  O   THR A  64      -1.983  11.751  -6.246  1.00 95.05      D    O
ATOM   4499  CG2 THR A  64      -0.817  13.436  -8.760  1.00 95.05      D    C
ATOM   4500 HG21 THR A  64      -1.388  14.244  -8.302  1.00 95.05      D    H
ATOM   4501 HG22 THR A  64      -0.548  13.677  -9.788  1.00 95.05      D    H
ATOM   4502 HG23 THR A  64      -1.436  12.540  -8.811  1.00 95.05      D    H
ATOM   4503  OG1 THR A  64       1.209  14.361  -7.886  1.00 95.05      D    O
ATOM   4504  HG1 THR A  64       2.110  14.093  -7.689  1.00 95.05      D    H
ATOM   4505  N   ARG A  65      -0.384  10.332  -6.945  1.00 89.54      D    N
ATOM   4506  H   ARG A  65       0.582  10.223  -7.220  1.00 89.54      D    H
ATOM   4507  CA  ARG A  65      -1.255   9.145  -6.918  1.00 89.54      D    C
ATOM   4508  HA  ARG A  65      -2.130   9.310  -7.546  1.00 89.54      D    H
ATOM   4509  C   ARG A  65      -1.790   8.891  -5.517  1.00 89.54      D    C
ATOM   4510  CB  ARG A  65      -0.510   7.900  -7.412  1.00 89.54      D    C
ATOM   4511  HB2 ARG A  65      -1.085   7.018  -7.131  1.00 89.54      D    H
ATOM   4512  HB3 ARG A  65       0.468   7.836  -6.934  1.00 89.54      D    H
ATOM   4513  O   ARG A  65      -2.990   8.679  -5.360  1.00 89.54      D    O
ATOM   4514  CG  ARG A  65      -0.356   7.899  -8.934  1.00 89.54      D    C
ATOM   4515  HG2 ARG A  65       0.300   8.706  -9.257  1.00 89.54      D    H
ATOM   4516  HG3 ARG A  65      -1.336   8.051  -9.386  1.00 89.54      D    H
ATOM   4517  CD  ARG A  65       0.191   6.557  -9.420  1.00 89.54      D    C
ATOM   4518  HD2 ARG A  65       0.202   6.588 -10.509  1.00 89.54      D    H
ATOM   4519  HD3 ARG A  65      -0.496   5.764  -9.121  1.00 89.54      D    H
ATOM   4520  NE  ARG A  65       1.538   6.257  -8.902  1.00 89.54      D    N
ATOM   4521  HE  ARG A  65       1.556   5.741  -8.034  1.00 89.54      D    H
ATOM   4522  NH1 ARG A  65       2.720   7.193 -10.634  1.00 89.54      D    N
ATOM   4523 HH11 ARG A  65       1.850   7.298 -11.136  1.00 89.54      D    H
ATOM   4524 HH12 ARG A  65       3.589   7.385 -11.112  1.00 89.54      D    H
ATOM   4525  NH2 ARG A  65       3.817   6.327  -8.902  1.00 89.54      D    N
ATOM   4526 HH21 ARG A  65       3.816   5.920  -7.978  1.00 89.54      D    H
ATOM   4527 HH22 ARG A  65       4.673   6.654  -9.327  1.00 89.54      D    H
ATOM   4528  CZ  ARG A  65       2.679   6.596  -9.477  1.00 89.54      D    C
ATOM   4529  N   ASN A  66      -0.925   8.990  -4.510  1.00 90.99      D    N
ATOM   4530  H   ASN A  66       0.046   9.168  -4.721  1.00 90.99      D    H
ATOM   4531  CA  ASN A  66      -1.318   8.805  -3.122  1.00 90.99      D    C
ATOM   4532  HA  ASN A  66      -1.812   7.837  -3.041  1.00 90.99      D    H
ATOM   4533  C   ASN A  66      -2.339   9.864  -2.675  1.00 90.99      D    C
ATOM   4534  CB  ASN A  66      -0.061   8.795  -2.238  1.00 90.99      D    C
ATOM   4535  HB2 ASN A  66       0.708   8.169  -2.692  1.00 90.99      D    H
ATOM   4536  HB3 ASN A  66       0.333   9.806  -2.135  1.00 90.99      D    H
ATOM   4537  O   ASN A  66      -3.346   9.522  -2.067  1.00 90.99      D    O
ATOM   4538  CG  ASN A  66      -0.361   8.218  -0.868  1.00 90.99      D    C
ATOM   4539  ND2 ASN A  66       0.322   8.653   0.158  1.00 90.99      D    N
ATOM   4540 HD21 ASN A  66       0.024   8.322   1.065  1.00 90.99      D    H
ATOM   4541 HD22 ASN A  66       0.993   9.402   0.071  1.00 90.99      D    H
ATOM   4542  OD1 ASN A  66      -1.178   7.330  -0.709  1.00 90.99      D    O
ATOM   4543  N   MET A  67      -2.153  11.140  -3.031  1.00 94.12      D    N
ATOM   4544  H   MET A  67      -1.298  11.399  -3.501  1.00 94.12      D    H
ATOM   4545  CA  MET A  67      -3.115  12.194  -2.675  1.00 94.12      D    C
ATOM   4546  HA  MET A  67      -3.365  12.104  -1.618  1.00 94.12      D    H
ATOM   4547  C   MET A  67      -4.448  12.056  -3.407  1.00 94.12      D    C
ATOM   4548  CB  MET A  67      -2.528  13.590  -2.901  1.00 94.12      D    C
ATOM   4549  HB2 MET A  67      -3.326  14.311  -2.728  1.00 94.12      D    H
ATOM   4550  HB3 MET A  67      -2.197  13.685  -3.935  1.00 94.12      D    H
ATOM   4551  O   MET A  67      -5.492  12.302  -2.806  1.00 94.12      D    O
ATOM   4552  CG  MET A  67      -1.371  13.965  -1.967  1.00 94.12      D    C
ATOM   4553  HG2 MET A  67      -0.474  13.417  -2.255  1.00 94.12      D    H
ATOM   4554  HG3 MET A  67      -1.155  15.021  -2.126  1.00 94.12      D    H
ATOM   4555  SD  MET A  67      -1.637  13.723  -0.187  1.00 94.12      D    S
ATOM   4556  CE  MET A  67      -1.148  11.978  -0.049  1.00 94.12      D    C
ATOM   4557  HE1 MET A  67      -0.350  11.760  -0.759  1.00 94.12      D    H
ATOM   4558  HE2 MET A  67      -1.997  11.321  -0.240  1.00 94.12      D    H
ATOM   4559  HE3 MET A  67      -0.770  11.759   0.950  1.00 94.12      D    H
ATOM   4560  N   LYS A  68      -4.450  11.600  -4.664  1.00 91.63      D    N
ATOM   4561  H   LYS A  68      -3.560  11.440  -5.115  1.00 91.63      D    H
ATOM   4562  CA  LYS A  68      -5.693  11.266  -5.377  1.00 91.63      D    C
ATOM   4563  HA  LYS A  68      -6.373  12.115  -5.313  1.00 91.63      D    H
ATOM   4564  C   LYS A  68      -6.426  10.095  -4.712  1.00 91.63      D    C
ATOM   4565  CB  LYS A  68      -5.395  10.979  -6.856  1.00 91.63      D    C
ATOM   4566  HB2 LYS A  68      -4.578  10.261  -6.930  1.00 91.63      D    H
ATOM   4567  HB3 LYS A  68      -6.281  10.535  -7.310  1.00 91.63      D    H
ATOM   4568  O   LYS A  68      -7.644  10.166  -4.554  1.00 91.63      D    O
ATOM   4569  CG  LYS A  68      -5.039  12.257  -7.632  1.00 91.63      D    C
ATOM   4570  HG2 LYS A  68      -4.178  12.747  -7.178  1.00 91.63      D    H
ATOM   4571  HG3 LYS A  68      -5.886  12.942  -7.597  1.00 91.63      D    H
ATOM   4572  CD  LYS A  68      -4.721  11.925  -9.095  1.00 91.63      D    C
ATOM   4573  HD2 LYS A  68      -3.867  11.248  -9.129  1.00 91.63      D    H
ATOM   4574  HD3 LYS A  68      -5.583  11.431  -9.542  1.00 91.63      D    H
ATOM   4575  CE  LYS A  68      -4.397  13.204  -9.874  1.00 91.63      D    C
ATOM   4576  HE2 LYS A  68      -5.225  13.905  -9.764  1.00 91.63      D    H
ATOM   4577  HE3 LYS A  68      -3.518  13.676  -9.434  1.00 91.63      D    H
ATOM   4578  NZ  LYS A  68      -4.162  12.920 -11.311  1.00 91.63      D    N
ATOM   4579  HZ1 LYS A  68      -3.919  13.775 -11.792  1.00 91.63      D    H
ATOM   4580  HZ2 LYS A  68      -3.414  12.251 -11.426  1.00 91.63      D    H
ATOM   4581  HZ3 LYS A  68      -4.993  12.537 -11.738  1.00 91.63      D    H
ATOM   4582  N   ALA A  69      -5.702   9.060  -4.278  1.00 87.49      D    N
ATOM   4583  H   ALA A  69      -4.710   9.051  -4.468  1.00 87.49      D    H
ATOM   4584  CA  ALA A  69      -6.264   7.934  -3.527  1.00 87.49      D    C
ATOM   4585  HA  ALA A  69      -7.100   7.507  -4.082  1.00 87.49      D    H
ATOM   4586  C   ALA A  69      -6.837   8.371  -2.169  1.00 87.49      D    C
ATOM   4587  CB  ALA A  69      -5.201   6.838  -3.399  1.00 87.49      D    C
ATOM   4588  HB1 ALA A  69      -4.869   6.522  -4.389  1.00 87.49      D    H
ATOM   4589  HB2 ALA A  69      -4.344   7.199  -2.831  1.00 87.49      D    H
ATOM   4590  HB3 ALA A  69      -5.624   5.976  -2.883  1.00 87.49      D    H
ATOM   4591  O   ALA A  69      -7.982   8.045  -1.841  1.00 87.49      D    O
ATOM   4592  N   SER A  70      -6.098   9.195  -1.422  1.00 92.35      D    N
ATOM   4593  H   SER A  70      -5.132   9.345  -1.677  1.00 92.35      D    H
ATOM   4594  CA  SER A  70      -6.580   9.810  -0.183  1.00 92.35      D    C
ATOM   4595  HA  SER A  70      -6.839   9.021   0.523  1.00 92.35      D    H
ATOM   4596  C   SER A  70      -7.836  10.644  -0.428  1.00 92.35      D    C
ATOM   4597  CB  SER A  70      -5.491  10.675   0.457  1.00 92.35      D    C
ATOM   4598  HB2 SER A  70      -5.106  11.387  -0.274  1.00 92.35      D    H
ATOM   4599  HB3 SER A  70      -5.912  11.223   1.300  1.00 92.35      D    H
ATOM   4600  O   SER A  70      -8.823  10.457   0.274  1.00 92.35      D    O
ATOM   4601  OG  SER A  70      -4.450   9.844   0.923  1.00 92.35      D    O
ATOM   4602  HG  SER A  70      -3.690  10.379   1.164  1.00 92.35      D    H
ATOM   4603  N   ALA A  71      -7.868  11.493  -1.459  1.00 94.21      D    N
ATOM   4604  H   ALA A  71      -7.030  11.632  -2.006  1.00 94.21      D    H
ATOM   4605  CA  ALA A  71      -9.040  12.309  -1.770  1.00 94.21      D    C
ATOM   4606  HA  ALA A  71      -9.226  12.971  -0.924  1.00 94.21      D    H
ATOM   4607  C   ALA A  71     -10.308  11.460  -1.972  1.00 94.21      D    C
ATOM   4608  CB  ALA A  71      -8.740  13.173  -3.002  1.00 94.21      D    C
ATOM   4609  HB1 ALA A  71      -8.604  12.543  -3.881  1.00 94.21      D    H
ATOM   4610  HB2 ALA A  71      -7.834  13.754  -2.835  1.00 94.21      D    H
ATOM   4611  HB3 ALA A  71      -9.572  13.855  -3.178  1.00 94.21      D    H
ATOM   4612  O   ALA A  71     -11.354  11.787  -1.412  1.00 94.21      D    O
ATOM   4613  N   GLN A  72     -10.223  10.341  -2.704  1.00 89.84      D    N
ATOM   4614  H   GLN A  72      -9.338  10.100  -3.126  1.00 89.84      D    H
ATOM   4615  CA  GLN A  72     -11.364   9.425  -2.851  1.00 89.84      D    C
ATOM   4616  HA  GLN A  72     -12.239  10.004  -3.145  1.00 89.84      D    H
ATOM   4617  C   GLN A  72     -11.743   8.746  -1.533  1.00 89.84      D    C
ATOM   4618  CB  GLN A  72     -11.096   8.362  -3.926  1.00 89.84      D    C
ATOM   4619  HB2 GLN A  72     -11.928   7.658  -3.932  1.00 89.84      D    H
ATOM   4620  HB3 GLN A  72     -10.192   7.810  -3.671  1.00 89.84      D    H
ATOM   4621  O   GLN A  72     -12.926   8.675  -1.199  1.00 89.84      D    O
ATOM   4622  CG  GLN A  72     -10.948   8.935  -5.341  1.00 89.84      D    C
ATOM   4623  HG2 GLN A  72     -10.820   8.106  -6.037  1.00 89.84      D    H
ATOM   4624  HG3 GLN A  72     -10.050   9.551  -5.382  1.00 89.84      D    H
ATOM   4625  CD  GLN A  72     -12.132   9.763  -5.832  1.00 89.84      D    C
ATOM   4626  NE2 GLN A  72     -11.909  10.588  -6.829  1.00 89.84      D    N
ATOM   4627 HE21 GLN A  72     -10.999  10.626  -7.264  1.00 89.84      D    H
ATOM   4628 HE22 GLN A  72     -12.689  11.138  -7.160  1.00 89.84      D    H
ATOM   4629  OE1 GLN A  72     -13.251   9.715  -5.344  1.00 89.84      D    O
ATOM   4630  N   THR A  73     -10.751   8.317  -0.752  1.00 89.35      D    N
ATOM   4631  H   THR A  73      -9.803   8.412  -1.085  1.00 89.35      D    H
ATOM   4632  CA  THR A  73     -10.979   7.708   0.568  1.00 89.35      D    C
ATOM   4633  HA  THR A  73     -11.597   6.818   0.446  1.00 89.35      D    H
ATOM   4634  C   THR A  73     -11.724   8.668   1.494  1.00 89.35      D    C
ATOM   4635  CB  THR A  73      -9.655   7.285   1.220  1.00 89.35      D    C
ATOM   4636  HB  THR A  73      -9.048   8.165   1.430  1.00 89.35      D    H
ATOM   4637  O   THR A  73     -12.720   8.294   2.103  1.00 89.35      D    O
ATOM   4638  CG2 THR A  73      -9.876   6.516   2.523  1.00 89.35      D    C
ATOM   4639 HG21 THR A  73     -10.375   7.145   3.260  1.00 89.35      D    H
ATOM   4640 HG22 THR A  73     -10.485   5.631   2.337  1.00 89.35      D    H
ATOM   4641 HG23 THR A  73      -8.914   6.209   2.933  1.00 89.35      D    H
ATOM   4642  OG1 THR A  73      -8.935   6.436   0.356  1.00 89.35      D    O
ATOM   4643  HG1 THR A  73      -8.651   6.933  -0.414  1.00 89.35      D    H
ATOM   4644  N   TYR A  74     -11.315   9.937   1.559  1.00 94.81      D    N
ATOM   4645  H   TYR A  74     -10.491  10.208   1.041  1.00 94.81      D    H
ATOM   4646  CA  TYR A  74     -11.963  10.923   2.423  1.00 94.81      D    C
ATOM   4647  HA  TYR A  74     -12.116  10.461   3.398  1.00 94.81      D    H
ATOM   4648  C   TYR A  74     -13.349  11.358   1.932  1.00 94.81      D    C
ATOM   4649  CB  TYR A  74     -11.051  12.129   2.637  1.00 94.81      D    C
ATOM   4650  HB2 TYR A  74     -11.682  12.957   2.960  1.00 94.81      D    H
ATOM   4651  HB3 TYR A  74     -10.571  12.415   1.701  1.00 94.81      D    H
ATOM   4652  O   TYR A  74     -14.201  11.696   2.753  1.00 94.81      D    O
ATOM   4653  CG  TYR A  74     -10.019  11.899   3.717  1.00 94.81      D    C
ATOM   4654  CD1 TYR A  74     -10.369  12.086   5.069  1.00 94.81      D    C
ATOM   4655  HD1 TYR A  74     -11.359  12.430   5.329  1.00 94.81      D    H
ATOM   4656  CD2 TYR A  74      -8.728  11.460   3.380  1.00 94.81      D    C
ATOM   4657  HD2 TYR A  74      -8.441  11.352   2.345  1.00 94.81      D    H
ATOM   4658  CE1 TYR A  74      -9.430  11.810   6.078  1.00 94.81      D    C
ATOM   4659  HE1 TYR A  74      -9.689  11.939   7.119  1.00 94.81      D    H
ATOM   4660  CE2 TYR A  74      -7.793  11.164   4.380  1.00 94.81      D    C
ATOM   4661  HE2 TYR A  74      -6.812  10.791   4.124  1.00 94.81      D    H
ATOM   4662  OH  TYR A  74      -7.256  11.040   6.688  1.00 94.81      D    O
ATOM   4663  HH  TYR A  74      -7.650  11.152   7.556  1.00 94.81      D    H
ATOM   4664  CZ  TYR A  74      -8.149  11.342   5.727  1.00 94.81      D    C
ATOM   4665  N   ARG A  75     -13.620  11.307   0.622  1.00 94.57      D    N
ATOM   4666  H   ARG A  75     -12.874  11.055  -0.011  1.00 94.57      D    H
ATOM   4667  CA  ARG A  75     -14.985  11.476   0.091  1.00 94.57      D    C
ATOM   4668  HA  ARG A  75     -15.415  12.403   0.471  1.00 94.57      D    H
ATOM   4669  C   ARG A  75     -15.911  10.359   0.559  1.00 94.57      D    C
ATOM   4670  CB  ARG A  75     -14.958  11.509  -1.438  1.00 94.57      D    C
ATOM   4671  HB2 ARG A  75     -15.976  11.413  -1.817  1.00 94.57      D    H
ATOM   4672  HB3 ARG A  75     -14.383  10.657  -1.801  1.00 94.57      D    H
ATOM   4673  O   ARG A  75     -17.061  10.633   0.891  1.00 94.57      D    O
ATOM   4674  CG  ARG A  75     -14.367  12.810  -1.985  1.00 94.57      D    C
ATOM   4675  HG2 ARG A  75     -15.104  13.606  -1.884  1.00 94.57      D    H
ATOM   4676  HG3 ARG A  75     -13.463  13.092  -1.445  1.00 94.57      D    H
ATOM   4677  CD  ARG A  75     -14.055  12.601  -3.460  1.00 94.57      D    C
ATOM   4678  HD2 ARG A  75     -14.983  12.361  -3.979  1.00 94.57      D    H
ATOM   4679  HD3 ARG A  75     -13.371  11.758  -3.560  1.00 94.57      D    H
ATOM   4680  NE  ARG A  75     -13.435  13.780  -4.077  1.00 94.57      D    N
ATOM   4681  HE  ARG A  75     -13.247  14.587  -3.500  1.00 94.57      D    H
ATOM   4682  NH1 ARG A  75     -13.582  12.943  -6.196  1.00 94.57      D    N
ATOM   4683 HH11 ARG A  75     -14.057  13.272  -7.025  1.00 94.57      D    H
ATOM   4684 HH12 ARG A  75     -13.968  12.099  -5.799  1.00 94.57      D    H
ATOM   4685  NH2 ARG A  75     -12.859  15.022  -5.891  1.00 94.57      D    N
ATOM   4686 HH21 ARG A  75     -12.997  15.127  -6.886  1.00 94.57      D    H
ATOM   4687 HH22 ARG A  75     -12.758  15.838  -5.303  1.00 94.57      D    H
ATOM   4688  CZ  ARG A  75     -13.272  13.905  -5.377  1.00 94.57      D    C
ATOM   4689  N   GLU A  76     -15.416   9.124   0.609  1.00 91.22      D    N
ATOM   4690  H   GLU A  76     -14.469   8.958   0.299  1.00 91.22      D    H
ATOM   4691  CA  GLU A  76     -16.163   8.016   1.206  1.00 91.22      D    C
ATOM   4692  HA  GLU A  76     -17.179   8.043   0.812  1.00 91.22      D    H
ATOM   4693  C   GLU A  76     -16.295   8.193   2.721  1.00 91.22      D    C
ATOM   4694  CB  GLU A  76     -15.541   6.667   0.809  1.00 91.22      D    C
ATOM   4695  HB2 GLU A  76     -14.515   6.621   1.174  1.00 91.22      D    H
ATOM   4696  HB3 GLU A  76     -15.509   6.600  -0.278  1.00 91.22      D    H
ATOM   4697  O   GLU A  76     -17.404   8.092   3.232  1.00 91.22      D    O
ATOM   4698  CG  GLU A  76     -16.305   5.447   1.361  1.00 91.22      D    C
ATOM   4699  HG2 GLU A  76     -16.227   5.468   2.448  1.00 91.22      D    H
ATOM   4700  HG3 GLU A  76     -15.803   4.544   1.013  1.00 91.22      D    H
ATOM   4701  CD  GLU A  76     -17.789   5.380   0.952  1.00 91.22      D    C
ATOM   4702  OE1 GLU A  76     -18.610   4.805   1.703  1.00 91.22      D    O
ATOM   4703  OE2 GLU A  76     -18.130   5.933  -0.121  1.00 91.22      D    O
ATOM   4704  N   ASN A  77     -15.230   8.568   3.437  1.00 95.91      D    N
ATOM   4705  H   ASN A  77     -14.325   8.559   2.989  1.00 95.91      D    H
ATOM   4706  CA  ASN A  77     -15.297   8.784   4.888  1.00 95.91      D    C
ATOM   4707  HA  ASN A  77     -15.643   7.859   5.351  1.00 95.91      D    H
ATOM   4708  C   ASN A  77     -16.314   9.865   5.277  1.00 95.91      D    C
ATOM   4709  CB  ASN A  77     -13.902   9.100   5.454  1.00 95.91      D    C
ATOM   4710  HB2 ASN A  77     -14.005   9.352   6.510  1.00 95.91      D    H
ATOM   4711  HB3 ASN A  77     -13.475   9.961   4.940  1.00 95.91      D    H
ATOM   4712  O   ASN A  77     -17.013   9.696   6.271  1.00 95.91      D    O
ATOM   4713  CG  ASN A  77     -12.955   7.917   5.381  1.00 95.91      D    C
ATOM   4714  ND2 ASN A  77     -11.688   8.101   5.668  1.00 95.91      D    N
ATOM   4715 HD21 ASN A  77     -11.128   7.262   5.721  1.00 95.91      D    H
ATOM   4716 HD22 ASN A  77     -11.367   8.987   6.033  1.00 95.91      D    H
ATOM   4717  OD1 ASN A  77     -13.348   6.802   5.098  1.00 95.91      D    O
ATOM   4718  N   LEU A  78     -16.469  10.927   4.474  1.00 98.31      D    N
ATOM   4719  H   LEU A  78     -15.826  11.042   3.704  1.00 98.31      D    H
ATOM   4720  CA  LEU A  78     -17.537  11.916   4.663  1.00 98.31      D    C
ATOM   4721  HA  LEU A  78     -17.459  12.331   5.668  1.00 98.31      D    H
ATOM   4722  C   LEU A  78     -18.929  11.269   4.576  1.00 98.31      D    C
ATOM   4723  CB  LEU A  78     -17.390  13.051   3.631  1.00 98.31      D    C
ATOM   4724  HB2 LEU A  78     -18.339  13.580   3.548  1.00 98.31      D    H
ATOM   4725  HB3 LEU A  78     -17.177  12.608   2.658  1.00 98.31      D    H
ATOM   4726  O   LEU A  78     -19.771  11.529   5.430  1.00 98.31      D    O
ATOM   4727  CG  LEU A  78     -16.295  14.079   3.975  1.00 98.31      D    C
ATOM   4728  HG  LEU A  78     -15.385  13.565   4.284  1.00 98.31      D    H
ATOM   4729  CD1 LEU A  78     -15.964  14.918   2.741  1.00 98.31      D    C
ATOM   4730 HD11 LEU A  78     -16.866  15.411   2.378  1.00 98.31      D    H
ATOM   4731 HD12 LEU A  78     -15.219  15.669   3.005  1.00 98.31      D    H
ATOM   4732 HD13 LEU A  78     -15.553  14.272   1.966  1.00 98.31      D    H
ATOM   4733  CD2 LEU A  78     -16.737  15.033   5.087  1.00 98.31      D    C
ATOM   4734 HD21 LEU A  78     -17.624  15.590   4.785  1.00 98.31      D    H
ATOM   4735 HD22 LEU A  78     -15.938  15.739   5.309  1.00 98.31      D    H
ATOM   4736 HD23 LEU A  78     -16.962  14.474   5.995  1.00 98.31      D    H
ATOM   4737  N   ARG A  79     -19.170  10.385   3.597  1.00 97.25      D    N
ATOM   4738  H   ARG A  79     -18.411  10.149   2.975  1.00 97.25      D    H
ATOM   4739  CA  ARG A  79     -20.437   9.633   3.491  1.00 97.25      D    C
ATOM   4740  HA  ARG A  79     -21.273  10.329   3.558  1.00 97.25      D    H
ATOM   4741  C   ARG A  79     -20.630   8.643   4.639  1.00 97.25      D    C
ATOM   4742  CB  ARG A  79     -20.515   8.872   2.160  1.00 97.25      D    C
ATOM   4743  HB2 ARG A  79     -19.639   8.234   2.043  1.00 97.25      D    H
ATOM   4744  HB3 ARG A  79     -21.393   8.227   2.192  1.00 97.25      D    H
ATOM   4745  O   ARG A  79     -21.756   8.434   5.080  1.00 97.25      D    O
ATOM   4746  CG  ARG A  79     -20.650   9.794   0.944  1.00 97.25      D    C
ATOM   4747  HG2 ARG A  79     -21.507  10.450   1.095  1.00 97.25      D    H
ATOM   4748  HG3 ARG A  79     -19.755  10.405   0.828  1.00 97.25      D    H
ATOM   4749  CD  ARG A  79     -20.887   8.965  -0.326  1.00 97.25      D    C
ATOM   4750  HD2 ARG A  79     -21.697   8.258  -0.143  1.00 97.25      D    H
ATOM   4751  HD3 ARG A  79     -21.222   9.631  -1.122  1.00 97.25      D    H
ATOM   4752  NE  ARG A  79     -19.681   8.223  -0.751  1.00 97.25      D    N
ATOM   4753  HE  ARG A  79     -19.496   7.320  -0.337  1.00 97.25      D    H
ATOM   4754  NH1 ARG A  79     -18.839   9.749  -2.250  1.00 97.25      D    N
ATOM   4755 HH11 ARG A  79     -18.194   9.959  -2.999  1.00 97.25      D    H
ATOM   4756 HH12 ARG A  79     -19.581  10.382  -1.991  1.00 97.25      D    H
ATOM   4757  NH2 ARG A  79     -17.832   7.786  -1.983  1.00 97.25      D    N
ATOM   4758 HH21 ARG A  79     -17.799   6.920  -1.465  1.00 97.25      D    H
ATOM   4759 HH22 ARG A  79     -17.117   8.019  -2.657  1.00 97.25      D    H
ATOM   4760  CZ  ARG A  79     -18.793   8.592  -1.653  1.00 97.25      D    C
ATOM   4761  N   ILE A  80     -19.556   8.019   5.116  1.00 97.13      D    N
ATOM   4762  H   ILE A  80     -18.671   8.190   4.659  1.00 97.13      D    H
ATOM   4763  CA  ILE A  80     -19.600   7.102   6.260  1.00 97.13      D    C
ATOM   4764  HA  ILE A  80     -20.394   6.375   6.094  1.00 97.13      D    H
ATOM   4765  C   ILE A  80     -19.966   7.865   7.538  1.00 97.13      D    C
ATOM   4766  CB  ILE A  80     -18.267   6.333   6.396  1.00 97.13      D    C
ATOM   4767  HB  ILE A  80     -17.447   7.049   6.455  1.00 97.13      D    H
ATOM   4768  O   ILE A  80     -20.858   7.426   8.264  1.00 97.13      D    O
ATOM   4769  CG1 ILE A  80     -18.044   5.417   5.170  1.00 97.13      D    C
ATOM   4770 HG12 ILE A  80     -18.086   6.005   4.253  1.00 97.13      D    H
ATOM   4771 HG13 ILE A  80     -18.851   4.687   5.117  1.00 97.13      D    H
ATOM   4772  CG2 ILE A  80     -18.276   5.511   7.692  1.00 97.13      D    C
ATOM   4773 HG21 ILE A  80     -17.351   4.942   7.789  1.00 97.13      D    H
ATOM   4774 HG22 ILE A  80     -19.128   4.831   7.715  1.00 97.13      D    H
ATOM   4775 HG23 ILE A  80     -18.319   6.173   8.556  1.00 97.13      D    H
ATOM   4776  CD1 ILE A  80     -16.725   4.642   5.161  1.00 97.13      D    C
ATOM   4777 HD11 ILE A  80     -15.887   5.309   5.364  1.00 97.13      D    H
ATOM   4778 HD12 ILE A  80     -16.768   3.845   5.903  1.00 97.13      D    H
ATOM   4779 HD13 ILE A  80     -16.589   4.167   4.189  1.00 97.13      D    H
ATOM   4780  N   ALA A  81     -19.344   9.022   7.775  1.00 98.58      D    N
ATOM   4781  H   ALA A  81     -18.608   9.317   7.148  1.00 98.58      D    H
ATOM   4782  CA  ALA A  81     -19.617   9.864   8.934  1.00 98.58      D    C
ATOM   4783  HA  ALA A  81     -19.425   9.283   9.837  1.00 98.58      D    H
ATOM   4784  C   ALA A  81     -21.087  10.311   8.985  1.00 98.58      D    C
ATOM   4785  CB  ALA A  81     -18.651  11.052   8.922  1.00 98.58      D    C
ATOM   4786  HB1 ALA A  81     -17.621  10.695   8.928  1.00 98.58      D    H
ATOM   4787  HB2 ALA A  81     -18.815  11.656   9.814  1.00 98.58      D    H
ATOM   4788  HB3 ALA A  81     -18.816  11.668   8.038  1.00 98.58      D    H
ATOM   4789  O   ALA A  81     -21.708  10.194  10.040  1.00 98.58      D    O
ATOM   4790  N   LEU A  82     -21.686  10.683   7.842  1.00 98.58      D    N
ATOM   4791  H   LEU A  82     -21.117  10.813   7.018  1.00 98.58      D    H
ATOM   4792  CA  LEU A  82     -23.122  10.998   7.776  1.00 98.58      D    C
ATOM   4793  HA  LEU A  82     -23.312  11.874   8.395  1.00 98.58      D    H
ATOM   4794  C   LEU A  82     -23.991   9.860   8.332  1.00 98.58      D    C
ATOM   4795  CB  LEU A  82     -23.556  11.283   6.326  1.00 98.58      D    C
ATOM   4796  HB2 LEU A  82     -24.645  11.327   6.305  1.00 98.58      D    H
ATOM   4797  HB3 LEU A  82     -23.254  10.446   5.698  1.00 98.58      D    H
ATOM   4798  O   LEU A  82     -24.944  10.113   9.066  1.00 98.58      D    O
ATOM   4799  CG  LEU A  82     -23.029  12.586   5.705  1.00 98.58      D    C
ATOM   4800  HG  LEU A  82     -21.939  12.589   5.708  1.00 98.58      D    H
ATOM   4801  CD1 LEU A  82     -23.511  12.682   4.257  1.00 98.58      D    C
ATOM   4802 HD11 LEU A  82     -24.600  12.738   4.241  1.00 98.58      D    H
ATOM   4803 HD12 LEU A  82     -23.098  13.576   3.790  1.00 98.58      D    H
ATOM   4804 HD13 LEU A  82     -23.191  11.804   3.696  1.00 98.58      D    H
ATOM   4805  CD2 LEU A  82     -23.512  13.826   6.446  1.00 98.58      D    C
ATOM   4806 HD21 LEU A  82     -23.037  13.892   7.425  1.00 98.58      D    H
ATOM   4807 HD22 LEU A  82     -23.254  14.723   5.882  1.00 98.58      D    H
ATOM   4808 HD23 LEU A  82     -24.595  13.795   6.566  1.00 98.58      D    H
ATOM   4809  N   ARG A  83     -23.649   8.599   8.030  1.00 97.89      D    N
ATOM   4810  H   ARG A  83     -22.818   8.458   7.474  1.00 97.89      D    H
ATOM   4811  CA  ARG A  83     -24.376   7.437   8.564  1.00 97.89      D    C
ATOM   4812  HA  ARG A  83     -25.446   7.620   8.462  1.00 97.89      D    H
ATOM   4813  C   ARG A  83     -24.138   7.248  10.057  1.00 97.89      D    C
ATOM   4814  CB  ARG A  83     -24.019   6.151   7.807  1.00 97.89      D    C
ATOM   4815  HB2 ARG A  83     -22.958   5.934   7.930  1.00 97.89      D    H
ATOM   4816  HB3 ARG A  83     -24.589   5.333   8.249  1.00 97.89      D    H
ATOM   4817  O   ARG A  83     -25.075   6.923  10.774  1.00 97.89      D    O
ATOM   4818  CG  ARG A  83     -24.358   6.234   6.312  1.00 97.89      D    C
ATOM   4819  HG2 ARG A  83     -23.660   6.907   5.814  1.00 97.89      D    H
ATOM   4820  HG3 ARG A  83     -25.365   6.635   6.195  1.00 97.89      D    H
ATOM   4821  CD  ARG A  83     -24.308   4.858   5.636  1.00 97.89      D    C
ATOM   4822  HD2 ARG A  83     -24.564   4.975   4.583  1.00 97.89      D    H
ATOM   4823  HD3 ARG A  83     -25.074   4.228   6.087  1.00 97.89      D    H
ATOM   4824  NE  ARG A  83     -22.996   4.191   5.776  1.00 97.89      D    N
ATOM   4825  HE  ARG A  83     -22.870   3.634   6.610  1.00 97.89      D    H
ATOM   4826  NH1 ARG A  83     -21.978   4.957   3.847  1.00 97.89      D    N
ATOM   4827 HH11 ARG A  83     -22.714   5.636   3.718  1.00 97.89      D    H
ATOM   4828 HH12 ARG A  83     -21.180   4.955   3.228  1.00 97.89      D    H
ATOM   4829  NH2 ARG A  83     -20.962   3.442   5.103  1.00 97.89      D    N
ATOM   4830 HH21 ARG A  83     -20.893   2.865   5.929  1.00 97.89      D    H
ATOM   4831 HH22 ARG A  83     -20.205   3.484   4.436  1.00 97.89      D    H
ATOM   4832  CZ  ARG A  83     -21.995   4.207   4.912  1.00 97.89      D    C
ATOM   4833  N   TYR A  84     -22.911   7.444  10.534  1.00 98.69      D    N
ATOM   4834  H   TYR A  84     -22.179   7.723   9.897  1.00 98.69      D    H
ATOM   4835  CA  TYR A  84     -22.591   7.277  11.955  1.00 98.69      D    C
ATOM   4836  HA  TYR A  84     -22.960   6.312  12.302  1.00 98.69      D    H
ATOM   4837  C   TYR A  84     -23.265   8.317  12.846  1.00 98.69      D    C
ATOM   4838  CB  TYR A  84     -21.079   7.329  12.156  1.00 98.69      D    C
ATOM   4839  HB2 TYR A  84     -20.699   8.285  11.796  1.00 98.69      D    H
ATOM   4840  HB3 TYR A  84     -20.906   7.280  13.231  1.00 98.69      D    H
ATOM   4841  O   TYR A  84     -23.696   7.987  13.949  1.00 98.69      D    O
ATOM   4842  CG  TYR A  84     -20.267   6.209  11.544  1.00 98.69      D    C
ATOM   4843  CD1 TYR A  84     -20.871   5.034  11.043  1.00 98.69      D    C
ATOM   4844  HD1 TYR A  84     -21.945   4.916  11.039  1.00 98.69      D    H
ATOM   4845  CD2 TYR A  84     -18.867   6.330  11.561  1.00 98.69      D    C
ATOM   4846  HD2 TYR A  84     -18.412   7.234  11.938  1.00 98.69      D    H
ATOM   4847  CE1 TYR A  84     -20.071   3.982  10.574  1.00 98.69      D    C
ATOM   4848  HE1 TYR A  84     -20.520   3.070  10.210  1.00 98.69      D    H
ATOM   4849  CE2 TYR A  84     -18.063   5.273  11.112  1.00 98.69      D    C
ATOM   4850  HE2 TYR A  84     -16.986   5.350  11.141  1.00 98.69      D    H
ATOM   4851  OH  TYR A  84     -17.906   3.086  10.198  1.00 98.69      D    O
ATOM   4852  HH  TYR A  84     -16.982   3.341  10.248  1.00 98.69      D    H
ATOM   4853  CZ  TYR A  84     -18.671   4.104  10.626  1.00 98.69      D    C
ATOM   4854  N   TYR A  85     -23.397   9.548  12.355  1.00 98.72      D    N
ATOM   4855  H   TYR A  85     -22.952   9.764  11.475  1.00 98.72      D    H
ATOM   4856  CA  TYR A  85     -24.019  10.649  13.086  1.00 98.72      D    C
ATOM   4857  HA  TYR A  85     -24.024  10.405  14.148  1.00 98.72      D    H
ATOM   4858  C   TYR A  85     -25.489  10.886  12.714  1.00 98.72      D    C
ATOM   4859  CB  TYR A  85     -23.150  11.898  12.919  1.00 98.72      D    C
ATOM   4860  HB2 TYR A  85     -23.667  12.759  13.344  1.00 98.72      D    H
ATOM   4861  HB3 TYR A  85     -23.000  12.089  11.856  1.00 98.72      D    H
ATOM   4862  O   TYR A  85     -26.094  11.826  13.224  1.00 98.72      D    O
ATOM   4863  CG  TYR A  85     -21.809  11.779  13.613  1.00 98.72      D    C
ATOM   4864  CD1 TYR A  85     -21.747  11.838  15.018  1.00 98.72      D    C
ATOM   4865  HD1 TYR A  85     -22.652  11.961  15.596  1.00 98.72      D    H
ATOM   4866  CD2 TYR A  85     -20.631  11.610  12.862  1.00 98.72      D    C
ATOM   4867  HD2 TYR A  85     -20.675  11.596  11.783  1.00 98.72      D    H
ATOM   4868  CE1 TYR A  85     -20.505  11.752  15.672  1.00 98.72      D    C
ATOM   4869  HE1 TYR A  85     -20.442  11.809  16.749  1.00 98.72      D    H
ATOM   4870  CE2 TYR A  85     -19.389  11.512  13.515  1.00 98.72      D    C
ATOM   4871  HE2 TYR A  85     -18.474  11.414  12.948  1.00 98.72      D    H
ATOM   4872  OH  TYR A  85     -18.119  11.538  15.530  1.00 98.72      D    O
ATOM   4873  HH  TYR A  85     -18.195  11.538  16.487  1.00 98.72      D    H
ATOM   4874  CZ  TYR A  85     -19.324  11.601  14.919  1.00 98.72      D    C
ATOM   4875  N   ASN A  86     -26.083  10.039  11.863  1.00 98.56      D    N
ATOM   4876  H   ASN A  86     -25.528   9.280  11.492  1.00 98.56      D    H
ATOM   4877  CA  ASN A  86     -27.453  10.184  11.354  1.00 98.56      D    C
ATOM   4878  HA  ASN A  86     -27.554   9.495  10.515  1.00 98.56      D    H
ATOM   4879  C   ASN A  86     -27.736  11.585  10.774  1.00 98.56      D    C
ATOM   4880  CB  ASN A  86     -28.468   9.751  12.426  1.00 98.56      D    C
ATOM   4881  HB2 ASN A  86     -28.389  10.410  13.290  1.00 98.56      D    H
ATOM   4882  HB3 ASN A  86     -29.477   9.848  12.024  1.00 98.56      D    H
ATOM   4883  O   ASN A  86     -28.767  12.199  11.053  1.00 98.56      D    O
ATOM   4884  CG  ASN A  86     -28.290   8.310  12.850  1.00 98.56      D    C
ATOM   4885  ND2 ASN A  86     -28.016   8.064  14.109  1.00 98.56      D    N
ATOM   4886 HD21 ASN A  86     -27.803   7.101  14.329  1.00 98.56      D    H
ATOM   4887 HD22 ASN A  86     -27.826   8.832  14.737  1.00 98.56      D    H
ATOM   4888  OD1 ASN A  86     -28.404   7.387  12.063  1.00 98.56      D    O
ATOM   4889  N   GLN A  87     -26.801  12.111   9.984  1.00 98.64      D    N
ATOM   4890  H   GLN A  87     -26.014  11.528   9.736  1.00 98.64      D    H
ATOM   4891  CA  GLN A  87     -26.873  13.449   9.399  1.00 98.64      D    C
ATOM   4892  HA  GLN A  87     -27.559  14.060   9.985  1.00 98.64      D    H
ATOM   4893  C   GLN A  87     -27.395  13.416   7.958  1.00 98.64      D    C
ATOM   4894  CB  GLN A  87     -25.494  14.105   9.462  1.00 98.64      D    C
ATOM   4895  HB2 GLN A  87     -25.481  15.003   8.844  1.00 98.64      D    H
ATOM   4896  HB3 GLN A  87     -24.781  13.394   9.043  1.00 98.64      D    H
ATOM   4897  O   GLN A  87     -27.200  12.454   7.216  1.00 98.64      D    O
ATOM   4898  CG  GLN A  87     -25.078  14.497  10.891  1.00 98.64      D    C
ATOM   4899  HG2 GLN A  87     -25.295  13.685  11.586  1.00 98.64      D    H
ATOM   4900  HG3 GLN A  87     -25.643  15.376  11.201  1.00 98.64      D    H
ATOM   4901  CD  GLN A  87     -23.587  14.788  10.969  1.00 98.64      D    C
ATOM   4902  NE2 GLN A  87     -23.129  15.667  11.835  1.00 98.64      D    N
ATOM   4903 HE21 GLN A  87     -23.741  16.141  12.484  1.00 98.64      D    H
ATOM   4904 HE22 GLN A  87     -22.141  15.863  11.769  1.00 98.64      D    H
ATOM   4905  OE1 GLN A  87     -22.806  14.205  10.252  1.00 98.64      D    O
ATOM   4906  N   SER A  88     -28.049  14.504   7.545  1.00 98.07      D    N
ATOM   4907  H   SER A  88     -28.154  15.274   8.190  1.00 98.07      D    H
ATOM   4908  CA  SER A  88     -28.553  14.662   6.179  1.00 98.07      D    C
ATOM   4909  HA  SER A  88     -29.035  13.732   5.878  1.00 98.07      D    H
ATOM   4910  C   SER A  88     -27.436  14.975   5.183  1.00 98.07      D    C
ATOM   4911  CB  SER A  88     -29.593  15.785   6.124  1.00 98.07      D    C
ATOM   4912  HB2 SER A  88     -30.335  15.641   6.909  1.00 98.07      D    H
ATOM   4913  HB3 SER A  88     -30.098  15.757   5.158  1.00 98.07      D    H
ATOM   4914  O   SER A  88     -26.542  15.763   5.487  1.00 98.07      D    O
ATOM   4915  OG  SER A  88     -28.966  17.046   6.276  1.00 98.07      D    O
ATOM   4916  HG  SER A  88     -28.020  16.906   6.354  1.00 98.07      D    H
ATOM   4917  N   GLU A  89     -27.587  14.523   3.941  1.00 97.90      D    N
ATOM   4918  H   GLU A  89     -28.306  13.840   3.753  1.00 97.90      D    H
ATOM   4919  CA  GLU A  89     -26.682  14.867   2.833  1.00 97.90      D    C
ATOM   4920  HA  GLU A  89     -25.658  14.649   3.134  1.00 97.90      D    H
ATOM   4921  C   GLU A  89     -26.713  16.353   2.429  1.00 97.90      D    C
ATOM   4922  CB  GLU A  89     -27.020  14.003   1.609  1.00 97.90      D    C
ATOM   4923  HB2 GLU A  89     -28.054  14.194   1.321  1.00 97.90      D    H
ATOM   4924  HB3 GLU A  89     -26.368  14.295   0.786  1.00 97.90      D    H
ATOM   4925  O   GLU A  89     -25.893  16.778   1.624  1.00 97.90      D    O
ATOM   4926  CG  GLU A  89     -26.827  12.500   1.867  1.00 97.90      D    C
ATOM   4927  HG2 GLU A  89     -27.490  12.186   2.673  1.00 97.90      D    H
ATOM   4928  HG3 GLU A  89     -25.798  12.335   2.186  1.00 97.90      D    H
ATOM   4929  CD  GLU A  89     -27.112  11.637   0.628  1.00 97.90      D    C
ATOM   4930  OE1 GLU A  89     -26.843  10.418   0.718  1.00 97.90      D    O
ATOM   4931  OE2 GLU A  89     -27.577  12.189  -0.394  1.00 97.90      D    O
ATOM   4932  N   ALA A  90     -27.633  17.162   2.971  1.00 97.59      D    N
ATOM   4933  H   ALA A  90     -28.279  16.766   3.639  1.00 97.59      D    H
ATOM   4934  CA  ALA A  90     -27.710  18.600   2.702  1.00 97.59      D    C
ATOM   4935  HA  ALA A  90     -27.547  18.765   1.637  1.00 97.59      D    H
ATOM   4936  C   ALA A  90     -26.643  19.421   3.456  1.00 97.59      D    C
ATOM   4937  CB  ALA A  90     -29.129  19.068   3.050  1.00 97.59      D    C
ATOM   4938  HB1 ALA A  90     -29.233  20.125   2.806  1.00 97.59      D    H
ATOM   4939  HB2 ALA A  90     -29.860  18.499   2.474  1.00 97.59      D    H
ATOM   4940  HB3 ALA A  90     -29.320  18.929   4.114  1.00 97.59      D    H
ATOM   4941  O   ALA A  90     -26.365  20.561   3.078  1.00 97.59      D    O
ATOM   4942  N   GLY A  91     -26.049  18.857   4.516  1.00 97.94      D    N
ATOM   4943  H   GLY A  91     -26.249  17.887   4.714  1.00 97.94      D    H
ATOM   4944  CA  GLY A  91     -25.065  19.523   5.368  1.00 97.94      D    C
ATOM   4945  HA2 GLY A  91     -25.036  19.024   6.337  1.00 97.94      D    H
ATOM   4946  HA3 GLY A  91     -25.376  20.554   5.532  1.00 97.94      D    H
ATOM   4947  C   GLY A  91     -23.643  19.512   4.800  1.00 97.94      D    C
ATOM   4948  O   GLY A  91     -23.173  18.527   4.227  1.00 97.94      D    O
ATOM   4949  N   SER A  92     -22.932  20.623   4.991  1.00 98.67      D    N
ATOM   4950  H   SER A  92     -23.359  21.358   5.537  1.00 98.67      D    H
ATOM   4951  CA  SER A  92     -21.483  20.688   4.794  1.00 98.67      D    C
ATOM   4952  HA  SER A  92     -21.194  20.073   3.941  1.00 98.67      D    H
ATOM   4953  C   SER A  92     -20.788  20.178   6.052  1.00 98.67      D    C
ATOM   4954  CB  SER A  92     -21.064  22.129   4.509  1.00 98.67      D    C
ATOM   4955  HB2 SER A  92     -21.334  22.756   5.359  1.00 98.67      D    H
ATOM   4956  HB3 SER A  92     -21.600  22.486   3.630  1.00 98.67      D    H
ATOM   4957  O   SER A  92     -21.049  20.693   7.134  1.00 98.67      D    O
ATOM   4958  OG  SER A  92     -19.677  22.243   4.270  1.00 98.67      D    O
ATOM   4959  HG  SER A  92     -19.198  21.812   4.981  1.00 98.67      D    H
ATOM   4960  N   HIS A  93     -19.870  19.234   5.888  1.00 98.85      D    N
ATOM   4961  H   HIS A  93     -19.695  18.890   4.954  1.00 98.85      D    H
ATOM   4962  CA  HIS A  93     -19.121  18.600   6.968  1.00 98.85      D    C
ATOM   4963  HA  HIS A  93     -19.247  19.176   7.885  1.00 98.85      D    H
ATOM   4964  C   HIS A  93     -17.633  18.566   6.637  1.00 98.85      D    C
ATOM   4965  CB  HIS A  93     -19.660  17.189   7.217  1.00 98.85      D    C
ATOM   4966  HB2 HIS A  93     -19.604  16.601   6.301  1.00 98.85      D    H
ATOM   4967  HB3 HIS A  93     -19.039  16.711   7.975  1.00 98.85      D    H
ATOM   4968  O   HIS A  93     -17.249  18.568   5.460  1.00 98.85      D    O
ATOM   4969  CG  HIS A  93     -21.076  17.204   7.723  1.00 98.85      D    C
ATOM   4970  CD2 HIS A  93     -22.224  17.052   6.997  1.00 98.85      D    C
ATOM   4971  HD2 HIS A  93     -22.281  16.864   5.935  1.00 98.85      D    H
ATOM   4972  ND1 HIS A  93     -21.452  17.450   9.015  1.00 98.85      D    N
ATOM   4973  HD1 HIS A  93     -20.833  17.595   9.801  1.00 98.85      D    H
ATOM   4974  CE1 HIS A  93     -22.788  17.445   9.072  1.00 98.85      D    C
ATOM   4975  HE1 HIS A  93     -23.361  17.612   9.972  1.00 98.85      D    H
ATOM   4976  NE2 HIS A  93     -23.315  17.217   7.857  1.00 98.85      D    N
ATOM   4977  N   ILE A  94     -16.798  18.534   7.672  1.00 98.84      D    N
ATOM   4978  H   ILE A  94     -17.203  18.507   8.597  1.00 98.84      D    H
ATOM   4979  CA  ILE A  94     -15.341  18.561   7.547  1.00 98.84      D    C
ATOM   4980  HA  ILE A  94     -15.076  18.477   6.493  1.00 98.84      D    H
ATOM   4981  C   ILE A  94     -14.742  17.360   8.274  1.00 98.84      D    C
ATOM   4982  CB  ILE A  94     -14.760  19.899   8.059  1.00 98.84      D    C
ATOM   4983  HB  ILE A  94     -15.019  20.002   9.113  1.00 98.84      D    H
ATOM   4984  O   ILE A  94     -14.987  17.158   9.458  1.00 98.84      D    O
ATOM   4985  CG1 ILE A  94     -15.349  21.104   7.288  1.00 98.84      D    C
ATOM   4986 HG12 ILE A  94     -15.050  21.048   6.242  1.00 98.84      D    H
ATOM   4987 HG13 ILE A  94     -16.438  21.066   7.336  1.00 98.84      D    H
ATOM   4988  CG2 ILE A  94     -13.226  19.892   7.932  1.00 98.84      D    C
ATOM   4989 HG21 ILE A  94     -12.931  19.747   6.893  1.00 98.84      D    H
ATOM   4990 HG22 ILE A  94     -12.818  19.086   8.543  1.00 98.84      D    H
ATOM   4991 HG23 ILE A  94     -12.803  20.820   8.316  1.00 98.84      D    H
ATOM   4992  CD1 ILE A  94     -14.932  22.462   7.865  1.00 98.84      D    C
ATOM   4993 HD11 ILE A  94     -15.046  22.455   8.949  1.00 98.84      D    H
ATOM   4994 HD12 ILE A  94     -15.577  23.242   7.461  1.00 98.84      D    H
ATOM   4995 HD13 ILE A  94     -13.896  22.686   7.609  1.00 98.84      D    H
ATOM   4996  N   ILE A  95     -13.892  16.602   7.583  1.00 98.59      D    N
ATOM   4997  H   ILE A  95     -13.729  16.849   6.618  1.00 98.59      D    H
ATOM   4998  CA  ILE A  95     -12.946  15.682   8.218  1.00 98.59      D    C
ATOM   4999  HA  ILE A  95     -13.196  15.578   9.274  1.00 98.59      D    H
ATOM   5000  C   ILE A  95     -11.556  16.303   8.127  1.00 98.59      D    C
ATOM   5001  CB  ILE A  95     -13.000  14.269   7.597  1.00 98.59      D    C
ATOM   5002  HB  ILE A  95     -12.841  14.352   6.522  1.00 98.59      D    H
ATOM   5003  O   ILE A  95     -11.126  16.723   7.050  1.00 98.59      D    O
ATOM   5004  CG1 ILE A  95     -14.372  13.615   7.856  1.00 98.59      D    C
ATOM   5005 HG12 ILE A  95     -15.167  14.317   7.607  1.00 98.59      D    H
ATOM   5006 HG13 ILE A  95     -14.442  13.365   8.914  1.00 98.59      D    H
ATOM   5007  CG2 ILE A  95     -11.894  13.380   8.199  1.00 98.59      D    C
ATOM   5008 HG21 ILE A  95     -10.909  13.776   7.953  1.00 98.59      D    H
ATOM   5009 HG22 ILE A  95     -11.957  12.366   7.805  1.00 98.59      D    H
ATOM   5010 HG23 ILE A  95     -11.996  13.342   9.284  1.00 98.59      D    H
ATOM   5011  CD1 ILE A  95     -14.622  12.333   7.059  1.00 98.59      D    C
ATOM   5012 HD11 ILE A  95     -13.967  11.534   7.405  1.00 98.59      D    H
ATOM   5013 HD12 ILE A  95     -14.441  12.507   5.998  1.00 98.59      D    H
ATOM   5014 HD13 ILE A  95     -15.655  12.020   7.209  1.00 98.59      D    H
ATOM   5015  N   GLN A  96     -10.839  16.321   9.245  1.00 98.73      D    N
ATOM   5016  H   GLN A  96     -11.256  15.942  10.083  1.00 98.73      D    H
ATOM   5017  CA  GLN A  96      -9.428  16.694   9.301  1.00 98.73      D    C
ATOM   5018  HA  GLN A  96      -9.083  16.937   8.296  1.00 98.73      D    H
ATOM   5019  C   GLN A  96      -8.595  15.516   9.797  1.00 98.73      D    C
ATOM   5020  CB  GLN A  96      -9.239  17.939  10.179  1.00 98.73      D    C
ATOM   5021  HB2 GLN A  96      -9.794  17.805  11.107  1.00 98.73      D    H
ATOM   5022  HB3 GLN A  96      -8.183  18.061  10.421  1.00 98.73      D    H
ATOM   5023  O   GLN A  96      -9.066  14.722  10.607  1.00 98.73      D    O
ATOM   5024  CG  GLN A  96      -9.726  19.207   9.467  1.00 98.73      D    C
ATOM   5025  HG2 GLN A  96      -9.010  19.485   8.693  1.00 98.73      D    H
ATOM   5026  HG3 GLN A  96     -10.685  19.016   8.986  1.00 98.73      D    H
ATOM   5027  CD  GLN A  96      -9.911  20.360  10.443  1.00 98.73      D    C
ATOM   5028  NE2 GLN A  96      -8.907  21.180  10.657  1.00 98.73      D    N
ATOM   5029 HE21 GLN A  96      -8.010  21.024  10.221  1.00 98.73      D    H
ATOM   5030 HE22 GLN A  96      -9.064  21.883  11.365  1.00 98.73      D    H
ATOM   5031  OE1 GLN A  96     -10.960  20.539  11.035  1.00 98.73      D    O
ATOM   5032  N   ARG A  97      -7.349  15.411   9.330  1.00 98.01      D    N
ATOM   5033  H   ARG A  97      -7.050  16.087   8.642  1.00 98.01      D    H
ATOM   5034  CA  ARG A  97      -6.337  14.512   9.899  1.00 98.01      D    C
ATOM   5035  HA  ARG A  97      -6.640  14.249  10.912  1.00 98.01      D    H
ATOM   5036  C   ARG A  97      -5.003  15.229   9.987  1.00 98.01      D    C
ATOM   5037  CB  ARG A  97      -6.236  13.211   9.087  1.00 98.01      D    C
ATOM   5038  HB2 ARG A  97      -5.965  13.459   8.061  1.00 98.01      D    H
ATOM   5039  HB3 ARG A  97      -7.218  12.740   9.080  1.00 98.01      D    H
ATOM   5040  O   ARG A  97      -4.595  15.865   9.016  1.00 98.01      D    O
ATOM   5041  CG  ARG A  97      -5.211  12.198   9.647  1.00 98.01      D    C
ATOM   5042  HG2 ARG A  97      -4.212  12.633   9.666  1.00 98.01      D    H
ATOM   5043  HG3 ARG A  97      -5.492  11.896  10.656  1.00 98.01      D    H
ATOM   5044  CD  ARG A  97      -5.208  10.981   8.724  1.00 98.01      D    C
ATOM   5045  HD2 ARG A  97      -6.189  10.512   8.800  1.00 98.01      D    H
ATOM   5046  HD3 ARG A  97      -5.033  11.344   7.712  1.00 98.01      D    H
ATOM   5047  NE  ARG A  97      -4.209   9.956   9.038  1.00 98.01      D    N
ATOM   5048  HE  ARG A  97      -3.939   9.848  10.006  1.00 98.01      D    H
ATOM   5049  NH1 ARG A  97      -4.182   9.003   6.947  1.00 98.01      D    N
ATOM   5050 HH11 ARG A  97      -4.898   9.662   6.677  1.00 98.01      D    H
ATOM   5051 HH12 ARG A  97      -3.931   8.226   6.352  1.00 98.01      D    H
ATOM   5052  NH2 ARG A  97      -2.951   8.118   8.553  1.00 98.01      D    N
ATOM   5053 HH21 ARG A  97      -2.647   7.367   7.950  1.00 98.01      D    H
ATOM   5054 HH22 ARG A  97      -2.711   8.085   9.534  1.00 98.01      D    H
ATOM   5055  CZ  ARG A  97      -3.778   9.039   8.189  1.00 98.01      D    C
ATOM   5056  N   MET A  98      -4.311  15.076  11.108  1.00 98.44      D    N
ATOM   5057  H   MET A  98      -4.726  14.531  11.851  1.00 98.44      D    H
[truncated: 102,468 more chars]
